# Supplementary material for: Lineage recording in human cerebral organoids
Source: Nat Methods. 2021 Dec 30;19(1):90–9. doi: 10.1038/s41592-021-01344-8 (PMC8748197; doi:10.1038/s41592-021-01344-8)
Supplement: Supplementary file 7 — Supplementary Table 2 [file 41592_2021_1344_MOESM7_ESM.tsv]

nCount_RNA	nFeature_RNA	percent.mito	batch	organoid	GeneBarcodeMerge	ScarMerge	S.Score	G2M.Score	Phase	css_graph_res.1	neuron_vs_NPC	genotype
d15_1_iDOXd15.1_AAACCCAAGCTTAGTC	7887	3226	0.0956003550145809	Batch_1	Org4-s15-d63	iDOXd15.1_AAGGAACGCCA_ACGGTGCACGT	0:91M_0:91M	-0.107626256842642	-0.206399608942123	G1	8	-0.61194906240269	wt
d15_1_iDOXd15.1_AAAGGATCAGCTGTAT	11017	4144	0.105836434601071	Batch_1	Org4-s15-d63	iDOXd15.1_ACAAACGACCA_AGAAGGAGATA_AGCATGAGGCA	0:91M_0:91M_0:91M	-0.108713885128406	-0.171209001178585	G1	8	-0.58915787921117	wt
d15_1_iDOXd15.1_AAAGGATCATCACGGC	8309	3325	0.0982067637501504	Batch_1	Org4-s15-d63	iDOXd15.1_AAGGAACGCTT_TCTGGGAGGCA	0:91M_0:91M	-0.0965330402101992	-0.170192462865306	G1	8	-0.514629420843787	wt
d15_1_iDOXd15.1_AAAGGATTCAAGTCGT	9532	3321	0.150020981955518	Batch_1	Org4-s15-d63	NA	NA	0.00628483704056135	-0.180181603641566	S	8	-0.521054433174161	wt
d15_1_iDOXd15.1_AAAGGGCTCCCTCATG	12351	4313	0.167840660675249	Batch_1	Org4-s15-d63	NA	NA	-0.127288496225443	-0.220394589482972	G1	8	-0.519180653115142	chr1_mut
d15_1_iDOXd15.1_AACCTGACAGCCCACA	4858	2460	0.069781803211198	Batch_1	Org4-s15-d63	iDOXd15.1_AGAGACCCCAA	0:91M	-0.13533119918332	-0.140465478867948	G1	8	-0.606685830281466	wt
d15_1_iDOXd15.1_AACCTTTGTTTGCAGT	13295	4206	0.126363294471606	Batch_1	Org4-s15-d63	NA	NA	-0.0582685146174172	-0.142299209350082	G1	8	-0.448430345938115	wt
d15_1_iDOXd15.1_AACGTCAGTGGATCAG	7596	3067	0.0825434439178515	Batch_1	Org4-s15-d63	NA	NA	0.003745458310809	-0.100857395541088	S	8	-0.675103917698393	chr1_mut
d15_1_iDOXd15.1_AAGATAGCATTAGGAA	13319	4204	0.141376980253773	Batch_1	Org4-s15-d63	iDOXd15.1_ACGCCCCCCGT_AGTTTTCATAT_TGACGTCGGTA_TGAGCCGCTCT_TGCGGCCGGGT	0:37M12D54M_0:47M6D44M_0:91M_0:91M_0:91M	0.345646996545623	-0.0395707339692639	S	8	-0.720592526529659	chr1_mut
d15_1_iDOXd15.1_AAGCATCCAAGCTGCC	8009	3581	0.0283431139967537	Batch_1	Org4-s15-d63	iDOXd15.1_TGTTTGTGTGT	0:91M	0.0101025872890742	-0.085005202576906	S	8	-0.773413339741079	wt
d15_1_iDOXd15.1_AAGCATCGTAACATAG	6909	3057	0.0377768128528007	Batch_1	Org4-s15-d63	iDOXd15.1_ACAAACGACCA_AGAAGGAGATA_AGCATGAGGCA_ATAGCATAGTA	0:91M_0:91M_0:91M_0:91M	-0.118805642261877	-0.236619456044967	G1	8	-0.559576221408947	wt
d15_1_iDOXd15.1_AAGGTAATCCAACCGG	9416	3778	0.0972812234494477	Batch_1	Org4-s15-d63	NA	NA	-0.165719974414436	-0.149048460398616	G1	8	-0.588569846850717	wt
d15_1_iDOXd15.1_AAGTTCGCAACATCGT	6959	3072	0.0875125736456387	Batch_1	Org4-s15-d63	NA	NA	0.00393484680059192	-0.150415058907804	S	8	-0.653575561205834	wt
d15_1_iDOXd15.1_AATCGACCATAAGATG	12854	3674	0.143690679943986	Batch_1	Org4-s15-d63	iDOXd15.1_ACGCCCCCCGT_ACGCGAGCACT_AGCGGGACGTT_AGTTTTCATAT_TGACGTCGGTA_TGAGCCGCTCT_TGCGGCCGGGT_TGTGAGCTGTA	0:91M_0:91M_0:91M_0:91M_0:91M_0:91M_0:91M_0:91M	-0.0727891167360243	-0.141079884744238	G1	8	-0.519910381758967	chr1_mut
d15_1_iDOXd15.1_AATCGACGTACTGACT	13011	4291	0.0979171470294366	Batch_1	Org4-s15-d63	NA	NA	-0.0801644216178868	0.160568055396256	G2M	8	-0.599612536613737	wt
d15_1_iDOXd15.1_AATGCCAAGTAGCCAG	11752	3787	0.141167460857726	Batch_1	Org4-s15-d63	NA	NA	-0.102856370751361	-0.201892027307005	G1	8	-0.473167151048076	chr1_mut
d15_1_iDOXd15.1_AATGGAATCCTACACC	4864	2360	0.140625	Batch_1	Org4-s15-d63	NA	NA	-0.0911720713477461	-0.00201555236418377	G1	8	-0.321897813636668	chr1_mut
d15_1_iDOXd15.1_AATGGAATCGCGTAGC	6086	2653	0.119454485704896	Batch_1	Org4-s15-d63	iDOXd15.1_ATAGAAAGATT	0:91M	-0.115768874993767	-0.167049152005561	G1	8	-0.445444774792339	wt
d15_1_iDOXd15.1_AATGGCTGTCACTACA	6617	2767	0.0862928819706816	Batch_1	Org4-s15-d63	iDOXd15.1_AAAGTACAACT_AGGGACATAA_TCGCGGCTCGT	0:91M_0:91M_0:91M	0.0532001793910766	-0.105303778941956	S	8	-0.710921399183141	wt
d15_1_iDOXd15.1_AATTTCCGTCTGCGCA	10603	3915	0.114307271526926	Batch_1	Org4-s15-d63	NA	NA	-0.0774845678494651	-0.150096383041438	G1	8	-0.473783445680151	wt
d15_1_iDOXd15.1_ACACAGTAGCGGATCA	8856	3431	0.117547425474255	Batch_1	Org4-s15-d63	iDOXd15.1_ACAAACGACCA_AGAAGGAGATA	0:91M_0:91M	-0.0876576074836913	-0.214542852032323	G1	8	-0.664695654561099	wt
d15_1_iDOXd15.1_ACACAGTCATTCATCT	7462	3315	0.122621281157867	Batch_1	Org4-s15-d63	iDOXd15.1_AAACAACACCA_AAAGGAAACAA	0:91M_0:91M	-0.0275383282173031	-0.124325729993332	G1	8	-0.661963031758891	wt
d15_1_iDOXd15.1_ACACTGAAGGTAGGCT	6145	2887	0.061513425549227	Batch_1	Org4-s15-d63	NA	NA	-0.0633613248365161	-0.0749359653203103	G1	8	-0.632888046967648	wt
d15_1_iDOXd15.1_ACAGAAACATGGGCAA	8184	3414	0.110826001955034	Batch_1	Org4-s15-d63	NA	NA	-0.0625758014640361	-0.178935817251513	G1	8	-0.57497222241045	chr1_12_mut
d15_1_iDOXd15.1_ACAGCCGAGGGATCTG	16300	4936	0.120184049079755	Batch_1	Org4-s15-d63	NA	NA	-0.151465475182606	-0.238359101509319	G1	8	-0.503213389537821	wt
d15_1_iDOXd15.1_ACAGCCGCAACAGATA	7450	3182	0.0851006711409396	Batch_1	Org4-s15-d63	NA	NA	-0.0865213114323671	-0.166108920964282	G1	8	-0.605684223439716	chr1_12_mut
d15_1_iDOXd15.1_ACAGCCGTCTGACGCG	8782	3142	0.139034388521977	Batch_1	Org4-s15-d63	iDOXd15.1_AACAGAAGAGA_ACACGGACCCT_ACCGCGCCCCA_ATTGGATTGTT_TCATTCCTCGA_TGGAGGGGCTT	0:91M_0:91M_0:91M_0:91M_0:91M_0:91M	0.0156689189723065	-0.188885244871328	S	8	-0.55767047587099	wt
d15_1_iDOXd15.1_ACATCCCAGCATGGGT	6394	2997	0.0783547075383172	Batch_1	Org4-s15-d63	NA	NA	-0.127886614896302	-0.105796476112882	G1	8	-0.531123020759402	wt
d15_1_iDOXd15.1_ACATCCCAGTCACTCA	6778	3080	0.014458542342874	Batch_1	Org4-s15-d63	iDOXd15.1_AACAGAAGAGA_ACACGGACCCT_ACCGCGCCCCA_ATTGGATTGTT_TCATTCCTCGA_TGGAGGGGCTT	0:91M_0:91M_0:91M_0:91M_0:91M_0:91M	-0.0698603376127867	-0.169069584391543	G1	8	-0.458833435103276	wt
d15_1_iDOXd15.1_ACATCCCGTTGCCATA	18127	4928	0.126772218237988	Batch_1	Org4-s15-d63	NA	NA	-0.0854117411883625	-0.165729224415851	G1	8	-0.457246423383462	chr1_mut
d15_1_iDOXd15.1_ACATGCACATCGATCA	15281	4735	0.16759374386493	Batch_1	Org4-s15-d63	iDOXd15.1_AGAAAAGGAGT	0:91M	-0.0505023096609537	-0.215806113186273	G1	8	-0.460740974419275	chr1_mut
d15_1_iDOXd15.1_ACATTTCAGACGGTTG	6543	3058	0.0854348158337154	Batch_1	Org4-s15-d63	iDOXd15.1_AATTGGTTATT_ACAAACGACCA_AGAAGGAGATA_AGCATGAGGCA	0:91M_0:91M_0:91M_0:91M	-0.108080525046773	-0.159015076612242	G1	14	-0.32215930743727	wt
d15_1_iDOXd15.1_ACATTTCGTACGATTC	9308	3677	0.0485603781693167	Batch_1	Org4-s15-d63	iDOXd15.1_AACAGAAGAGA_ACACGGACCCT_ACCGCGCCCCA_ACGGCCCTCCT_ATTGGATTGTT_TCATTCCTCGA_TGGAGGGGCTT	0:91M_0:91M_0:91M_0:91M_0:91M_0:91M_0:91M	-0.175237285392473	-0.12758015176344	G1	8	-0.444692564250545	wt
d15_1_iDOXd15.1_ACCATTTCAGCTTCCT	16214	4770	0.147465153570988	Batch_1	Org4-s15-d63	NA	NA	-0.110058804580184	-0.195582065802642	G1	8	-0.540618795294741	wt
d15_1_iDOXd15.1_ACCCTCAGTTTGCCGG	6498	2897	0.0560172360726377	Batch_1	Org4-s15-d63	iDOXd15.1_TGCGCACCTCT_TGTTTGTGTGT	0:91M_0:91M	-0.162287632883246	-0.126985688987488	G1	8	-0.442295338131753	wt
d15_1_iDOXd15.1_ACCCTTGAGGACAAGA	7440	2757	0.145833333333333	Batch_1	Org4-s15-d63	NA	NA	-0.0418782895441873	-0.133217291865069	G1	8	-0.314444740158504	wt
d15_1_iDOXd15.1_ACCCTTGCAATAAGGT	6935	3114	0.0158615717375631	Batch_1	Org4-s15-d63	NA	NA	-0.0576938776255065	-0.153801816940539	G1	8	-0.625009787914243	wt
d15_1_iDOXd15.1_ACCGTTCAGTCTACCA	6900	3106	0.0542028985507246	Batch_1	Org4-s15-d63	NA	NA	0.0323544754820741	-0.0497968610020351	S	14	0.00871002343302396	chr1_mut
d15_1_iDOXd15.1_ACCTGAATCCATCTAT	7835	3272	0.101467772814295	Batch_1	Org4-s15-d63	iDOXd15.1_AAGGAACGCCA_ACGGTGCACGT	0:91M_0:91M	-0.11077558436371	-0.0971381716654879	G1	8	-0.588593927678715	wt
d15_1_iDOXd15.1_ACCTGTCAGGCCTAGA	13605	5214	0.0129364204336641	Batch_1	Org4-s15-d63	iDOXd15.1_AGAAAAGGAGT_TAGATGTACCA	0:91M_0:91M	-0.141732306441603	-0.224966575665691	G1	1	-0.545150201938816	wt
d15_1_iDOXd15.1_ACGGGTCTCAGGACAG	9859	3796	0.0938229029313318	Batch_1	Org4-s15-d63	iDOXd15.1_AAGGAACGCCA_ACGGTGCACGT	0:91M_0:91M	-0.0540735226146968	-0.152565568947827	G1	13	-0.310690018977465	wt
d15_1_iDOXd15.1_ACGGTTACATACCAGT	8010	3179	0.0719101123595506	Batch_1	Org4-s15-d63	iDOXd15.1_ACAAACGACCA_AGAAGGAGATA	0:91M_0:91M	-0.12551872337713	-0.094920964355757	G1	8	-0.523653191628459	wt
d15_1_iDOXd15.1_ACGGTTAGTTTACGTG	12569	3944	0.164372662900788	Batch_1	Org4-s15-d63	iDOXd15.1_AGAAAAGGAGT_TAGATGTACCA	0:91M_0:91M	-0.0884858428783342	-0.146545073586615	G1	8	-0.580866524544096	wt
d15_1_iDOXd15.1_ACGGTTATCGGCACTG	11667	4014	0.111596811519671	Batch_1	Org4-s15-d63	NA	NA	-0.0816764636196724	-0.194650049744236	G1	14	-0.285887266542932	chr1_mut
d15_1_iDOXd15.1_ACGTAACGTAACACGG	10370	3805	0.0165863066538091	Batch_1	Org4-s15-d63	iDOXd15.1_ACCCTAAGCGT_AGAAAAGGAGT_TAGATGTACCA	0:91M_0:91M_0:91M	-0.0952583083659815	-0.0688805523100479	G1	8	-0.830346484446563	wt
d15_1_iDOXd15.1_ACGTAACGTACCTGTA	8626	3421	0.0723394389056341	Batch_1	Org4-s15-d63	iDOXd15.1_AAGGAAACCGA_AGAAAAGGAGT_TAGATGTACCA	0:91M_0:91M_0:91M	-0.147466407188477	-0.165282016846015	G1	8	-0.565368375896832	wt
d15_1_iDOXd15.1_ACGTACAAGTAGCATA	14840	4541	0.158894878706199	Batch_1	Org4-s15-d63	NA	NA	-0.1613686647085	-0.159193657899561	G1	8	-0.365703510187252	chr1_12_mut
d15_1_iDOXd15.1_ACGTAGTAGACCCGCT	12972	4301	0.0921985815602837	Batch_1	Org4-s15-d63	NA	NA	-0.0939051396897409	0.0638957984890201	G2M	8	-0.561186530078879	wt
d15_1_iDOXd15.1_ACGTAGTTCTTAGCCC	9562	3885	0.0349299309767831	Batch_1	Org4-s15-d63	NA	NA	0.0689202732474824	-0.196241782050518	S	8	-0.698053514657663	wt
d15_1_iDOXd15.1_ACGTCCTGTCGGAAAC	8094	3163	0.0161848282678527	Batch_1	Org4-s15-d63	iDOXd15.1_ACTCGGTAGAT	0:91M	-0.105347674969863	-0.18838562378545	G1	8	-0.641287482279999	wt
d15_1_iDOXd15.1_ACGTTCCTCTACGGGC	17421	4703	0.193502095172493	Batch_1	Org4-s15-d63	NA	NA	-0.112950712884702	-0.191014628948886	G1	8	-0.503746646859995	wt
d15_1_iDOXd15.1_ACTATCTAGAGATTCA	6935	2838	0.155731795241528	Batch_1	Org4-s15-d63	NA	NA	-0.0340661756702232	-0.133745452237542	G1	8	-0.569852025803302	wt
d15_1_iDOXd15.1_ACTATTCCACCGGTCA	14322	4410	0.0920262533165759	Batch_1	Org4-s15-d63	NA	NA	0.0365693730489592	-0.105704593709309	S	8	-0.610548134301727	wt
d15_1_iDOXd15.1_ACTATTCTCACGATCA	6621	2988	0.0931883401298897	Batch_1	Org4-s15-d63	NA	NA	-0.0377585906070611	-0.141899395620584	G1	8	-0.524095586905821	chr1_mut
d15_1_iDOXd15.1_ACTCCCACATAGCACT	15266	4515	0.162452508843181	Batch_1	Org4-s15-d63	NA	NA	-0.126112902365228	-0.125155737268501	G1	8	-0.413073735969265	chr1_mut
d15_1_iDOXd15.1_ACTCTCGAGAGCCTGA	15812	5102	0.087591702504427	Batch_1	Org4-s15-d63	iDOXd15.1_AAAAAAAGAGT_AAGGAACGCCA_ACGGTGCACGT_AGGGGGGTACA_ATCGGCTCGTA_TATAAATGAGA_TGTTCGGTCCA	0:91M_0:91M_0:91M_0:91M_0:91M_0:91M_0:91M	0.0171728871509574	-0.167911714337386	S	8	-0.677087804049456	wt
d15_1_iDOXd15.1_ACTGTGAAGAGCAAGA	8287	3107	0.199589718836732	Batch_1	Org4-s15-d63	NA	NA	-0.0168353780392821	-0.175706713721954	G1	8	-0.499047851184753	wt
d15_1_iDOXd15.1_ACTTAGGAGACGGATC	11801	3868	0.134734344547072	Batch_1	Org4-s15-d63	NA	NA	-0.0111184093724427	-0.0673330468070732	G1	8	-0.422413751581855	wt
d15_1_iDOXd15.1_ACTTATCCAGGGAGAG	6971	3012	0.0876488308707502	Batch_1	Org4-s15-d63	NA	NA	0.0149299340768559	-0.142544164792695	S	8	-0.631066525856406	wt
d15_1_iDOXd15.1_ACTTATCCATAGTCGT	9704	3644	0.134068425391591	Batch_1	Org4-s15-d63	iDOXd15.1_ATAGAAAGATT	0:91M	-0.106511738504711	-0.151298182671435	G1	8	-0.661476839855366	wt
d15_1_iDOXd15.1_ACTTTCATCAAAGAAC	7529	2994	0.178376942489042	Batch_1	Org4-s15-d63	NA	NA	-0.0429338462281803	-0.091827418920358	G1	8	-0.637302266136072	wt
d15_1_iDOXd15.1_AGAACCTGTAATACCC	12436	4078	0.17175940816983	Batch_1	Org4-s15-d63	NA	NA	-0.00816222826521357	-0.0292040699207308	G1	8	-0.534039027893836	chr1_mut
d15_1_iDOXd15.1_AGACAAAAGCTAGCCC	12631	4327	0.085662259520228	Batch_1	Org4-s15-d63	NA	NA	-0.0356332931432057	-0.0891918496052447	G1	8	-0.628618444358347	chr1_12_mut
d15_1_iDOXd15.1_AGACACTGTAAGATTG	13822	4184	0.15142526407177	Batch_1	Org4-s15-d63	NA	NA	0.128240310807431	0.0348465680041119	S	17	-0.767326661876187	chr1_mut
d15_1_iDOXd15.1_AGACCATGTGAAAGTT	13060	4050	0.163093415007657	Batch_1	Org4-s15-d63	NA	NA	-0.090546219577712	-0.180741561513256	G1	14	0.156600549783104	chr1_mut
d15_1_iDOXd15.1_AGACCCGAGTCTCCTC	18760	4700	0.147814498933902	Batch_1	Org4-s15-d63	NA	NA	-0.104522890772338	-0.172235112964664	G1	8	-0.416423155570156	chr1_mut
d15_1_iDOXd15.1_AGACCCGTCTGATGGT	7429	3246	0.066226948445282	Batch_1	Org4-s15-d63	iDOXd15.1_ATCCCGCGCGT	0:91M	-0.126004780705964	-0.0173527030985381	G1	8	-0.692830906645604	wt
d15_1_iDOXd15.1_AGACTCAGTAGCGCTC	4641	2526	0.0680887739711269	Batch_1	Org4-s15-d63	NA	NA	-0.0316258445799997	-0.0677973656138611	G1	13	-0.379331585860314	chr1_12_mut
d15_1_iDOXd15.1_AGAGAGCAGGAAAGGT	16821	5239	0.0967837821770406	Batch_1	Org4-s15-d63	NA	NA	-0.12176597463919	-0.189773030520441	G1	8	-0.447870780450446	wt
d15_1_iDOXd15.1_AGAGAGCCAGTATACC	5952	2893	0.0223454301075269	Batch_1	Org4-s15-d63	iDOXd15.1_ACTCGGTAGAT	0:91M	-0.133455068355658	-0.151226469994477	G1	8	-0.573948096651729	wt
d15_1_iDOXd15.1_AGAGCAGAGTAGGTTA	4917	2316	0.0819605450477934	Batch_1	Org4-s15-d63	NA	NA	-0.105917215272001	-0.1473437433194	G1	8	-0.592292051252217	wt
d15_1_iDOXd15.1_AGAGCAGCAGCCTTCT	6666	3024	0.0643564356435643	Batch_1	Org4-s15-d63	iDOXd15.1_ATAGCATAGTA	0:91M	-0.0838820826595092	-0.150326204182758	G1	8	-0.778285245230182	wt
d15_1_iDOXd15.1_AGAGCAGGTTAGGCTT	9283	3702	0.0420122805127653	Batch_1	Org4-s15-d63	NA	NA	-0.112703789027618	-0.0721758694453271	G1	14	-0.170132519974912	wt
d15_1_iDOXd15.1_AGATGCTCACACCTGG	7056	2969	0.0239512471655329	Batch_1	Org4-s15-d63	NA	NA	-0.0860522795569631	-0.203734120055895	G1	8	-0.431903119796652	wt
d15_1_iDOXd15.1_AGCATCAGTTAGGAGC	8252	3218	0.0559864275327193	Batch_1	Org4-s15-d63	iDOXd15.1_ACAAACGACCA_AGAAGGAGATA_AGCATGAGGCA	0:91M_0:91M_0:91M	-0.101899140208515	-0.106561898865742	G1	14	-0.436213947654617	wt
d15_1_iDOXd15.1_AGCCACGCAACTGCCG	12566	3897	0.190434505809327	Batch_1	Org4-s15-d63	NA	NA	-0.0694812588796988	-0.119671579364776	G1	14	-0.266263680982994	chr1_mut
d15_1_iDOXd15.1_AGCGATTGTATCTCGA	15086	4536	0.140262495028503	Batch_1	Org4-s15-d63	iDOXd15.1_AGTAATGGGTA	0:91M	-0.133539024143828	-0.132607594880658	G1	14	-0.153864843532039	wt
d15_1_iDOXd15.1_AGCGCTGGTGCTGCAC	10219	3632	0.084352676387122	Batch_1	Org4-s15-d63	iDOXd15.1_AACAGAAGAGA_ACACGGACCCT_ACCGCGCCCCA_ACGGCCCTCCT_ATTGGATTGTT_TCATTCCTCGA_TGGAGGGGCTT	0:91M_0:91M_0:91M_0:91M_0:91M_0:91M_0:91M	0.0527682219943463	-0.150908204823643	S	8	-0.624671121868689	wt
d15_1_iDOXd15.1_AGGAAATAGTATTAGG	7691	3193	0.0784033285658562	Batch_1	Org4-s15-d63	iDOXd15.1_ATAGCATAGTA	0:91M	-0.123734547305892	-0.159214918908942	G1	8	-0.632016588484463	wt
d15_1_iDOXd15.1_AGGAATAAGTGATAGT	19231	4780	0.195985648172222	Batch_1	Org4-s15-d63	iDOXd15.1_AAGGAACGCCA	0:91M	-0.0751672173812964	-0.183379024747196	G1	8	-0.534701430271166	wt
d15_1_iDOXd15.1_AGGAATATCACCGCTT	8227	3260	0.132004375835663	Batch_1	Org4-s15-d63	iDOXd15.1_AGGTGGTGTAT	0:91M	-0.0467632122834317	-0.170936092532802	G1	8	-0.384281499789384	chr1_mut
d15_1_iDOXd15.1_AGGAGGTAGCCGTAAG	7589	3107	0.1152984582949	Batch_1	Org4-s15-d63	iDOXd15.1_TGTTTGTGTGT	0:91M	-0.0895595405356936	-0.146298413902046	G1	8	-0.552496276842731	wt
d15_1_iDOXd15.1_AGGAGGTCACAATTCG	10344	3564	0.155355761794277	Batch_1	Org4-s15-d63	iDOXd15.1_TTCGGGGGAAT	0:38M11D53M	-0.0378893096065285	-0.184634076479628	G1	13	-0.256730874387342	wt
d15_1_iDOXd15.1_AGGATAATCGGCCCAA	11171	4225	0.0691075105183063	Batch_1	Org4-s15-d63	iDOXd15.1_ACAAACGACCA_AGCATGAGGCA	0:91M_0:91M	-0.107238596938987	-0.219531055890847	G1	8	-0.641643362968275	wt
d15_1_iDOXd15.1_AGGATCTAGCGATTCT	12907	4285	0.166188889749748	Batch_1	Org4-s15-d63	NA	NA	-0.0991856760133222	-0.185200085476536	G1	13	-0.563133134474392	wt
d15_1_iDOXd15.1_AGGGCCTTCAAGCCAT	10741	3818	0.108276696769388	Batch_1	Org4-s15-d63	iDOXd15.1_AAGGAACGCCA	0:91M	-0.00377705171908604	-0.161713551619253	G1	8	-0.836865803058664	wt
d15_1_iDOXd15.1_AGGGTTTAGCACTTTG	7170	2811	0.132775453277545	Batch_1	Org4-s15-d63	iDOXd15.1_TGTTTGTGTGT	0:91M	-0.0819850946835231	-0.208300205241552	G1	8	-0.466726894608467	wt
d15_1_iDOXd15.1_AGGTGTTTCCAATGCA	7479	2861	0.0902527075812274	Batch_1	Org4-s15-d63	iDOXd15.1_ACAAACGACCA_AGAAGGAGATA_AGCATGAGGCA	0:91M_0:91M_0:91M	-0.0835619107807523	-0.0604270721633643	G1	8	-0.770474098310174	wt
d15_1_iDOXd15.1_AGGTTGTCAAATCGGG	5723	2617	0.0235890267342303	Batch_1	Org4-s15-d63	iDOXd15.1_AGAGACCCCAA_ATATAAAAAAA	0:91M_0:91M	-0.0881589029008548	-0.119636857763783	G1	8	-0.566575105165353	wt
d15_1_iDOXd15.1_AGTAACCAGCAAGGAA	7099	3014	0.0625440202845471	Batch_1	Org4-s15-d63	NA	NA	-0.0519899301694206	-0.138674212877676	G1	14	-0.0763003910376845	chr1_mut
d15_1_iDOXd15.1_AGTAACCCAGTCTGGC	15357	4381	0.113889431529596	Batch_1	Org4-s15-d63	iDOXd15.1_AAGGAACGCCA_ACGGTGCACGT	0:91M_0:91M	-0.092214794435721	-0.168439832630561	G1	8	-0.53798431107858	wt
d15_1_iDOXd15.1_AGTACCAGTACTGCCG	12952	4312	0.150169857936998	Batch_1	Org4-s15-d63	NA	NA	-0.130199416369778	-0.193491529147233	G1	8	-0.377988653181208	chr1_mut
d15_1_iDOXd15.1_AGTACTGAGTAAACGT	8010	3271	0.125093632958801	Batch_1	Org4-s15-d63	iDOXd15.1_AGCTGCGGGCA	0:91M	-0.0898445204418816	-0.204008871966067	G1	8	-0.649955065837554	wt
d15_1_iDOXd15.1_AGTACTGGTGCTAGCC	12921	3853	0.154477207646467	Batch_1	Org4-s15-d63	iDOXd15.1_TGACGTCGGTA	0:91M	-0.0146946836442878	-0.159432586614315	G1	8	-0.584764628995247	chr1_mut
d15_1_iDOXd15.1_AGTACTGTCCAATGCA	16201	5144	0.124251589408061	Batch_1	Org4-s15-d63	NA	NA	-0.053232957822875	-0.138816498211725	G1	1	-0.58904929145013	chr1_mut
d15_1_iDOXd15.1_AGTAGTCGTTCGGTCG	16801	4996	0.175346705553241	Batch_1	Org4-s15-d63	iDOXd15.1_ACAGCTAAGGA_TCGATTTGTTA	0:91M_0:91M	-0.0683872841147513	-0.163192401824153	G1	16	-0.584098737193279	chr1_mut
d15_1_iDOXd15.1_AGTCACACACGAGAAC	8856	3345	0.190379403794038	Batch_1	Org4-s15-d63	NA	NA	-0.0124295321024288	-0.15526970313861	G1	8	-0.527457196615547	wt
d15_1_iDOXd15.1_AGTCACACATACTGTG	12657	4013	0.181480603618551	Batch_1	Org4-s15-d63	iDOXd15.1_TAGATGTACCA	0:91M	-0.0259992438371971	-0.136173337114594	G1	8	-0.65837013418121	wt
d15_1_iDOXd15.1_AGTCACATCACAGTGT	7604	3364	0.0182798527091005	Batch_1	Org4-s15-d63	NA	NA	-0.121113376957758	-0.165537118004646	G1	8	-0.597120100018292	chr1_12_mut
d15_1_iDOXd15.1_ATAGACCGTTGTTGTG	5913	2622	0.138508371385084	Batch_1	Org4-s15-d63	NA	NA	-0.0430185259670877	-0.109337263171105	G1	14	-0.269477510631084	chr1_mut
d15_1_iDOXd15.1_ATAGAGACATCGTCCT	12507	3943	0.137762852802431	Batch_1	Org4-s15-d63	iDOXd15.1_ATAGCATAGTA_TTTATAGTTAT	0:91M_0:91M	-0.0484989395572016	-0.144916405090086	G1	8	-0.529044155649793	wt
d15_1_iDOXd15.1_ATCATTCGTACCTTCC	6448	3014	0.0882444168734491	Batch_1	Org4-s15-d63	iDOXd15.1_AGAGACCCCAA	0:91M	-0.0997886457375209	-0.161759917374652	G1	8	-0.516327981888578	wt
d15_1_iDOXd15.1_ATCCATTAGGAAGTAG	7946	2881	0.145482003523786	Batch_1	Org4-s15-d63	iDOXd15.1_AAAAAAGGAGA	0:91M	0.163825577696485	-0.0591386885449079	S	8	-0.62095164318542	wt
d15_1_iDOXd15.1_ATCCATTCACTAGGTT	10135	3995	0.0469659595461273	Batch_1	Org4-s15-d63	iDOXd15.1_AGAGACCCCAA	0:91M	0.159306033600478	-0.137745705673142	S	8	-0.877991271172944	chr1_mut
d15_1_iDOXd15.1_ATCCATTCATTGACAC	4845	2499	0.0553147574819401	Batch_1	Org4-s15-d63	iDOXd15.1_ATAGAAAGATT	0:91M	-0.111140876616707	-0.160368987579693	G1	8	-0.736783364716747	wt
d15_1_iDOXd15.1_ATCGCCTTCTAGTCAG	13069	4170	0.116458795623231	Batch_1	Org4-s15-d63	iDOXd15.1_AAGGAACGCCA_ACGGTGCACGT_AGAAAAGGAGT	0:91M_0:91M_0:91M	-0.108516334473059	-0.16460845706309	G1	8	-0.600684366612107	wt
d15_1_iDOXd15.1_ATCGGCGTCGACATCA	4454	2064	0.147058823529412	Batch_1	Org4-s15-d63	iDOXd15.1_AAGGAACGCCA_ACGGTGCACGT	0:91M_0:91M	-0.0953920090088416	-0.0687934631431927	G1	8	-0.567418464317682	wt
d15_1_iDOXd15.1_ATCTTCAAGCTTAGTC	5753	2746	0.0797844602815922	Batch_1	Org4-s15-d63	NA	NA	-0.0453571499457453	-0.168795030147861	G1	8	-0.36297420012876	chr1_12_mut
d15_1_iDOXd15.1_ATGAGGGGTATGAGGC	11734	3840	0.133287881370377	Batch_1	Org4-s15-d63	iDOXd15.1_TGGAGGGGCTT	0:91M	-0.0546427206536807	-0.152501224770417	G1	8	-0.548474522842626	wt
d15_1_iDOXd15.1_ATGATCGGTGCTGCAC	11637	3905	0.123571367190857	Batch_1	Org4-s15-d63	iDOXd15.1_AAGGAACGCTT_TCTGGGAGGCA	0:91M_0:91M	0.047292766532711	-0.177777546580907	S	8	-0.667428806965428	wt
d15_1_iDOXd15.1_ATGCCTCGTATTCCTT	9147	3617	0.117962173390183	Batch_1	Org4-s15-d63	iDOXd15.1_ACAAACGACCA_AGAAGGAGATA_AGCATGAGGCA	0:91M_0:91M_0:91M	-0.134928941289679	-0.112207504426682	G1	8	-0.450372749358152	wt
d15_1_iDOXd15.1_ATGGGAGTCCGTATAG	5587	2364	0.181850724897083	Batch_1	Org4-s15-d63	NA	NA	-0.0884192285545889	-0.127573707561513	G1	8	-0.392307767035803	chr1_mut
d15_1_iDOXd15.1_ATGTCTTTCTGGGCCA	13053	4485	0.0641998008120739	Batch_1	Org4-s15-d63	NA	NA	-0.104224360395788	-0.143636764007106	G1	14	-0.0940929816938715	wt
d15_1_iDOXd15.1_ATTCAGGCAACACGTT	14463	4343	0.122312106755168	Batch_1	Org4-s15-d63	iDOXd15.1_TCCGCCCCGCT_TCGCCGCGGCA_TGTTTGACTGT_TTGATCACTCA	0:91M_0:91M_0:91M_0:91M	-0.097676079624369	-0.188647465217479	G1	8	-0.437571963727969	wt
d15_1_iDOXd15.1_ATTCATCCAATAGGGC	6810	3000	0.0428781204111601	Batch_1	Org4-s15-d63	iDOXd15.1_AAGGAACGCTT_TCTGGGAGGCA	0:91M_0:91M	-0.154026275354442	-0.180221055488257	G1	8	-0.491311714108976	wt
d15_1_iDOXd15.1_ATTCCCGTCACCTGGG	6136	2871	0.08751629726206	Batch_1	Org4-s15-d63	iDOXd15.1_ACAAACGACCA_AGAAGGAGATA_AGCATGAGGCA	0:91M_0:91M_0:91M	0.00971324525236025	-0.128637257849847	S	8	-0.807495909844143	wt
d15_1_iDOXd15.1_ATTGTTCTCAATCAGC	10476	3862	0.101565483008782	Batch_1	Org4-s15-d63	iDOXd15.1_ATTGGATTGTT	0:91M	-0.0870265299395558	-0.175800902421267	G1	8	-0.625420575343616	wt
d15_1_iDOXd15.1_ATTGTTCTCCGGCTTT	11415	4132	0.159964958388086	Batch_1	Org4-s15-d63	NA	NA	-0.107460395972502	-0.142997328555686	G1	8	-0.379597569450301	chr1_mut
d15_1_iDOXd15.1_ATTTCTGGTGGTAATA	9727	3559	0.12398478462013	Batch_1	Org4-s15-d63	iDOXd15.1_ACGCCCCCCGT_ACGCGAGCACT_AGTTTTCATAT_TGACGTCGGTA_TGCGGCCGGGT	0:37M12D54M_0:49M5D42M_0:49M7D42M_0:50M1I40M_0:50M1I40M	-0.0620340537610284	-0.162022429879228	G1	8	-0.44724170467652	wt
d15_1_iDOXd15.1_CAAAGAAAGTAAGCAT	9366	3589	0.0999359385009609	Batch_1	Org4-s15-d63	iDOXd15.1_AACAGAAGAGA_ACACGGACCCT_ACCGCGCCCCA_ATTAATTGCAA_ATTGGATTGTT_TCATTCCTCGA_TGGAGGGGCTT	0:91M_0:91M_0:91M_0:91M_0:91M_0:91M_0:91M	-0.136283048109142	-0.186469783646413	G1	8	-0.568190761175836	wt
d15_1_iDOXd15.1_CAACAGTAGGAGGGTG	8031	3183	0.125015564686838	Batch_1	Org4-s15-d63	iDOXd15.1_TCTGGGAGGCA	0:91M	-0.0990971782231438	-0.0904658481789099	G1	8	-0.609857881213938	wt
d15_1_iDOXd15.1_CAACAGTGTGTTACAC	3396	2070	0.0312131919905771	Batch_1	Org4-s15-d63	NA	NA	-0.0543141935764841	-0.126293515292404	G1	13	-0.387919071315214	chr1_12_mut
d15_1_iDOXd15.1_CAACCTCCAATACCCA	9815	3960	0.0817116658176261	Batch_1	Org4-s15-d63	NA	NA	0.402773904041888	-0.122862805377857	S	8	-0.657572481733337	wt
d15_1_iDOXd15.1_CAACCTCCATCTCCCA	8803	3591	0.123935022151539	Batch_1	Org4-s15-d63	NA	NA	0.0185460542065878	-0.125898157376254	S	8	-0.750761203003244	wt
d15_1_iDOXd15.1_CAACGGCAGATAACGT	8008	3145	0.142607392607393	Batch_1	Org4-s15-d63	iDOXd15.1_ACAAACGACCA_AGAAGGAGATA_AGCATGAGGCA_AGGGGGGTACA	0:91M_0:91M_0:91M_0:91M	-0.112090169562737	-0.0667609459037144	G1	8	-0.410061766302947	wt
d15_1_iDOXd15.1_CAAGAGGTCGTAGCCG	12259	4148	0.14568888163798	Batch_1	Org4-s15-d63	iDOXd15.1_ATCCCGCGCGT	0:91M	0.291249717936566	0.0291550701237719	S	17	-0.931650568962647	wt
d15_1_iDOXd15.1_CAAGAGGTCGTAGGGA	6434	2778	0.1241840223811	Batch_1	Org4-s15-d63	iDOXd15.1_TTCGGGGGAAT	0:48M1I42M	-0.0939116801619192	-0.050974687367523	G1	8	-0.680569518552264	wt
d15_1_iDOXd15.1_CAAGCTAGTCCACACG	8705	3509	0.0691556576680069	Batch_1	Org4-s15-d63	NA	NA	-0.109532537143065	-0.162984111606336	G1	8	-0.67795617757804	wt
d15_1_iDOXd15.1_CAAGGGATCCTACGGG	8590	3432	0.0830034924330617	Batch_1	Org4-s15-d63	iDOXd15.1_TGTTTGTGTGT	0:91M	-0.135725741207546	-0.113378925894539	G1	8	-0.69002961119091	wt
d15_1_iDOXd15.1_CAATACGCAGGTATGG	6082	2792	0.0866491285761263	Batch_1	Org4-s15-d63	iDOXd15.1_ATAGAAAGATT	0:91M	-0.0274173882533553	-0.133290573406795	G1	8	-0.651682031042022	wt
d15_1_iDOXd15.1_CAATACGTCCCGTTGT	12925	3895	0.186537717601547	Batch_1	Org4-s15-d63	NA	NA	-0.106696162709379	-0.146590644330652	G1	14	-0.263588451606548	chr1_mut
d15_1_iDOXd15.1_CAATGACCACATTACG	12930	4391	0.102861562258314	Batch_1	Org4-s15-d63	iDOXd15.1_ACAAACGACCA_AGAAGGAGATA_AGCATGAGGCA	0:91M_0:91M_0:91M	0.0249607035490557	-0.106363843561183	S	8	-0.834361668112796	wt
d15_1_iDOXd15.1_CAATTTCAGCACTCTA	14303	4543	0.0918688387051667	Batch_1	Org4-s15-d63	NA	NA	-0.124861153614359	-0.146731077864811	G1	8	-0.594865184547436	wt
d15_1_iDOXd15.1_CAATTTCAGCTCCATA	10303	3731	0.131223915364457	Batch_1	Org4-s15-d63	NA	NA	-0.144482589996241	-0.15036752642829	G1	8	-0.568681935646811	chr1_mut
d15_1_iDOXd15.1_CACACAACAATTGGTC	11517	3569	0.03664148649822	Batch_1	Org4-s15-d63	iDOXd15.1_TCGATTTGTTA	0:91M	-0.101576808605233	0.775731897160726	G2M	8	-0.378350401650487	chr1_mut
d15_1_iDOXd15.1_CACAGGCTCCTGGTCT	11381	3875	0.120200333889816	Batch_1	Org4-s15-d63	iDOXd15.1_AAGGAACGCCA_ACGGTGCACGT	0:91M_0:91M	-0.104275074268683	-0.157980018850307	G1	8	-0.548855557701679	wt
d15_1_iDOXd15.1_CACATGATCTGAGAAA	8508	3402	0.016807710390221	Batch_1	Org4-s15-d63	iDOXd15.1_ATTGGATTGTT	0:91M	-0.0988630488127043	-0.182410059219817	G1	8	-0.231391557439529	wt
d15_1_iDOXd15.1_CACGTGGCACGCTGTG	9129	3425	0.116770730638624	Batch_1	Org4-s15-d63	iDOXd15.1_AGAAAAGGAGT_TAGATGTACCA	0:91M_0:91M	0.0166564174073433	-0.129530952768633	S	8	-0.623670293957582	wt
d15_1_iDOXd15.1_CACTGAATCACCTTAT	6894	2758	0.115462721206847	Batch_1	Org4-s15-d63	iDOXd15.1_ACAAACGACCA_AGAAGGAGATA_AGCATGAGGCA	0:91M_0:91M_0:91M	-0.0475252821024647	-0.219709049986497	G1	8	-0.561628067136948	wt
d15_1_iDOXd15.1_CACTGAATCCAGTGCG	8025	3136	0.134330218068536	Batch_1	Org4-s15-d63	NA	NA	-0.0785158167916389	-0.155879404710551	G1	8	-0.572015258801442	wt
d15_1_iDOXd15.1_CACTTCGCAAAGGATT	9501	3482	0.148300178928534	Batch_1	Org4-s15-d63	NA	NA	-0.0872596680724117	-0.147104762171003	G1	8	-0.634990687082659	wt
d15_1_iDOXd15.1_CACTTCGTCGAGCTGC	12724	5142	0.0132819867966048	Batch_1	Org4-s15-d63	iDOXd15.1_AGAAAAGGAGT_TAGATGTACCA	0:91M_0:91M	-0.110751212780511	-0.215510023460818	G1	14	-0.460645945357484	wt
d15_1_iDOXd15.1_CAGAGCCTCGCTCATC	10993	3890	0.121622850905121	Batch_1	Org4-s15-d63	iDOXd15.1_AGAAAAGGAGT_TAGATGTACCA	0:91M_0:91M	-0.0990415841977847	-0.150474036610561	G1	8	-0.68469061308229	wt
d15_1_iDOXd15.1_CAGATCAGTGCGTTTA	7625	3222	0.0561311475409836	Batch_1	Org4-s15-d63	NA	NA	-0.101239433259205	-0.192346419492337	G1	8	-0.641173930145604	wt
d15_1_iDOXd15.1_CAGATTGAGGTCCAGA	7262	3062	0.0747727898650509	Batch_1	Org4-s15-d63	NA	NA	-0.114773751194762	-0.179528409755309	G1	8	-0.658756790255735	chr1_12_mut
d15_1_iDOXd15.1_CAGATTGGTTTCGCTC	5404	2578	0.0492227979274611	Batch_1	Org4-s15-d63	NA	NA	-0.139259511812785	0.0260598253178219	G2M	14	-0.191485313145782	wt
d15_1_iDOXd15.1_CAGTTCCCAACTCCAA	7891	3196	0.0821188695982765	Batch_1	Org4-s15-d63	iDOXd15.1_ACAAACGACCA_AGAAGGAGATA_AGCATGAGGCA	0:91M_0:91M_0:91M	-0.130445657708638	-0.195932081741053	G1	8	-0.646099141338652	wt
d15_1_iDOXd15.1_CATAAGCAGAAAGTCT	6376	2885	0.0630489335006274	Batch_1	Org4-s15-d63	NA	NA	0.00506027585789748	-0.166564576535955	S	8	-0.499338035046935	chr1_12_mut
d15_1_iDOXd15.1_CATAAGCAGTTGCGCC	9966	3777	0.107766405779651	Batch_1	Org4-s15-d63	iDOXd15.1_AGAAGGAGATA_AGCATGAGGCA	0:91M_0:91M	0.0565918386740449	-0.184175752707346	S	8	-0.88093354106763	wt
d15_1_iDOXd15.1_CATACAGCAATAAGGT	11484	3769	0.123998606757227	Batch_1	Org4-s15-d63	iDOXd15.1_ACAAACGACCA_AGAAGGAGATA_AGCATGAGGCA	0:91M_0:91M_0:91M	-0.0939815542424929	-0.190846957511869	G1	8	-0.490543921770147	wt
d15_1_iDOXd15.1_CATACAGGTGCCTTCT	5741	2716	0.0395401497996865	Batch_1	Org4-s15-d63	iDOXd15.1_AAGGAACGCCA_ACGGTGCACGT	0:91M_0:91M	-0.019524314000127	-0.104548880369726	G1	8	-0.664607386183374	wt
d15_1_iDOXd15.1_CATACAGGTGCTGTCG	8860	3270	0.170993227990971	Batch_1	Org4-s15-d63	NA	NA	-0.0662938920887016	-0.113089578753574	G1	8	-0.574105165152941	chr1_mut
d15_1_iDOXd15.1_CATACAGTCTATACGG	9871	3719	0.108297031709047	Batch_1	Org4-s15-d63	iDOXd15.1_AACAGAAGAGA_ACACGGACCCT_ACCGCGCCCCA_ACGGCCCTCCT_ATTGGATTGTT_TCATTCCTCGA_TGGAGGGGCTT	0:91M_0:91M_0:91M_0:91M_0:91M_0:91M_0:91M	-0.141516220324896	-0.19273166663243	G1	8	-0.613880096722159	wt
d15_1_iDOXd15.1_CATCCGTAGCCTGTCG	9344	3864	0.0663527397260274	Batch_1	Org4-s15-d63	iDOXd15.1_ATAGAAAGATT	0:91M	-0.0574896564054996	-0.152953126603773	G1	8	-0.727051536137895	wt
d15_1_iDOXd15.1_CATCCGTTCAAGTCTG	7776	3160	0.138760288065844	Batch_1	Org4-s15-d63	iDOXd15.1_TAGATGTACCA	0:91M	-0.104447562048348	-0.122364385428649	G1	8	-0.581415617017005	wt
d15_1_iDOXd15.1_CATGCAAGTACGATCT	7238	3145	0.0960210002763194	Batch_1	Org4-s15-d63	NA	NA	-0.0522615127954834	-0.156054716070662	G1	8	-0.549055718895812	wt
d15_1_iDOXd15.1_CATGCCTAGGCATGGT	8530	3371	0.134935521688159	Batch_1	Org4-s15-d63	NA	NA	-0.123869723903905	-0.157786530540186	G1	8	-0.580928268266328	chr1_mut
d15_1_iDOXd15.1_CATGCTCGTCGTAATC	8333	3643	0.0285611424456978	Batch_1	Org4-s15-d63	iDOXd15.1_TGTTTGTGTGT	0:91M	-0.0531484620987732	-0.162124663829635	G1	1	-0.750849723401615	wt
d15_1_iDOXd15.1_CATTCATTCGTCGCTT	10751	4210	0.020370198121105	Batch_1	Org4-s15-d63	iDOXd15.1_ATAGAAAGATT	0:91M	-0.099271253529351	-0.0822140410475397	G1	8	-0.805726874120714	wt
d15_1_iDOXd15.1_CATTCTACATGTGACT	9812	3601	0.129942927028129	Batch_1	Org4-s15-d63	NA	NA	-0.0494401511192706	-0.180206311535407	G1	8	-0.474138393179431	chr1_mut
d15_1_iDOXd15.1_CATTTCATCAGATGCT	8796	3547	0.123578899499773	Batch_1	Org4-s15-d63	iDOXd15.1_AACAGAAGAGA_ACACGGACCCT_ACCGCGCCCCA_ACGGCCCTCCT_ATTGGATTGTT_TCATTCCTCGA_TGGAGGGGCTT	0:91M_0:91M_0:91M_0:91M_0:91M_0:91M_0:91M	0.023904127089063	-0.124984373421371	S	8	-0.594319397319224	wt
d15_1_iDOXd15.1_CCAATGAAGTTTCAGC	10242	3662	0.112966217535638	Batch_1	Org4-s15-d63	iDOXd15.1_AGAGACCCCAA	0:91M	-0.109858920500601	-0.1486400136919	G1	8	-0.524771268385114	wt
d15_1_iDOXd15.1_CCAATGACAGTATGAA	5815	2907	0.0271711092003439	Batch_1	Org4-s15-d63	iDOXd15.1_AGCTGCGGGCA	0:91M	-0.141031752799193	-0.250036094796435	G1	8	-0.617850441639191	wt
d15_1_iDOXd15.1_CCACAAAAGTGGCAGT	9242	3226	0.179831205366804	Batch_1	Org4-s15-d63	NA	NA	-0.041754174688575	-0.12849748245203	G1	8	-0.442178866354216	chr1_12_mut
d15_1_iDOXd15.1_CCACACTCACAACCGC	11262	3812	0.117297105309892	Batch_1	Org4-s15-d63	iDOXd15.1_TAGATGTACCA	0:91M	-0.0649466568246208	-0.168773828061104	G1	8	-0.542586342677554	wt
d15_1_iDOXd15.1_CCACACTCACTGAATC	8213	3352	0.132351150614879	Batch_1	Org4-s15-d63	NA	NA	-0.127067227295098	-0.164403232470007	G1	8	-0.55181811899535	wt
d15_1_iDOXd15.1_CCATCACGTGTTGAGG	4174	2426	0.0364159080019166	Batch_1	Org4-s15-d63	NA	NA	-0.0471301554445055	-0.0719282870279458	G1	14	-0.0791496549457425	chr1_mut
d15_1_iDOXd15.1_CCCAACTTCAAAGGAT	7475	2955	0.122274247491639	Batch_1	Org4-s15-d63	NA	NA	-0.0881527596548127	-0.170150874755241	G1	8	-0.478117677075922	chr1_12_mut
d15_1_iDOXd15.1_CCCTCAATCGTGCAGC	9934	3709	0.118783974229917	Batch_1	Org4-s15-d63	NA	NA	0.0549469909591403	-0.114904620206709	S	8	-0.90807920855502	chr1_12_mut
d15_1_iDOXd15.1_CCCTCTCTCTTAGCAG	7137	3040	0.114333753678016	Batch_1	Org4-s15-d63	iDOXd15.1_ACAAACGACCA_AGAAGGAGATA_AGCATGAGGCA	0:91M_0:91M_0:91M	-0.0696760513371845	-0.0875093421539595	G1	8	-0.4831375297408	wt
d15_1_iDOXd15.1_CCCTTAGAGTAAGACT	11374	4141	0.0171443643397222	Batch_1	Org4-s15-d63	NA	NA	-0.0915403543438959	-0.20034424678432	G1	16	-0.623639326384698	wt
d15_1_iDOXd15.1_CCGATGGGTAACATAG	9642	3369	0.141360713544908	Batch_1	Org4-s15-d63	NA	NA	-0.0687055907432294	-0.160891909576879	G1	14	-0.243193160329548	chr1_mut
d15_1_iDOXd15.1_CCGATGGGTTGTTGCA	8785	3408	0.111439954467843	Batch_1	Org4-s15-d63	NA	NA	-0.034404434607086	-0.201583111160769	G1	8	-0.77056183867697	wt
d15_1_iDOXd15.1_CCGCAAGTCATACGGT	13007	3842	0.159298839086646	Batch_1	Org4-s15-d63	iDOXd15.1_ACGCCCCCCGT_ACGCGAGCACT_AGTTTTCATAT_TGACGTCGGTA_TGAGCCGCTCT_TGCGGCCGGGT	0:50M1I40M_0:91M_0:91M_0:91M_0:91M_0:91M	-0.104466648336446	-0.134351877335511	G1	8	-0.36625495248472	chr1_mut
d15_1_iDOXd15.1_CCGGGTAAGTGGTTCT	15560	4560	0.116323907455013	Batch_1	Org4-s15-d63	iDOXd15.1_ACAGGAAACGT	0:91M	-0.0916732613287892	-0.141648725652915	G1	8	-0.432005044473152	wt
d15_1_iDOXd15.1_CCGTAGGCAATTGCAC	5829	2815	0.0574712643678161	Batch_1	Org4-s15-d63	iDOXd15.1_AAGGAACGCCA_ACGGTGCACGT	0:91M_0:91M	-0.138657847546839	-0.243937049063063	G1	8	-0.45686377562525	wt
d15_1_iDOXd15.1_CCGTGAGGTAATCAAG	5624	2490	0.0682788051209104	Batch_1	Org4-s15-d63	iDOXd15.1_AAGTGGTCATA	0:91M	-0.0403739450188149	-0.151473566084638	G1	8	-0.289759337860417	chr1_mut
d15_1_iDOXd15.1_CCGTTCAGTGAAGCGT	8180	3296	0.162713936430318	Batch_1	Org4-s15-d63	iDOXd15.1_ACAAACGACCA_AGAAGGAGATA_AGCATGAGGCA	0:91M_0:91M_0:91M	-0.0856912505427983	-0.102420426030403	G1	8	-0.364700731876689	wt
d15_1_iDOXd15.1_CCTAAGATCAGGAGAC	6614	2684	0.142122769882068	Batch_1	Org4-s15-d63	iDOXd15.1_ACAAACGACCA_ACCGCGCCCCA_AGAAGGAGATA_AGCATGAGGCA	0:91M_0:91M_0:91M_0:91M	-0.0159542592484924	-0.114603693266059	G1	8	-0.459551848586654	wt
d15_1_iDOXd15.1_CCTCAACAGTGATAGT	12027	4224	0.196890330090629	Batch_1	Org4-s15-d63	NA	NA	-0.164688992356125	-0.185062584291699	G1	8	-0.398385384173659	chr1_mut
d15_1_iDOXd15.1_CCTCCTCAGACCAACG	8174	3344	0.0829459261071691	Batch_1	Org4-s15-d63	NA	NA	-0.142609930793989	-0.148486423730792	G1	8	-0.573434133613927	wt
d15_1_iDOXd15.1_CCTCCTCTCCTTATGT	7856	3378	0.11087067209776	Batch_1	Org4-s15-d63	iDOXd15.1_ACAAACGACCA_AGAAGGAGATA_AGCATGAGGCA	0:91M_0:91M_0:91M	-0.0315549179765023	-0.202282403713027	G1	8	-0.569420027333755	wt
d15_1_iDOXd15.1_CCTCCTCTCTCAAAGC	10300	4080	0.106893203883495	Batch_1	Org4-s15-d63	iDOXd15.1_ACAAACGACCA_AGCATGAGGCA	0:91M_0:91M	0.150494982633742	0.0717729667275992	S	8	-0.699035407474013	wt
d15_1_iDOXd15.1_CCTTCAGGTACTCAAC	6111	2893	0.117165766650303	Batch_1	Org4-s15-d63	iDOXd15.1_AGCTGCGGGCA	0:91M	-0.146110747070252	-0.169565162122501	G1	8	-0.395777542228932	wt
d15_1_iDOXd15.1_CGAAGTTGTGATTAGA	9414	3640	0.0878478861270448	Batch_1	Org4-s15-d63	NA	NA	-0.0418083455384346	-0.123746423923851	G1	8	-0.561691587332016	wt
d15_1_iDOXd15.1_CGACAGCAGGCTCTCG	10316	3550	0.162369135323769	Batch_1	Org4-s15-d63	iDOXd15.1_AACAGGGATCT_TTCGGGGGAAT	0:91M_0:91M	-0.123846259541683	-0.208834491714533	G1	8	-0.502070585115672	wt
d15_1_iDOXd15.1_CGAGTTACATACGCAT	9040	3277	0.170464601769911	Batch_1	Org4-s15-d63	iDOXd15.1_AAGTGGTCATA	0:91M	-0.100665876330998	-0.122187402302013	G1	8	-0.456140323725862	chr1_mut
d15_1_iDOXd15.1_CGATGCGAGACCACGA	7751	3155	0.107728035092246	Batch_1	Org4-s15-d63	iDOXd15.1_ATTGGATTGTT	0:91M	-0.129365707609974	-0.17320280979732	G1	8	-0.496182144541657	wt
d15_1_iDOXd15.1_CGATGGCAGTATCCTG	5360	2461	0.080410447761194	Batch_1	Org4-s15-d63	iDOXd15.1_ACTCGGTAGAT_ATAGCGAGCGA	0:91M_0:91M	-0.0639139610060296	-0.178474061817471	G1	8	-0.397619518252953	wt
d15_1_iDOXd15.1_CGCAGGTGTCAGCTTA	7664	3116	0.109864300626305	Batch_1	Org4-s15-d63	iDOXd15.1_AAGTGGTCATA	0:91M	-0.0492715276173188	-0.154155334159159	G1	14	-0.136624728741406	chr1_mut
d15_1_iDOXd15.1_CGCATGGCACAAATCC	9581	3752	0.0331906899071078	Batch_1	Org4-s15-d63	iDOXd15.1_AAAAAAAGAGT_AGGGGGGTACA_ATCGGCTCGTA_TATAAATGAGA_TGAACCGCCGA_TGTTCGGTCCA	0:91M_0:91M_0:91M_0:91M_0:91M_0:91M	-0.0501341993612975	-0.191268346915376	G1	8	-0.513082118776731	wt
d15_1_iDOXd15.1_CGCCAGAAGTAGGGTC	7681	2930	0.142429371175628	Batch_1	Org4-s15-d63	NA	NA	-0.0149163100283206	-0.108738787448568	G1	8	-0.697372285901847	chr1_12_mut
d15_1_iDOXd15.1_CGCCATTAGAGAGCCT	9127	3482	0.138161498849567	Batch_1	Org4-s15-d63	NA	NA	-0.0551015933209004	-0.179924788676105	G1	8	-0.620688637964835	wt
d15_1_iDOXd15.1_CGCCATTAGAGTAACT	12417	4138	0.096239027140211	Batch_1	Org4-s15-d63	iDOXd15.1_TCGCGGCTCGT	0:91M	-0.0471239272375384	-0.249752761837482	G1	8	-0.839434767709601	wt
d15_1_iDOXd15.1_CGCGTGAAGCATTGTC	10335	3408	0.140686985970005	Batch_1	Org4-s15-d63	NA	NA	-0.0990937890975836	0.0293020986992256	G2M	8	-0.59698480224308	wt
d15_1_iDOXd15.1_CGGAACCGTCACTCGG	19185	5211	0.0708887151420381	Batch_1	Org4-s15-d63	iDOXd15.1_AAGGAACGCCA_ACGGTGCACGT	0:91M_0:91M	-0.0567764475293233	-0.194782059910624	G1	8	-0.685533589244744	wt
d15_1_iDOXd15.1_CGGAATTTCAAGTTGC	15261	4640	0.116637179739204	Batch_1	Org4-s15-d63	NA	NA	-0.143969287267619	-0.174981043586318	G1	8	-0.491454888598322	wt
d15_1_iDOXd15.1_CGGGTGTAGCTGGCCT	9006	3626	0.0851654452587164	Batch_1	Org4-s15-d63	iDOXd15.1_AAGGAACGATT_AGAGACCCCAA	0:91M_0:91M	-0.018722734205695	-0.243298004842679	G1	14	-0.268768500063196	wt
d15_1_iDOXd15.1_CGGGTGTCAGTAGTGG	12573	3749	0.189612662053607	Batch_1	Org4-s15-d63	NA	NA	-0.0878960479974979	-0.107769764972605	G1	8	-0.439618141294303	chr1_mut
d15_1_iDOXd15.1_CGTAAGTGTCCCAAAT	7211	3025	0.104146442934406	Batch_1	Org4-s15-d63	NA	NA	-0.111409264767846	-0.160860477778511	G1	8	-0.645910274935926	wt
d15_1_iDOXd15.1_CGTAAGTGTTACGGAG	9867	3825	0.105604540387149	Batch_1	Org4-s15-d63	NA	NA	0.188257536147139	-0.0315011179208169	S	8	-0.829549453365895	wt
d15_1_iDOXd15.1_CGTAGTAGTGCCCTTT	7867	3152	0.157239100038134	Batch_1	Org4-s15-d63	NA	NA	0.00066719314928626	-0.0853509056283807	S	8	-0.496982224215504	chr1_12_mut
d15_1_iDOXd15.1_CGTCCATGTACACGTT	13115	4092	0.147769729317575	Batch_1	Org4-s15-d63	iDOXd15.1_TGTTTGTGTGT	0:91M	-0.105256569951766	-0.136638544382047	G1	8	-0.466990138022473	wt
d15_1_iDOXd15.1_CGTGAATCACAACGTT	8739	3201	0.148529580043483	Batch_1	Org4-s15-d63	iDOXd15.1_AGCTGCGGGCA	0:91M	-0.0879894988790384	-0.148785148548901	G1	13	-0.237859021867282	wt
d15_1_iDOXd15.1_CGTGAATGTTCTCGTC	6839	2969	0.108934054686358	Batch_1	Org4-s15-d63	NA	NA	-0.0302399301853382	-0.0767287005526823	G1	8	-0.888047518071432	wt
d15_1_iDOXd15.1_CGTGTCTAGTTGCCCG	8452	3272	0.131093232371036	Batch_1	Org4-s15-d63	iDOXd15.1_AAGGAACGCTT_TCTGGGAGGCA	0:91M_0:91M	-0.144186193046444	-0.104003631694247	G1	8	-0.578125734177288	wt
d15_1_iDOXd15.1_CGTTGGGTCTTGGGCG	12421	4066	0.155382014330569	Batch_1	Org4-s15-d63	NA	NA	-0.158401122801163	-0.164126775037609	G1	8	-0.509897011368967	wt
d15_1_iDOXd15.1_CTAACCCTCCTTCAGC	11843	3895	0.126994849278055	Batch_1	Org4-s15-d63	iDOXd15.1_ATAGCATAGTA	0:91M	0.0108197799135474	-0.128642215400784	S	8	-0.541866879767088	wt
d15_1_iDOXd15.1_CTAACTTGTACGGGAT	7190	3112	0.118915159944367	Batch_1	Org4-s15-d63	NA	NA	-0.146373205205246	-0.152113568284	G1	8	-0.608535527338388	wt
d15_1_iDOXd15.1_CTACAGAAGTCACACT	6557	3086	0.0393472624675919	Batch_1	Org4-s15-d63	NA	NA	-0.0355229160098164	-0.164179129208092	G1	8	-0.534856726051413	wt
d15_1_iDOXd15.1_CTACATTAGACTCGAG	7830	3333	0.0767560664112388	Batch_1	Org4-s15-d63	NA	NA	-0.0750266032933593	-0.102678230253863	G1	1	-0.820448361924103	wt
d15_1_iDOXd15.1_CTACATTCACACCTAA	9486	3581	0.0991988193126713	Batch_1	Org4-s15-d63	iDOXd15.1_AGCTGCGGGCA	0:91M	-0.0612496414932988	-0.146972698607299	G1	8	-0.744407833538881	wt
d15_1_iDOXd15.1_CTACCCATCATTTCGT	9561	3339	0.113063487082941	Batch_1	Org4-s15-d63	iDOXd15.1_TGGAGGGGCTT_TGTTTGTGTGT	0:91M_0:91M	-0.125195322271914	-0.197006057302563	G1	8	-0.466632766907773	wt
d15_1_iDOXd15.1_CTACTATTCCGCGAGT	8739	3661	0.08479231033299	Batch_1	Org4-s15-d63	NA	NA	-0.0546281096597296	-0.114077766400978	G1	8	-0.662170854956492	wt
d15_1_iDOXd15.1_CTAGACATCATTGAGC	9409	3354	0.153682644276756	Batch_1	Org4-s15-d63	iDOXd15.1_ACGCCCCCCGT_ACGCGAGCACT_AGCGGGACGTT_AGTTTTCATAT_TGACGTCGGTA_TGAGCCGCTCT_TGCGGCCGGGT	0:91M_0:91M_0:91M_0:91M_0:91M_0:91M_0:91M	-0.0974917644830958	-0.182480470600885	G1	8	-0.580174276210711	chr1_mut
d15_1_iDOXd15.1_CTAGGTAGTGATTAGA	6901	3082	0.0692653238661064	Batch_1	Org4-s15-d63	NA	NA	-0.118634051398242	-0.17506186799251	G1	8	-0.467509173922979	wt
d15_1_iDOXd15.1_CTATCCGCATCGAGCC	12881	4624	0.0520922288642186	Batch_1	Org4-s15-d63	iDOXd15.1_ACAAACGACCA_AGCATGAGGCA	0:91M_0:91M	-0.0114838725502841	-0.189753591291936	G1	1	-0.471999822674535	wt
d15_1_iDOXd15.1_CTATCTAAGCCTCATA	9735	3411	0.141037493579866	Batch_1	Org4-s15-d63	NA	NA	-0.126507776949668	-0.13733857515807	G1	8	-0.539869748503454	wt
d15_1_iDOXd15.1_CTCACTGGTGCAACAG	10237	3804	0.132069942365928	Batch_1	Org4-s15-d63	NA	NA	0.0108710293039324	0.0716349189324922	G2M	8	-0.46408809317645	wt
d15_1_iDOXd15.1_CTCAGAAGTACGATGG	5998	2811	0.0111703901300433	Batch_1	Org4-s15-d63	NA	NA	-0.0871207409981184	-0.153764694215542	G1	8	-0.482996813893114	chr1_12_mut
d15_1_iDOXd15.1_CTCAGTCAGCATTGTC	17024	4647	0.191964285714286	Batch_1	Org4-s15-d63	NA	NA	-0.139761888545742	-0.183507533529453	G1	8	-0.465690382704127	chr1_mut
d15_1_iDOXd15.1_CTCAGTCTCGAATCCA	9250	3725	0.102702702702703	Batch_1	Org4-s15-d63	iDOXd15.1_AGAAAAGGAGT_TAGATGTACCA	0:91M_0:91M	-0.0906943579116323	-0.112739184572823	G1	8	-0.474884294251931	wt
d15_1_iDOXd15.1_CTCATTACAACCGGAA	8412	3524	0.0685924869234427	Batch_1	Org4-s15-d63	iDOXd15.1_ACACGGACCCT	0:91M	0.108226589641971	-0.123922763840419	S	8	-0.98692604313087	wt
d15_1_iDOXd15.1_CTCATTATCTTGATTC	13168	4660	0.105558930741191	Batch_1	Org4-s15-d63	iDOXd15.1_AAGAGGCTCGT_TGTTTGTGTGT	0:42M8D49M_0:91M	0.0132817065560885	-0.104513015895291	S	8	-0.674097768063259	wt
d15_1_iDOXd15.1_CTCCACAGTACAGAGC	9205	3918	0.0485605649103748	Batch_1	Org4-s15-d63	NA	NA	-0.137210367832299	0.109193148735004	G2M	16	-0.60799876403972	wt
d15_1_iDOXd15.1_CTCCTCCTCCGATGCG	12345	3973	0.0774402592142568	Batch_1	Org4-s15-d63	NA	NA	-0.0890198758962406	-0.137394213335193	G1	8	-0.655234159515277	wt
d15_1_iDOXd15.1_CTCCTTTCAAGAGTGC	8982	3206	0.165219327543977	Batch_1	Org4-s15-d63	NA	NA	-0.0750728713800925	-0.135614394315911	G1	8	-0.58299322803532	wt
d15_1_iDOXd15.1_CTCTCAGAGTTACTCG	7701	3181	0.114660433709908	Batch_1	Org4-s15-d63	iDOXd15.1_ACAAACGACCA_AGAAGGAGATA_AGCATGAGGCA	0:91M_0:91M_0:91M	-0.12620994538284	-0.162573992758632	G1	8	-0.478480793527233	wt
d15_1_iDOXd15.1_CTCTCGACAAAGACTA	9949	3886	0.0706603678761685	Batch_1	Org4-s15-d63	NA	NA	-0.112516121002862	-0.131747797597216	G1	13	-0.240809563711591	chr1_mut
d15_1_iDOXd15.1_CTGAATGAGGATGCGT	7614	2961	0.0925925925925926	Batch_1	Org4-s15-d63	NA	NA	-0.0881804136751997	-0.105815076811025	G1	8	-0.559781516603568	chr1_mut
d15_1_iDOXd15.1_CTGAATGTCCGCGATG	6879	2909	0.0934728885012357	Batch_1	Org4-s15-d63	NA	NA	-0.0542280448723654	-0.155499169313185	G1	8	-0.64084151248335	wt
d15_1_iDOXd15.1_CTGAGGCTCCAGCCTT	8888	3601	0.0633438343834383	Batch_1	Org4-s15-d63	NA	NA	-0.137274278712888	-0.155169649966662	G1	8	-0.283750025684598	wt
d15_1_iDOXd15.1_CTGCCATAGCGCACAA	12129	4295	0.0171489817792069	Batch_1	Org4-s15-d63	iDOXd15.1_ATAGCATAGTA	0:91M	-0.114368464364726	-0.061311625187749	G1	8	-0.48653470610425	wt
d15_1_iDOXd15.1_CTGCCTAAGGAAGTGA	5774	2710	0.104433668167648	Batch_1	Org4-s15-d63	iDOXd15.1_AACAGAAGAGA_ACACGGACCCT_ACCGCGCCCCA_ACGGCCCTCCT_ATTGGATTGTT_TCATTCCTCGA_TGGAGGGGCTT	0:91M_0:91M_0:91M_0:91M_0:91M_0:91M_0:91M	-0.0776671268994821	-0.0228256287044967	G1	8	-0.477867905451094	wt
d15_1_iDOXd15.1_CTGGACGCAGTTGTCA	8510	3624	0.0267920094007051	Batch_1	Org4-s15-d63	NA	NA	-0.120419394012519	-0.224742395037208	G1	8	-0.827121661146448	wt
d15_1_iDOXd15.1_CTGTATTAGGATGTTA	10818	3847	0.101312627102977	Batch_1	Org4-s15-d63	NA	NA	-0.0451665348857537	-0.151480783967698	G1	14	0.114529292589761	chr1_mut
d15_1_iDOXd15.1_CTGTATTCAAGCCTGC	5937	2735	0.0685531413171636	Batch_1	Org4-s15-d63	NA	NA	-0.114718207407672	-0.0384515997177761	G1	8	-0.694297843665348	chr1_12_mut
d15_1_iDOXd15.1_CTGTCGTTCGAGAACG	7986	3197	0.186075632356624	Batch_1	Org4-s15-d63	NA	NA	-0.0200655024157214	-0.193757519552905	G1	8	-0.292765778634178	wt
d15_1_iDOXd15.1_CTTACCGTCGTTGTTT	5852	2687	0.037593984962406	Batch_1	Org4-s15-d63	NA	NA	-0.0900717598603545	-0.0919296677821934	G1	1	-0.744875385467826	wt
d15_1_iDOXd15.1_CTTAGGAAGGTTGGAC	7596	3297	0.0318588730911006	Batch_1	Org4-s15-d63	NA	NA	-0.068506505539514	-0.138192071460828	G1	8	-0.663715352390054	wt
d15_1_iDOXd15.1_CTTAGGACACGTCGTG	5739	2608	0.0554103502352326	Batch_1	Org4-s15-d63	iDOXd15.1_ACACGGACCCT_ACCGCGCCCCA_TCATTCCTCGA_TGGAGGGGCTT	0:91M_0:91M_0:91M_0:91M	-0.0441432188565987	-0.174913355254708	G1	8	-0.630956419148164	wt
d15_1_iDOXd15.1_CTTCCGACACATTCGA	6247	2977	0.0243316792060189	Batch_1	Org4-s15-d63	NA	NA	-0.095807246754621	-0.124143054828588	G1	8	-0.667595100694251	wt
d15_1_iDOXd15.1_CTTCCGATCGTTGCCT	6347	2874	0.0705845281235229	Batch_1	Org4-s15-d63	iDOXd15.1_ACAAACGACCA_AGAAGGAGATA_AGCATGAGGCA	0:91M_0:91M_0:91M	-0.0167166148217485	-0.110780876985457	G1	8	-0.557325282449502	wt
d15_1_iDOXd15.1_CTTCGGTGTAAGATCA	13564	3994	0.123930993807137	Batch_1	Org4-s15-d63	iDOXd15.1_ATAGCATAGTA	0:91M	-0.0392319533026783	0.130707897147016	G2M	8	-0.76888763892781	wt
d15_1_iDOXd15.1_CTTCTAATCAACCGAT	6158	2847	0.0941864241636895	Batch_1	Org4-s15-d63	iDOXd15.1_TGTTTGTGTGT	0:91M	-0.0686681281147924	-0.205964294499863	G1	8	-0.449043343034082	wt
d15_1_iDOXd15.1_CTTGATTGTCCTTTGC	7572	3155	0.0871632329635499	Batch_1	Org4-s15-d63	iDOXd15.1_AACAGAAGAGA_ACACGGACCCT_ACCGCGCCCCA_ACGGCCCTCCT_ATTGGATTGTT_TCATTCCTCGA_TGGAGGGGCTT	0:91M_0:91M_0:91M_0:91M_0:91M_0:91M_0:91M	-0.0787463952761603	-0.169511260302701	G1	8	-0.616900306288019	wt
d15_1_iDOXd15.1_CTTTCGGGTAGGCTCC	13259	4375	0.119466023078664	Batch_1	Org4-s15-d63	iDOXd15.1_AAAGGAGAATA	0:91M	-0.0315226324524563	-0.143654886543353	G1	14	-0.188468668879813	chr1_mut
d15_1_iDOXd15.1_GAAGCGAAGGAACTAT	11171	3776	0.139110196043326	Batch_1	Org4-s15-d63	iDOXd15.1_AACAGAAGAGA_ACACGGACCCT_ACCGCGCCCCA_ACGGCCCTCCT_ATTGGATTGTT_TCATTCCTCGA_TGGAGGGGCTT	0:91M_0:91M_0:91M_0:91M_0:91M_0:91M_0:91M	-0.0717554188297394	-0.154296411705384	G1	13	-0.427541892826506	wt
d15_1_iDOXd15.1_GAAGCGACAGCACGAA	10295	3935	0.0346770276833414	Batch_1	Org4-s15-d63	iDOXd15.1_AAGGAACGCCA_ACGGTGCACGT	0:91M_0:91M	-0.126549876695283	-0.215385567023831	G1	8	-0.636426846589076	wt
d15_1_iDOXd15.1_GAAGGACCAACTTGCA	7376	3165	0.0150488069414317	Batch_1	Org4-s15-d63	iDOXd15.1_ACAAACGACCA_AGAAGGAGATA_AGCATGAGGCA	0:91M_0:91M_0:91M	-0.0199132040712365	-0.11045285190459	G1	8	-0.828532061994544	wt
d15_1_iDOXd15.1_GAAGGACCAGTTAAAG	11278	3878	0.113051959567299	Batch_1	Org4-s15-d63	NA	NA	-0.102237832314001	-0.121095871047001	G1	8	-0.646955914239825	wt
d15_1_iDOXd15.1_GAAGGGTTCATTGGTG	12609	3960	0.134665714965501	Batch_1	Org4-s15-d63	iDOXd15.1_AGAAGTGGGCA	0:91M	-0.124788715843249	-0.203612812437662	G1	8	-0.371839313446954	wt
d15_1_iDOXd15.1_GACACGCGTGGCTTGC	5176	2546	0.089644513137558	Batch_1	Org4-s15-d63	NA	NA	-0.114848645061691	-0.0985381790714424	G1	8	-0.518808494339889	wt
d15_1_iDOXd15.1_GACCAATAGATCCTAC	6829	2531	0.165324352028115	Batch_1	Org4-s15-d63	iDOXd15.1_AGAGACCCCAA	0:91M	-0.0829636304914689	-0.124552153984445	G1	8	-0.592197470327532	wt
d15_1_iDOXd15.1_GACCCTTCATCGATCA	13422	4668	0.0493965131873044	Batch_1	Org4-s15-d63	iDOXd15.1_ACAAACGACCA_AGAAGGAGATA_AGCATGAGGCA	0:91M_0:91M_0:91M	-0.0863967104295256	-0.167800862644574	G1	1	-0.391473063551259	wt
d15_1_iDOXd15.1_GACCGTGTCCTTTGAT	7711	3184	0.0832576838282972	Batch_1	Org4-s15-d63	NA	NA	-0.0451709561553585	-0.129417137938444	G1	8	-0.422331985592247	wt
d15_1_iDOXd15.1_GACCTTCCACAAGCCC	4832	2279	0.0960264900662252	Batch_1	Org4-s15-d63	iDOXd15.1_AGCTGCGGGCA	0:91M	-0.0641329322766252	-0.122360832226576	G1	8	-0.544308012253357	wt
d15_1_iDOXd15.1_GACGTTAAGTTCCGTA	11687	4171	0.114486181227004	Batch_1	Org4-s15-d63	iDOXd15.1_TGTTTGTGTGT	0:91M	0.115072291442428	-0.0838796931394879	S	8	-0.938551306730297	wt
d15_1_iDOXd15.1_GACTCAACACAGTCCG	7006	3023	0.0832143876677134	Batch_1	Org4-s15-d63	iDOXd15.1_ATAGAAAGATT	0:91M	-0.0689004810188157	-0.18878538033996	G1	8	-0.670663134051643	wt
d15_1_iDOXd15.1_GACTTCCCACTTGTCC	13300	4596	0.101503759398496	Batch_1	Org4-s15-d63	NA	NA	-0.134986490168046	-0.0147407638420519	G1	8	-0.481449097767726	chr1_mut
d15_1_iDOXd15.1_GAGAGGTGTGCACATT	8825	3599	0.0971104815864023	Batch_1	Org4-s15-d63	NA	NA	-0.0415991499674437	-0.153964299091946	G1	13	-0.490731842482456	wt
d15_1_iDOXd15.1_GAGAGGTGTGGCTGCT	6620	2919	0.0959214501510574	Batch_1	Org4-s15-d63	NA	NA	-0.119523940457739	-0.118636669945759	G1	8	-0.531950881510031	wt
d15_1_iDOXd15.1_GAGCCTGAGCACTGGA	10241	3666	0.129967776584318	Batch_1	Org4-s15-d63	iDOXd15.1_ATAGAAAGATT	0:91M	-0.0977625379335601	-0.17702559178867	G1	8	-0.638046608157097	wt
d15_1_iDOXd15.1_GAGCCTGCAACTAGAA	9727	3436	0.158116582707926	Batch_1	Org4-s15-d63	NA	NA	-0.128837136001744	-0.0887253546991251	G1	8	-0.568633567301239	chr1_mut
d15_1_iDOXd15.1_GAGCTGCGTTCAATCG	8436	3216	0.103959222380275	Batch_1	Org4-s15-d63	iDOXd15.1_ACAAACGACCA_AGAAGGAGATA_AGCATGAGGCA	0:91M_0:91M_0:91M	-0.0727997719504696	-0.214904642486183	G1	8	-0.536946606167765	wt
d15_1_iDOXd15.1_GAGGGATCATGAAGGC	4482	2392	0.0464078536367693	Batch_1	Org4-s15-d63	NA	NA	-0.138418272205344	-0.210379339890393	G1	8	-0.574400480689235	wt
d15_1_iDOXd15.1_GAGGGTACACATCATG	9314	3302	0.153317586429032	Batch_1	Org4-s15-d63	NA	NA	-0.118132511388765	-0.215625835776509	G1	8	-0.496913030715283	chr1_mut
d15_1_iDOXd15.1_GAGGGTACAGCTGTTA	7695	3257	0.112150747238467	Batch_1	Org4-s15-d63	NA	NA	-0.0834589269874532	-0.140508332238078	G1	8	-0.633912146236152	wt
d15_1_iDOXd15.1_GAGTCATAGCCGTTGC	6700	2917	0.112537313432836	Batch_1	Org4-s15-d63	iDOXd15.1_AGAAAAGGAGT_AGAAGTGGGCA	0:91M_0:91M	-0.125205817206148	-0.196945821684747	G1	8	-0.546063896793819	wt
d15_1_iDOXd15.1_GAGTGAGGTGAGTAGC	5704	2663	0.0834502103786816	Batch_1	Org4-s15-d63	NA	NA	-0.0504680298297057	-0.109803033941464	G1	8	-0.564250720003348	wt
d15_1_iDOXd15.1_GAGTTACAGCTTTCTT	14091	4544	0.0993541977148535	Batch_1	Org4-s15-d63	NA	NA	-0.113915230951525	-0.226455055126367	G1	8	-0.626496872087687	wt
d15_1_iDOXd15.1_GAGTTTGCACCACATA	8589	3340	0.100244498777506	Batch_1	Org4-s15-d63	iDOXd15.1_ACAAACGACCA_AGAAGGAGATA_AGCATGAGGCA	0:91M_0:91M_0:91M	-0.0951910001006166	-0.143877031249114	G1	8	-0.628646279063987	wt
d15_1_iDOXd15.1_GATCAGTAGCTCAGAG	7473	3022	0.119229225210759	Batch_1	Org4-s15-d63	iDOXd15.1_AACAGAAGAGA_ACACGGACCCT_ACCGCGCCCCA_ACGGCCCTCCT_ATTAATTGCAA_ATTGGATTGTT_TGGAGGGGCTT	0:91M_0:91M_0:91M_0:91M_0:91M_0:91M_0:91M	-0.0241176263901368	-0.203311785541887	G1	8	-0.678341745762027	wt
d15_1_iDOXd15.1_GATCATGCACACACGC	9049	3672	0.0274063432423472	Batch_1	Org4-s15-d63	iDOXd15.1_ACAAACGACCA_AGAAGGAGATA_AGCATGAGGCA	0:91M_0:91M_0:91M	-0.0356278747994075	-0.140193860613012	G1	8	-0.519590879166174	wt
d15_1_iDOXd15.1_GATGAGGCAGTGTGGA	10697	3798	0.160886229784052	Batch_1	Org4-s15-d63	NA	NA	-0.131703435032347	-0.13357375321124	G1	8	-0.669679939851963	wt
d15_1_iDOXd15.1_GATGCTATCTACTATC	9890	3709	0.0618806875631951	Batch_1	Org4-s15-d63	iDOXd15.1_ACAAACGACCA_AGAAGGAGATA_AGCATGAGGCA	0:91M_0:91M_0:91M	-0.0728942936560273	-0.181651694416877	G1	8	-0.585719912095669	wt
d15_1_iDOXd15.1_GATTCTTAGCGATCGA	5381	2625	0.0124512172458651	Batch_1	Org4-s15-d63	iDOXd15.1_AAGGAACGCCA_ACGGTGCACGT	0:91M_0:91M	-0.0841690969710965	-0.0982652600971806	G1	8	-0.774982825902062	wt
d15_1_iDOXd15.1_GATTCTTCAATTGAGA	10506	3565	0.0857605177993528	Batch_1	Org4-s15-d63	NA	NA	-0.0987758381929027	-0.0713103518994753	G1	8	-0.541341335590391	wt
d15_1_iDOXd15.1_GCAACCGCAAGGTACG	9150	3693	0.0614207650273224	Batch_1	Org4-s15-d63	iDOXd15.1_AGAAAAGGAGT_TAGATGTACCA	0:91M_0:91M	-0.147388803333258	-0.227431735072503	G1	8	-0.724837713070751	wt
d15_1_iDOXd15.1_GCACATAAGGTGATCG	12337	4163	0.118829537164627	Batch_1	Org4-s15-d63	NA	NA	-0.058529884242236	-0.194208840423478	G1	8	-0.580060023854865	wt
d15_1_iDOXd15.1_GCAGCCACAGCCTTCT	6709	2768	0.0997167983306007	Batch_1	Org4-s15-d63	iDOXd15.1_AGAAAAGGAGT_TAGATGTACCA	0:91M_0:91M	-0.114046010468528	-0.115144645313524	G1	1	-0.711931009078967	wt
d15_1_iDOXd15.1_GCAGCCAGTACCTAGT	7413	3009	0.0979360582760016	Batch_1	Org4-s15-d63	iDOXd15.1_AAGGAACGATT_AGAGACCCCAA	0:91M_0:91M	-0.0798769031890618	-0.179825776068431	G1	8	-0.700575986248423	wt
d15_1_iDOXd15.1_GCAGTTAGTTGGCCGT	9419	3707	0.0718759953285911	Batch_1	Org4-s15-d63	NA	NA	-0.0726613996687609	-0.174557387152522	G1	8	-0.614669651301989	wt
d15_1_iDOXd15.1_GCATGATTCGGAGATG	9198	3620	0.0889323766036095	Batch_1	Org4-s15-d63	iDOXd15.1_ACAAACGACCA_AGAAGGAGATA_AGCATGAGGCA	0:91M_0:91M_0:91M	-0.0674506188002807	-0.131774504576958	G1	8	-0.461009804800718	wt
d15_1_iDOXd15.1_GCATTAGAGGTACATA	11440	3763	0.186013986013986	Batch_1	Org4-s15-d63	NA	NA	0.069367234006866	-0.0966641829414499	S	8	-0.495031728167813	chr1_mut
d15_1_iDOXd15.1_GCATTAGGTAACCAGG	6996	2972	0.110634648370497	Batch_1	Org4-s15-d63	iDOXd15.1_AACCAGCGTTT	0:91M	-0.0918260370856388	-0.103917406939558	G1	8	-0.633251072153311	wt
d15_1_iDOXd15.1_GCCAACGAGAGGCTGT	9206	3600	0.110797306104714	Batch_1	Org4-s15-d63	NA	NA	0.002049622683785	-0.26101652225651	S	8	-0.672721735839284	wt
d15_1_iDOXd15.1_GCCAGCACAACTGGTT	9481	3650	0.0961923847695391	Batch_1	Org4-s15-d63	iDOXd15.1_ATAGCATAGTA	0:91M	-0.11280162689204	-0.102527462346532	G1	14	-0.122470764432158	wt
d15_1_iDOXd15.1_GCCAGGTGTTATTCTC	8673	3527	0.118067566009455	Batch_1	Org4-s15-d63	NA	NA	-0.161092610917935	-0.192983269294393	G1	8	-0.374849212378729	chr1_mut
d15_1_iDOXd15.1_GCCAGTGAGCCGATAG	5472	2592	0.0994152046783626	Batch_1	Org4-s15-d63	NA	NA	-0.114359357708497	-0.177506793314453	G1	8	-0.650226605805886	wt
d15_1_iDOXd15.1_GCCCGAACATCTTTCA	9474	3404	0.129406797551193	Batch_1	Org4-s15-d63	NA	NA	-0.00049147908672531	-0.175818375434933	G1	8	-0.634733395680757	wt
d15_1_iDOXd15.1_GCCGATGAGCCGGAAT	5465	2396	0.104300091491308	Batch_1	Org4-s15-d63	iDOXd15.1_AACAGAAGAGA_ACACGGACCCT_ACCGCGCCCCA_ACGGCCCTCCT_TCATTCCTCGA_TGGAGGGGCTT	0:91M_0:91M_0:91M_0:91M_0:91M_0:91M	-0.043665774679272	-0.0632025572206741	G1	8	-0.667125516343506	wt
d15_1_iDOXd15.1_GCCGTGAGTCGTTGGC	8001	2950	0.124859392575928	Batch_1	Org4-s15-d63	NA	NA	-0.0811694156835691	-0.120725945988036	G1	8	-0.555045741327884	chr1_mut
d15_1_iDOXd15.1_GCCGTGATCATCGCTC	9451	3575	0.0267696540048672	Batch_1	Org4-s15-d63	iDOXd15.1_AACAGAAGAGA_ACACGGACCCT_ACCGCGCCCCA_ACGGCCCTCCT_ATTGGATTGTT_TCATTCCTCGA_TGGAGGGGCTT	0:91M_0:91M_0:91M_0:91M_0:91M_0:91M_0:91M	-0.129179284706976	-0.183348636158004	G1	8	-0.593148649839173	wt
d15_1_iDOXd15.1_GCGGATCGTCACAGAG	6100	2659	0.123934426229508	Batch_1	Org4-s15-d63	NA	NA	-0.165098785975982	-0.119045826935471	G1	8	-0.4549474822011	wt
d15_1_iDOXd15.1_GCTACAAGTAGCACGA	7411	3131	0.0943192551612468	Batch_1	Org4-s15-d63	iDOXd15.1_ACACGGACCCT_ACCGCGCCCCA_ATTGGATTGTT_TCATTCCTCGA_TGGAGGGGCTT	0:91M_0:91M_0:91M_0:91M_0:91M	-0.115499658828909	-0.0997103482691357	G1	8	-0.645100943562651	wt
d15_1_iDOXd15.1_GCTGCAGTCAAGGAGC	6306	2768	0.131620678718681	Batch_1	Org4-s15-d63	iDOXd15.1_ACAAACGACCA_AGAAGGAGATA_AGCATGAGGCA	0:91M_0:91M_0:91M	0.0859089716506045	-0.170995190708997	S	8	-0.555796077303667	wt
d15_1_iDOXd15.1_GCTTCACAGGCTAACG	6148	2781	0.0892973324658426	Batch_1	Org4-s15-d63	NA	NA	-0.127161213218515	-0.0722441143431511	G1	8	-0.472077261620007	chr1_12_mut
d15_1_iDOXd15.1_GCTTCACAGGGTTTCT	15981	4866	0.0800325386396346	Batch_1	Org4-s15-d63	iDOXd15.1_AGAGACCCCAA	0:91M	-0.118471824802999	-0.185944759421711	G1	8	-0.666754135326033	chr1_mut
d15_1_iDOXd15.1_GCTTTCGGTATGCGTT	5550	2468	0.148108108108108	Batch_1	Org4-s15-d63	iDOXd15.1_ACACGGACCCT_ACCGCGCCCCA_ACGGCCCTCCT_ATTGGATTGTT	0:91M_0:91M_0:91M_0:91M	-0.0469710069079135	-0.18140355939162	G1	8	-0.33438388168515	wt
d15_1_iDOXd15.1_GCTTTCGTCTGTTCAT	8741	3397	0.0958700377531175	Batch_1	Org4-s15-d63	NA	NA	0.0759092589470266	-0.113543161679804	S	8	-0.38446250348402	wt
d15_1_iDOXd15.1_GGAATCTGTCACTTCC	8043	3455	0.0857888847444983	Batch_1	Org4-s15-d63	NA	NA	-0.109719909589326	-0.154470738186619	G1	8	-0.615352807925379	wt
d15_1_iDOXd15.1_GGAGAACAGGGAGTTC	9946	3707	0.147295395133722	Batch_1	Org4-s15-d63	NA	NA	-0.121033136356288	0.157108285378403	G2M	8	-0.328150894779993	wt
d15_1_iDOXd15.1_GGAGCAAAGGACATCG	11453	4111	0.120579760761373	Batch_1	Org4-s15-d63	iDOXd15.1_AGGGGGGTACA	0:91M	0.0804780208394083	-0.190704110883333	S	8	-0.677943408268327	chr1_12_mut
d15_1_iDOXd15.1_GGAGGTAAGCCTCATA	7580	3195	0.0663588390501319	Batch_1	Org4-s15-d63	NA	NA	0.0325415847112166	-0.148525909011325	S	13	-0.409039639959634	wt
d15_1_iDOXd15.1_GGATGTTCACTTCAGA	4480	2323	0.0303571428571429	Batch_1	Org4-s15-d63	NA	NA	-0.0798741650375759	-0.0967060023117422	G1	8	-0.492538796292699	wt
d15_1_iDOXd15.1_GGCGTCAGTACTTCCC	6227	2711	0.107595953107435	Batch_1	Org4-s15-d63	iDOXd15.1_ACAAACGACCA	0:91M	-0.0953582467375781	-0.133284289575388	G1	14	0.0181298553498581	chr1_mut
d15_1_iDOXd15.1_GGCTTTCTCACTTGTT	3300	1958	0.0493939393939394	Batch_1	Org4-s15-d63	iDOXd15.1_ACTCGGTAGAT	0:91M	-0.0497802416196758	-0.13143608688947	G1	8	-0.361404019535474	chr1_mut
d15_1_iDOXd15.1_GGGAAGTAGCCTAACT	10807	3771	0.0806884426760433	Batch_1	Org4-s15-d63	iDOXd15.1_ATAGAAAGATT	0:91M	-0.0917066116216035	-0.221714041420445	G1	1	-0.614466527340094	wt
d15_1_iDOXd15.1_GGGACAAAGCCGAATG	12317	3938	0.198993261346107	Batch_1	Org4-s15-d63	NA	NA	0.0111975910414747	-0.124030756637034	S	14	-0.304696441801059	chr1_mut
d15_1_iDOXd15.1_GGGAGATTCCACGAAT	5956	2812	0.0423102753525856	Batch_1	Org4-s15-d63	iDOXd15.1_AGAAAAGGAGT_TAGATGTACCA	0:91M_0:91M	-0.0788103659215411	-0.132861626093327	G1	8	-0.598216230439882	wt
d15_1_iDOXd15.1_GGGATCCGTGCTTATG	6609	2884	0.0526554698138902	Batch_1	Org4-s15-d63	iDOXd15.1_AACAGAAGAGA_ACACGGACCCT_ACCGCGCCCCA_ATTGGATTGTT_TCATTCCTCGA_TGGAGGGGCTT	0:91M_0:91M_0:91M_0:91M_0:91M_0:91M	-0.0414723720711202	-0.150097577575083	G1	8	-0.548349531331334	wt
d15_1_iDOXd15.1_GGGATGAGTTGCTGAT	9743	3491	0.117417633172534	Batch_1	Org4-s15-d63	NA	NA	-0.032886294003877	-0.097486156447091	G1	8	-0.711894042073658	wt
d15_1_iDOXd15.1_GGGCCATCATCGCCTT	11232	4379	0.0170049857549858	Batch_1	Org4-s15-d63	NA	NA	-0.136086750141618	-0.2259323712899	G1	8	-0.701914702894572	wt
d15_1_iDOXd15.1_GGGCGTTGTTTCCCAC	10084	3876	0.14111463704879	Batch_1	Org4-s15-d63	NA	NA	0.0954358541454894	-0.104416651194237	S	14	-0.453071039696402	wt
d15_1_iDOXd15.1_GGGCTACTCGCAGATT	7358	3133	0.0214732264202229	Batch_1	Org4-s15-d63	NA	NA	-0.0868529237633655	-0.178057363784838	G1	8	-0.421172334088343	wt
d15_1_iDOXd15.1_GGGCTCAGTAGGTACG	8899	3662	0.161478817844702	Batch_1	Org4-s15-d63	iDOXd15.1_ATAGCATAGTA_TGCGGCCGGGT	0:49M5D42M_0:91M	-0.132399143121284	-0.121511866092591	G1	14	0.466556691539029	wt
d15_1_iDOXd15.1_GGGTAGACACCTGATA	10645	3571	0.142038515735087	Batch_1	Org4-s15-d63	iDOXd15.1_ACGCCCCCCGT_ACGCGAGCACT_AGTTTTCATAT_TGACGTCGGTA_TGAGCCGCTCT_TGCGGCCGGGT	0:91M_0:91M_0:91M_0:91M_0:91M_0:91M	-0.145037239795158	-0.136171041749759	G1	8	-0.396527288338218	chr1_mut
d15_1_iDOXd15.1_GGGTGTCGTGCCTACG	4153	2182	0.115097519865158	Batch_1	Org4-s15-d63	NA	NA	0.228120763153121	-0.169313930624386	S	8	-0.824662492359931	wt
d15_1_iDOXd15.1_GGGTTTACAGAGAAAG	9988	3820	0.0105126151381658	Batch_1	Org4-s15-d63	iDOXd15.1_AAGGAACGCCA_ACGGTGCACGT	0:91M_0:91M	-0.0762294177961758	-0.194115633955	G1	8	-0.696331972629006	wt
d15_1_iDOXd15.1_GGGTTTAGTCCAGCAC	11902	3964	0.0904049739539573	Batch_1	Org4-s15-d63	iDOXd15.1_TCTGGGAGGCA	0:91M	-0.0696856713150651	-0.135835890089282	G1	8	-0.679906258272997	wt
d15_1_iDOXd15.1_GGTCACGGTCATGACT	7278	3047	0.13781258587524	Batch_1	Org4-s15-d63	NA	NA	-0.0897218384684783	-0.162260423924883	G1	8	-0.634776052062873	wt
d15_1_iDOXd15.1_GGTCACGTCTACTTCA	11649	4264	0.0937419520988926	Batch_1	Org4-s15-d63	NA	NA	-0.188424652021503	-0.21978505930699	G1	8	-0.504382870345616	chr1_12_mut
d15_1_iDOXd15.1_GGTCTGGAGGTAGATT	10616	3395	0.160889223813112	Batch_1	Org4-s15-d63	NA	NA	-0.046552110604925	-0.107490993539305	G1	8	-0.422662722324975	wt
d15_1_iDOXd15.1_GGTGAAGGTGGACAGT	6869	2834	0.0634735769398748	Batch_1	Org4-s15-d63	NA	NA	-0.129601101867469	-0.150350722395808	G1	8	-0.60901720330943	wt
d15_1_iDOXd15.1_GGTGGCTTCCAGTGTA	13357	4015	0.153777045743805	Batch_1	Org4-s15-d63	iDOXd15.1_ATAGCATAGTA	0:91M	-0.0458946856739454	-0.159622038293651	G1	8	-0.570552904058568	wt
d15_1_iDOXd15.1_GGTGTCGAGGTGCTGA	10877	3705	0.150317183046796	Batch_1	Org4-s15-d63	NA	NA	-0.105256036868716	-0.138277485817513	G1	8	-0.48667086225372	chr1_mut
d15_1_iDOXd15.1_GGTGTTATCAAATGCC	8918	3126	0.142184346265979	Batch_1	Org4-s15-d63	iDOXd15.1_AAGGAACGCCA_ACGGTGCACGT	0:91M_0:91M	-0.0790482805070929	-0.099340732626239	G1	8	-0.541667524106844	wt
d15_1_iDOXd15.1_GGTTAACGTCCGGATC	3700	2134	0.0216216216216216	Batch_1	Org4-s15-d63	NA	NA	-0.163806341247427	-0.139893991145729	G1	8	-0.643157916261981	wt
d15_1_iDOXd15.1_GTAATGCGTGAGAACC	9478	3737	0.114159105296476	Batch_1	Org4-s15-d63	NA	NA	-0.0886313003114271	-0.0534476984189529	G1	8	-0.568673497146457	chr1_12_mut
d15_1_iDOXd15.1_GTACAACGTTGCAAGG	15198	4553	0.122910909330175	Batch_1	Org4-s15-d63	iDOXd15.1_TGAGCCGCTCT	0:91M	-0.0867129406807236	-0.152496785847723	G1	8	-0.484256751605488	wt
d15_1_iDOXd15.1_GTAGAGGTCATAGCAC	7537	2967	0.132678784662332	Batch_1	Org4-s15-d63	NA	NA	-0.0222093124939662	-0.130403629245504	G1	8	-0.585992122262996	wt
d15_1_iDOXd15.1_GTCAAACCAGTAGAAT	9165	3266	0.196617566830333	Batch_1	Org4-s15-d63	NA	NA	-0.0947041640705315	-0.0791513508611945	G1	8	-0.511661825396504	chr1_mut
d15_1_iDOXd15.1_GTCAAGTAGACAGTCG	3874	1898	0.0952503871966959	Batch_1	Org4-s15-d63	NA	NA	-0.0462890007723418	-0.151273091020516	G1	8	-0.31121982007401	chr1_mut
d15_1_iDOXd15.1_GTCACGGTCCCTCGAT	8425	3256	0.096973293768546	Batch_1	Org4-s15-d63	NA	NA	-0.00863241092588898	-0.181226969271409	G1	8	-0.61557950933324	chr1_mut
d15_1_iDOXd15.1_GTCAGCGGTGTGGTCC	3994	2121	0.0160240360540811	Batch_1	Org4-s15-d63	iDOXd15.1_AAACAACACCA_AAAGGAAACAA_AGAGTAGCCGT_TGTTTGTGTGT	0:91M_0:91M_0:91M_0:91M	-0.0464313882461854	-0.185657495364638	G1	8	-0.708725599630764	wt
d15_1_iDOXd15.1_GTCAGCGTCTTAGCTT	4732	2392	0.0382502113271344	Batch_1	Org4-s15-d63	iDOXd15.1_ACGCCCCCCGT_ACGCGAGCACT_AGCGGGACGTT_AGTTTTCATAT_TGACGTCGGTA_TGAGCCGCTCT_TGCGGCCGGGT	0:91M_0:91M_0:91M_0:91M_0:91M_0:91M_0:91M	-0.160986874439377	-0.156124840762606	G1	8	-0.351033820148067	chr1_mut
d15_1_iDOXd15.1_GTCCTCAGTTCGCGTG	7391	3223	0.0224597483425788	Batch_1	Org4-s15-d63	iDOXd15.1_AGAAAAGGAGT_TAGATGTACCA	0:91M_0:91M	-0.0984278427809425	-0.113510285454804	G1	8	-0.709673408817891	wt
d15_1_iDOXd15.1_GTCCTCATCATTCCTA	9245	3566	0.112276906435911	Batch_1	Org4-s15-d63	iDOXd15.1_TGTTTGTGTGT	0:91M	-0.0976947920374684	-0.188838013199919	G1	8	-0.632856108640438	wt
d15_1_iDOXd15.1_GTCTACCCATATCTCT	6141	2768	0.0864680019540791	Batch_1	Org4-s15-d63	NA	NA	-0.155604575986356	-0.097014594906572	G1	8	-0.621324377749024	wt
d15_1_iDOXd15.1_GTCTACCCATTCTGTT	7577	2854	0.199287316880032	Batch_1	Org4-s15-d63	NA	NA	-0.109289334912332	-0.118211582353104	G1	8	-0.447665893654939	wt
d15_1_iDOXd15.1_GTCTACCGTCACCGAC	5099	2558	0.0480486369876446	Batch_1	Org4-s15-d63	iDOXd15.1_AGCTGCGGGCA	0:91M	-0.139948779674978	-0.0237105778466178	G1	8	-0.649225653650746	wt
d15_1_iDOXd15.1_GTCTTTAAGGATTTAG	10563	3656	0.1432358231563	Batch_1	Org4-s15-d63	iDOXd15.1_AAGGAACGCCA_ACGGTGCACGT	0:91M_0:91M	-0.0995038162898974	-0.0995856512907946	G1	8	-0.561605863590028	wt
d15_1_iDOXd15.1_GTGACGCGTACTCCGG	8620	3442	0.1207656612529	Batch_1	Org4-s15-d63	iDOXd15.1_ACAAACGACCA_AGAAGGAGATA_AGCATGAGGCA	0:91M_0:91M_0:91M	-0.123722802349108	-0.161312239128286	G1	8	-0.533249840710848	wt
d15_1_iDOXd15.1_GTGAGCCTCCGATAAC	7012	3048	0.0711637193382772	Batch_1	Org4-s15-d63	NA	NA	-0.095711998653969	-0.0947397171275758	G1	8	-0.667612170441259	wt
d15_1_iDOXd15.1_GTGAGGAAGGCTTAAA	8958	3466	0.0687653494083501	Batch_1	Org4-s15-d63	NA	NA	-0.0692163868872272	-0.10846103399171	G1	8	-0.828062243318393	chr1_mut
d15_1_iDOXd15.1_GTGAGGAGTTCCAGGC	9727	3628	0.140845070422535	Batch_1	Org4-s15-d63	NA	NA	-0.11338705525066	-0.157315306937932	G1	14	-0.266871113537488	chr1_mut
d15_1_iDOXd15.1_GTGCACGAGTAGCAAT	5768	2580	0.128814147018031	Batch_1	Org4-s15-d63	iDOXd15.1_ACAAACGACCA_AGCATGAGGCA	0:91M_0:91M	-0.0824513170049083	-0.1779219099248	G1	8	-0.679820544189732	wt
d15_1_iDOXd15.1_GTGCAGCGTGTACGCC	6957	2962	0.0993244214460256	Batch_1	Org4-s15-d63	iDOXd15.1_AAGGAACGCCA_AGAAAAGGAGT_TAGATGTACCA_TTTTTCTGTTT	0:91M_0:91M_0:91M_0:91M	-0.0256845282570133	-0.171092849044136	G1	8	-0.707364448558114	wt
d15_1_iDOXd15.1_GTGCGTGGTGGTACAG	4247	1887	0.077701907228632	Batch_1	Org4-s15-d63	iDOXd15.1_AAGGAACGCCA_ACGGTGCACGT	0:91M_0:91M	0.00017223118034887	-0.0541302207795113	S	8	-0.681824426798707	chr1_mut
d15_1_iDOXd15.1_GTGCTGGTCTCTTGCG	8348	3116	0.122184954480115	Batch_1	Org4-s15-d63	iDOXd15.1_AGCATGAGGCA	0:91M	-0.0383962577415771	-0.13178078893274	G1	8	-0.285492508272711	chr1_mut
d15_1_iDOXd15.1_GTGGAGATCCAAATGC	6038	2684	0.159489897316992	Batch_1	Org4-s15-d63	NA	NA	-0.0554836613355865	-0.203501973646414	G1	8	-0.474749327802686	chr1_mut
d15_1_iDOXd15.1_GTGGCGTCATGGCCAC	9430	3421	0.109119830328738	Batch_1	Org4-s15-d63	iDOXd15.1_AGAAAAGGAGT_TAGATGTACCA	0:91M_0:91M	-0.0715812158853352	-0.142466302380053	G1	8	-0.63995454360938	wt
d15_1_iDOXd15.1_GTGTCCTAGGCCTTCG	5207	2558	0.0278471288649894	Batch_1	Org4-s15-d63	iDOXd15.1_AAACAACACCA_AAAGGAAACAA	0:91M_0:91M	-0.0546161904854384	-0.139351404371064	G1	8	-0.786364939781467	chr1_12_mut
d15_1_iDOXd15.1_GTGTGATCAATTGCGT	12645	3913	0.133096085409253	Batch_1	Org4-s15-d63	iDOXd15.1_TGCCGCCGTTT	0:47M6D44M	-0.104068036821368	-0.210164132468925	G1	8	-0.385255914383858	chr1_mut
d15_1_iDOXd15.1_GTGTGGCCAGCGTGCT	9579	3603	0.113164213383443	Batch_1	Org4-s15-d63	NA	NA	0.209107234030247	-0.0335033173477325	S	8	-0.716393633043597	wt
d15_1_iDOXd15.1_GTGTTAGTCCGTCCTA	10420	3841	0.0210172744721689	Batch_1	Org4-s15-d63	iDOXd15.1_AACAGAAGAGA_ACACGGACCCT_ACCGCGCCCCA_ACGGCCCTCCT_AGAAGGAGATA_ATTAATTGCAA_ATTGGATTGTT_TCATTCCTCGA_TGGAGGGGCTT	0:91M_0:91M_0:91M_0:91M_0:91M_0:91M_0:91M_0:91M_0:91M	-0.0834705067725928	-0.230254594770567	G1	8	-0.464353314681532	wt
d15_1_iDOXd15.1_GTTAGACGTGACTAAA	8092	3209	0.122960949085517	Batch_1	Org4-s15-d63	iDOXd15.1_ACAAACGACCA_AGCTGCGGGCA	0:91M_0:91M	-0.0236491090263687	-0.105951462728163	G1	8	-0.743090038709292	wt
d15_1_iDOXd15.1_GTTCTATAGTCTGCGC	6393	3108	0.0159549507273581	Batch_1	Org4-s15-d63	NA	NA	-0.12968712969972	-0.146608535991089	G1	8	-0.59135150104225	wt
d15_1_iDOXd15.1_GTTCTATCAAACTCGT	6813	2995	0.0167327168648173	Batch_1	Org4-s15-d63	NA	NA	-0.0607683126292042	-0.0957351320833303	G1	8	-0.755489151715646	chr1_12_mut
d15_1_iDOXd15.1_GTTGAACGTAGGAGGG	6889	3149	0.0767890840470315	Batch_1	Org4-s15-d63	NA	NA	-0.0931859157722125	0.140452792783973	G2M	1	-0.541624956246626	wt
d15_1_iDOXd15.1_GTTGCTCCAACTCGTA	8473	3321	0.0905228372477281	Batch_1	Org4-s15-d63	iDOXd15.1_AGAGACCCCAA	0:91M	-0.0561245647984318	-0.0887211762340289	G1	8	-0.618478190618847	wt
d15_1_iDOXd15.1_GTTGTCCCAAATCAAG	6734	2727	0.0846450846450846	Batch_1	Org4-s15-d63	NA	NA	-0.0619839580177283	-0.168209270936873	G1	13	-0.310181068289399	chr1_mut
d15_1_iDOXd15.1_GTTGTCCTCCGTAATG	8103	3389	0.108971985684314	Batch_1	Org4-s15-d63	NA	NA	-0.142142542793059	-0.177458664255064	G1	8	-0.574661057138576	chr1_mut
d15_1_iDOXd15.1_GTTGTCCTCGGTAGAG	7458	3072	0.0966747117189595	Batch_1	Org4-s15-d63	NA	NA	-0.029176655259588	-0.147734275234153	G1	8	-0.533907804510932	chr1_12_mut
d15_1_iDOXd15.1_GTTGTGAGTCCGGATC	9377	3330	0.154420390316732	Batch_1	Org4-s15-d63	NA	NA	-0.069581459043043	-0.143573230400979	G1	8	-0.109132128555079	wt
d15_1_iDOXd15.1_GTTTGGAAGCGCCTTG	3756	1517	0.0351437699680511	Batch_1	Org4-s15-d63	iDOXd15.1_AAAAAAAGAGT_ACAAACGACCA_AGGGGGGTACA_TATAAATGAGA_TGTTCGGTCCA	0:91M_0:91M_0:91M_0:91M_0:91M	-0.0055170497080856	-0.116483029825379	G1	8	-0.51257506491926	chr1_12_mut
d15_1_iDOXd15.1_TAACCAGCATCCGCGA	8746	3591	0.0891836268008232	Batch_1	Org4-s15-d63	NA	NA	-0.0448214246346193	-0.0892087638343032	G1	8	-0.52629253902573	chr1_12_mut
d15_1_iDOXd15.1_TAACTTCCAGAGATGC	12942	4720	0.0496832019780559	Batch_1	Org4-s15-d63	iDOXd15.1_AAGGAACGCCA	0:91M	-0.154883414086901	-0.242973417991331	G1	8	-0.574825346632717	wt
d15_1_iDOXd15.1_TAAGCGTAGCTATCTG	10503	3513	0.115109968580406	Batch_1	Org4-s15-d63	iDOXd15.1_ACGCCCCCCGT_AGTTTTCATAT_TGACGTCGGTA_TGCGGCCGGGT	0:37M12D54M_0:91M_0:91M_0:91M	-0.117689226451368	-0.107321770759954	G1	8	-0.555961148078754	chr1_mut
d15_1_iDOXd15.1_TAAGCGTAGCTTAAGA	6995	3179	0.0178699070764832	Batch_1	Org4-s15-d63	iDOXd15.1_AAACAACACCA_AGAGTAGCCGT	0:91M_0:91M	0.185945590738721	-0.168015681975897	S	8	-0.833744997913411	wt
d15_1_iDOXd15.1_TAATCTCGTTATGTCG	9921	3493	0.145650640056446	Batch_1	Org4-s15-d63	iDOXd15.1_AACAGAAGAGA_ACACGGACCCT_ACCGCGCCCCA_ACGGCCCTCCT_ATTAATTGCAA_ATTGGATTGTT_TCATTCCTCGA_TGGAGGGGCTT	0:91M_0:91M_0:91M_0:91M_0:91M_0:91M_0:91M_0:91M	-0.0298378112704486	-0.222909051993567	G1	13	-0.234099143441098	wt
d15_1_iDOXd15.1_TACAACGAGCGGTATG	8960	3124	0.149107142857143	Batch_1	Org4-s15-d63	NA	NA	-0.0551867979548586	-0.0792803889551351	G1	8	-0.47718588106078	chr1_mut
d15_1_iDOXd15.1_TACATTCCAAGCTGCC	10707	3591	0.1488745680396	Batch_1	Org4-s15-d63	iDOXd15.1_TCCGCCCCGCT_TCGCCGCGGCA_TGTTTGACTGT_TTGATCACTCA	0:91M_0:91M_0:91M_0:91M	-0.0863754529506257	-0.208919934616318	G1	8	-0.491349172794144	wt
d15_1_iDOXd15.1_TACATTCCATACATCG	6517	3121	0.0165720423507749	Batch_1	Org4-s15-d63	NA	NA	-0.125470082495411	-0.202216577295449	G1	8	-0.545455073118174	wt
d15_1_iDOXd15.1_TACCCACAGCATACTC	10240	3982	0.0451171875	Batch_1	Org4-s15-d63	iDOXd15.1_ACAAACGACCA_AGAAGGAGATA_AGCATGAGGCA	0:91M_0:91M_0:91M	-0.10228463232747	-0.176327003748856	G1	8	-0.560529612221764	wt
d15_1_iDOXd15.1_TACCCACAGTTGAAGT	6523	3005	0.0487505748888548	Batch_1	Org4-s15-d63	NA	NA	-0.153504678110024	-0.222411984591163	G1	8	-0.79228300531577	wt
d15_1_iDOXd15.1_TACCCACCAGATTAAG	7412	3362	0.0178089584457636	Batch_1	Org4-s15-d63	NA	NA	-0.104922129724014	-0.111897398525005	G1	1	-0.689448988265072	wt
d15_1_iDOXd15.1_TACCCGTGTTCGGCGT	6354	2959	0.0602769908718917	Batch_1	Org4-s15-d63	NA	NA	-0.125740675072488	-0.0713337285051606	G1	14	-0.191270909638029	wt
d15_1_iDOXd15.1_TACCGGGTCGAGAAAT	5735	2690	0.0755013077593723	Batch_1	Org4-s15-d63	iDOXd15.1_ACAAACGACCA_AGAAGGAGATA_AGCATGAGGCA	0:91M_0:91M_0:91M	-0.0332032910397796	-0.146566598299515	G1	8	-0.734344483326098	wt
d15_1_iDOXd15.1_TACCTGCCAGGCGAAT	8619	3413	0.127160923541014	Batch_1	Org4-s15-d63	iDOXd15.1_TAAGAAGAAAT	0:50M1I40M	-0.0915228590377309	-0.153831136958269	G1	8	-0.360752668984582	chr1_mut
d15_1_iDOXd15.1_TACCTGCTCCTTATGT	6904	2803	0.122972190034762	Batch_1	Org4-s15-d63	iDOXd15.1_TTGGCTCGCGT	0:91M	-0.105548811866771	-0.18646981363518	G1	8	-0.578837264371072	wt
d15_1_iDOXd15.1_TACTGCCAGTTGCGAG	9805	3880	0.100662927078021	Batch_1	Org4-s15-d63	NA	NA	-0.0905751377414339	-0.130951151129453	G1	8	-0.525295076786544	wt
d15_1_iDOXd15.1_TAGACCATCGCCTATC	14109	5046	0.026720532993125	Batch_1	Org4-s15-d63	iDOXd15.1_ACCGCCCCTTA	0:91M	-0.0928973407092039	-0.204404492761762	G1	14	0.288341001775538	wt
d15_1_iDOXd15.1_TAGAGTCAGACGAAGA	14092	4009	0.149375532216861	Batch_1	Org4-s15-d63	iDOXd15.1_AAAAAAAGAGT	0:91M	-0.0918372090478721	-0.148120546176671	G1	8	-0.593096082825608	wt
d15_1_iDOXd15.1_TAGAGTCCATATTCGG	4740	2506	0.0339662447257384	Batch_1	Org4-s15-d63	iDOXd15.1_ACACGGACCCT_ACCGCGCCCCA_ATTAATTGCAA_ATTGGATTGTT_TCATTCCTCGA_TGGAGGGGCTT	0:91M_0:91M_0:91M_0:91M_0:91M_0:91M	-0.0921000321816934	-0.0481172265859526	G1	8	-0.73380585746327	wt
d15_1_iDOXd15.1_TAGATCGGTGTCCCTT	12929	4368	0.114393997989017	Batch_1	Org4-s15-d63	NA	NA	-0.129571427033762	-0.0895648731862702	G1	8	-0.437611044652723	wt
d15_1_iDOXd15.1_TAGGTACAGTGGAAAG	4576	2073	0.136582167832168	Batch_1	Org4-s15-d63	iDOXd15.1_AGCTGCGGGCA	0:91M	-0.0988930107810194	-0.138858818972399	G1	8	-0.561424657264236	wt
d15_1_iDOXd15.1_TAGTGCATCCGCAGTG	7482	2971	0.0168404170008019	Batch_1	Org4-s15-d63	NA	NA	-0.0856830542220555	-0.179361395518002	G1	1	-0.435131392139981	wt
d15_1_iDOXd15.1_TATACCTCATGAGGGT	9799	3539	0.125318910092867	Batch_1	Org4-s15-d63	NA	NA	-0.0469866627373414	-0.207245046993557	G1	8	-0.623904253579048	wt
d15_1_iDOXd15.1_TATCTTGAGGAGGTTC	10681	3900	0.153356427300815	Batch_1	Org4-s15-d63	iDOXd15.1_AAGGAACGCCA_ACGGTGCACGT	0:91M_0:91M	-0.118748345936847	-0.157738275807349	G1	8	-0.676921914462966	wt
d15_1_iDOXd15.1_TATCTTGCACTCTGCT	9421	3519	0.145101369281393	Batch_1	Org4-s15-d63	NA	NA	-0.0921860625753535	-0.144471034351787	G1	8	-0.602742794026993	wt
d15_1_iDOXd15.1_TATTCCAGTCCAAGAG	15859	4067	0.195283435273346	Batch_1	Org4-s15-d63	iDOXd15.1_AAAAGTGACAA	0:91M	-0.0971653067210076	-0.120573882295497	G1	8	-0.516663608524538	chr1_mut
d15_1_iDOXd15.1_TATTGGGGTTAGGCTT	8057	3432	0.0321459600347524	Batch_1	Org4-s15-d63	iDOXd15.1_AAACAACACCA_AAAGGAAACAA_AGAGTAGCCGT	0:91M_0:91M_0:91M	-0.105206150147195	-0.190638773809919	G1	8	-0.712934582822879	wt
d15_1_iDOXd15.1_TATTTCGAGTTACGAA	18280	5565	0.0701312910284464	Batch_1	Org4-s15-d63	iDOXd15.1_ACAAACGACCA_AGAAGGAGATA_AGCATGAGGCA	0:91M_0:91M_0:91M	0.172205531897478	-0.107616999632797	S	14	-0.00530180178619921	wt
d15_1_iDOXd15.1_TATTTCGGTAATGCTC	7604	3336	0.0887690689110994	Batch_1	Org4-s15-d63	iDOXd15.1_ATTCAGGGGTT_TTGATCACTCA	0:91M_0:91M	-0.0884478957016452	-0.156576446583926	G1	8	-0.673990189353024	wt
d15_1_iDOXd15.1_TCAATCTCATTGCCGG	12841	4741	0.0815357059419048	Batch_1	Org4-s15-d63	iDOXd15.1_ACCCCCCCCCA_ATCCCGCGCGT_TAGACGGGAAA	0:91M_0:91M_0:91M	-0.144980226946048	-0.200145379090192	G1	1	-0.493738981833781	wt
d15_1_iDOXd15.1_TCAATCTTCTCTCCGA	16349	5043	0.0972536546577772	Batch_1	Org4-s15-d63	NA	NA	-0.0575894260051485	-0.210274193665084	G1	8	-0.656478319908061	chr1_12_mut
d15_1_iDOXd15.1_TCAATTCTCGGAGTAG	8191	3395	0.120864363325601	Batch_1	Org4-s15-d63	iDOXd15.1_ACAAACGACCA_AGAAGGAGATA_AGCATGAGGCA	0:91M_0:91M_0:91M	-0.112971738053192	-0.158070349808728	G1	8	-0.569575850310341	wt
d15_1_iDOXd15.1_TCACAAGAGTCATGCT	7145	3101	0.0559832050384884	Batch_1	Org4-s15-d63	NA	NA	-0.00422764379552959	-0.206032689984503	G1	8	-0.690474156254001	wt
d15_1_iDOXd15.1_TCACAAGGTCCAGTTA	11311	3538	0.199009813455928	Batch_1	Org4-s15-d63	iDOXd15.1_AGTAATGGGTA	0:91M	0.00189361206439767	-0.0466358736635523	S	8	-0.456624668052034	chr1_mut
d15_1_iDOXd15.1_TCACATTCACTGGCGT	12468	3747	0.171478986204684	Batch_1	Org4-s15-d63	NA	NA	-0.076213533832135	-0.136226077448715	G1	13	-0.122184182701436	chr1_mut
d15_1_iDOXd15.1_TCACGCTGTAACTTCG	9111	3512	0.106793985292504	Batch_1	Org4-s15-d63	iDOXd15.1_AGCTGCGGGCA	0:91M	-0.0746150394675233	-0.159456623757233	G1	14	-0.313371848663067	wt
d15_1_iDOXd15.1_TCACGGGGTAGCGCTC	9870	3689	0.0898682877406282	Batch_1	Org4-s15-d63	iDOXd15.1_ACAAACGACCA_AGAAGGAGATA_AGCATGAGGCA	0:91M_0:91M_0:91M	0.0302363416175045	-0.0300445136480024	S	8	-0.785913009866217	wt
d15_1_iDOXd15.1_TCAGCAACATCCTTGC	7987	3253	0.0389382746963816	Batch_1	Org4-s15-d63	iDOXd15.1_TGTTTGTGTGT	0:91M	-0.0142187487541851	-0.0822988755458157	G1	14	-0.622389137759438	wt
d15_1_iDOXd15.1_TCAGTCCGTGAGTTTC	7753	3117	0.12021153102025	Batch_1	Org4-s15-d63	NA	NA	-0.0713998083655371	-0.207374106201588	G1	8	-0.123993018730604	chr1_mut
d15_1_iDOXd15.1_TCAGTCCGTGCGTCGT	4302	2031	0.129939562993956	Batch_1	Org4-s15-d63	NA	NA	-0.0609200671117825	-0.183713184155556	G1	8	-0.61227890465732	chr1_mut
d15_1_iDOXd15.1_TCAGTGACAGGAGACT	10492	3697	0.113991612657263	Batch_1	Org4-s15-d63	NA	NA	-0.0988619218539074	-0.215694954018494	G1	8	-0.554206056253042	wt
d15_1_iDOXd15.1_TCATATCTCGTAACCA	3053	1321	0.188666885031117	Batch_1	Org4-s15-d63	iDOXd15.1_AAGGAACGCCA	0:91M	-0.0834398609282665	-0.0296971456100679	G1	8	-0.457769251766536	wt
d15_1_iDOXd15.1_TCATCCGAGGGCTTCC	9702	3600	0.159142444856731	Batch_1	Org4-s15-d63	NA	NA	-0.120303026288526	-0.161040770923932	G1	14	-0.32380005016714	wt
d15_1_iDOXd15.1_TCATGAGCAAGTTTGC	6372	2915	0.054300062774639	Batch_1	Org4-s15-d63	NA	NA	-0.114082232210422	-0.218672915739298	G1	8	-0.653455331984621	wt
d15_1_iDOXd15.1_TCATGAGGTGTCCACG	11345	3632	0.154605553107096	Batch_1	Org4-s15-d63	NA	NA	-0.149436130125056	-0.188134232081407	G1	8	-0.5165953839071	wt
d15_1_iDOXd15.1_TCATGCCTCAAGGCTT	11142	4100	0.117662897145934	Batch_1	Org4-s15-d63	NA	NA	0.0580049788021329	-0.110710566350603	S	8	-0.66305326467634	wt
d15_1_iDOXd15.1_TCATGGAAGCTCCATA	13047	4137	0.118494673104928	Batch_1	Org4-s15-d63	NA	NA	-0.103699799413281	0.25927823865224	G2M	8	-0.515685235821695	wt
d15_1_iDOXd15.1_TCATTACTCACCGGTG	11696	4375	0.0841313269493844	Batch_1	Org4-s15-d63	NA	NA	0.15529151900899	-0.12198096270288	S	8	-0.779597705908181	wt
d15_1_iDOXd15.1_TCATTGTGTAGGCAGT	6215	2728	0.0868865647626709	Batch_1	Org4-s15-d63	iDOXd15.1_TGTTTGTGTGT	0:91M	-0.122215982911441	-0.191819115885522	G1	8	-0.649032433053248	wt
d15_1_iDOXd15.1_TCCACGTAGTGCTAGG	14667	4618	0.103497647780732	Batch_1	Org4-s15-d63	iDOXd15.1_AAGGAACGCCA_AGTAATGGGTA	0:91M_0:91M	-0.0998967706469463	-0.142112514488564	G1	14	-0.131554345197571	chr1_mut
d15_1_iDOXd15.1_TCCATGCAGAGCCATG	12939	4156	0.0813045830435119	Batch_1	Org4-s15-d63	NA	NA	-0.0643829220292958	-0.145034393609272	G1	1	-0.7224039248974	wt
d15_1_iDOXd15.1_TCCCACAGTGTCTAAC	6713	3245	0.0140026813645166	Batch_1	Org4-s15-d63	iDOXd15.1_AGCTGCGGGCA	0:91M	-0.0979353996514873	-0.137517333342835	G1	8	-0.74310052119311	wt
d15_1_iDOXd15.1_TCCCAGTAGACAGCGT	8298	3363	0.135936370209689	Batch_1	Org4-s15-d63	iDOXd15.1_TGTTTGTGTGT	0:91M	-0.0475616428266094	-0.12144111389356	G1	8	-0.53850400799987	wt
d15_1_iDOXd15.1_TCCCAGTAGTGTTGAA	8614	3336	0.110053401439517	Batch_1	Org4-s15-d63	NA	NA	0.075953883873032	-0.134093185285226	S	8	-0.751365820661273	wt
d15_1_iDOXd15.1_TCCCATGAGACTGGGT	13394	4292	0.144840973570255	Batch_1	Org4-s15-d63	iDOXd15.1_ACAAACGACCA_AGAAGGAGATA_AGCATGAGGCA	0:91M_0:91M_0:91M	-0.0668252178616332	-0.20096709619407	G1	8	-0.554535063161584	wt
d15_1_iDOXd15.1_TCCGTGTTCCCGAGGT	15194	4301	0.147689877583257	Batch_1	Org4-s15-d63	iDOXd15.1_AAAAATGATAT_AAGGAACGCCA_ACGGTGCACGT	0:91M_0:91M_0:91M	-0.0296672386825153	-0.141860940985151	G1	8	-0.579712722634077	wt
d15_1_iDOXd15.1_TCCTCGATCCCGGTAG	3856	2105	0.0526452282157676	Batch_1	Org4-s15-d63	NA	NA	0.000588526946742052	-0.0565156039012769	S	8	-0.736629274503764	wt
d15_1_iDOXd15.1_TCGAACAAGCAGCCCT	5291	2578	0.0909090909090909	Batch_1	Org4-s15-d63	iDOXd15.1_ATAGCGAGCGA	0:91M	-0.0194128826939361	-0.144568427551598	G1	8	-0.585229133636445	wt
d15_1_iDOXd15.1_TCGACGGAGCAAATCA	5341	2478	0.0623478749297884	Batch_1	Org4-s15-d63	NA	NA	0.0205634722907385	-0.158550398204187	S	1	-0.547632516757899	chr1_mut
d15_1_iDOXd15.1_TCGACGGGTTCATCGA	6435	2911	0.032012432012432	Batch_1	Org4-s15-d63	iDOXd15.1_AACAGAAGAGA_ACACGGACCCT_ACCGCGCCCCA_ACGGCCCTCCT_ATTGGATTGTT_TGGAGGGGCTT	0:91M_0:91M_0:91M_0:91M_0:91M_0:91M	0.222298637009225	-0.0281535111023942	S	8	-1.02124807296578	chr1_mut
d15_1_iDOXd15.1_TCGCACTGTCGGCACT	7598	3220	0.0111871545143459	Batch_1	Org4-s15-d63	NA	NA	-0.0498867833211621	-0.190094160320216	G1	8	-0.66223960527992	wt
d15_1_iDOXd15.1_TCGCTTGTCGGTCTGG	7208	3208	0.0899001109877913	Batch_1	Org4-s15-d63	iDOXd15.1_ACAAACGACCA_AGAAGGAGATA_AGCATGAGGCA	0:91M_0:91M_0:91M	0.147454979639408	-0.0631133240206741	S	8	-0.728353615543865	wt
d15_1_iDOXd15.1_TCGGGCAAGCTAAACA	6575	2569	0.176577946768061	Batch_1	Org4-s15-d63	NA	NA	-0.0750695499966845	-0.15532180314342	G1	8	-0.564223325643771	chr1_mut
d15_1_iDOXd15.1_TCGGGTGAGATTGCGG	7431	3137	0.0148028529134706	Batch_1	Org4-s15-d63	iDOXd15.1_ACAAACGACCA_AGAAGGAGATA_AGCATGAGGCA	0:91M_0:91M_0:91M	0.256115551587503	-0.148733201362036	S	17	-0.968488976646598	wt
d15_1_iDOXd15.1_TCGGTCTGTGGTGATG	7299	3006	0.0454856829702699	Batch_1	Org4-s15-d63	iDOXd15.1_AAAAAAAGAGT_AAAAGTAAGTA_AGGGGGGTACA_ATCGGCTCGTA_TATAAATGAGA_TGAACCGCCGA_TGTTCGGTCCA	0:91M_0:91M_0:91M_0:91M_0:91M_0:91M_0:91M	-0.139335995150915	-0.116028987763735	G1	8	-0.697740434271977	wt
d15_1_iDOXd15.1_TCGTCCAAGTGCAAAT	6718	2619	0.0930336409645728	Batch_1	Org4-s15-d63	iDOXd15.1_AGAAGTGGGCA	0:91M	-0.0553446223082939	-0.0800160050146111	G1	8	-0.473845643032046	chr1_mut
d15_1_iDOXd15.1_TCGTCCAGTTGACTGT	4681	2343	0.105319376201666	Batch_1	Org4-s15-d63	NA	NA	-0.0626032384778896	-0.16065194236482	G1	8	-0.440882585855167	wt
d15_1_iDOXd15.1_TCTACATCACTGTTCC	9331	3877	0.0805915764655449	Batch_1	Org4-s15-d63	NA	NA	-0.0838660467048669	-0.170628599133433	G1	8	-0.714632738102693	wt
d15_1_iDOXd15.1_TCTATACGTCGCAGTC	9737	3879	0.0246482489473144	Batch_1	Org4-s15-d63	iDOXd15.1_ACAAACGACCA_AGAAGGAGATA_AGCATGAGGCA	0:91M_0:91M_0:91M	0.380851957280578	-0.078236499879455	S	8	-1.08967208413616	wt
d15_1_iDOXd15.1_TCTATCACAGAGCGTA	5234	2522	0.0941918226977455	Batch_1	Org4-s15-d63	NA	NA	-0.0416034654251158	-0.193734555989761	G1	8	-0.528189636536717	chr1_12_mut
d15_1_iDOXd15.1_TCTCACGGTATTGGCT	4918	2572	0.0197234648230988	Batch_1	Org4-s15-d63	iDOXd15.1_AGCTGCGGGCA	0:91M	-0.0926427156284029	-0.183298927399626	G1	8	-0.6763080507147	wt
d15_1_iDOXd15.1_TCTCAGCAGTAAGACT	12693	4301	0.116520917040889	Batch_1	Org4-s15-d63	NA	NA	-0.134069175934132	-0.135666215917607	G1	8	-0.508608734607548	chr1_mut
d15_1_iDOXd15.1_TCTGCCACAATAGGAT	6880	3063	0.0568313953488372	Batch_1	Org4-s15-d63	NA	NA	-0.144630742223974	-0.165953359144862	G1	1	-0.69124310303622	wt
d15_1_iDOXd15.1_TCTGTCGCAGTAACCT	11539	4117	0.0534708380275587	Batch_1	Org4-s15-d63	iDOXd15.1_ACAAACGACCA_AGAAGGAGATA_AGCATGAGGCA	0:91M_0:91M_0:91M	-0.0736246011209112	-0.210405211939574	G1	8	-0.480025419201849	wt
d15_1_iDOXd15.1_TCTTAGTGTCATCTAG	7438	3246	0.0177467061037913	Batch_1	Org4-s15-d63	NA	NA	-0.0159955493149809	-0.103801081478324	G1	8	-0.629263347213785	wt
d15_1_iDOXd15.1_TCTTTGAAGATTGACA	8937	3638	0.0229383462011861	Batch_1	Org4-s15-d63	iDOXd15.1_AGAAAAGGAGT_TAGATGTACCA	0:91M_0:91M	-0.18570252555088	-0.186350167753248	G1	8	-0.547937556392789	wt
d15_1_iDOXd15.1_TCTTTGAAGTATGGAT	4137	2379	0.0357747159777617	Batch_1	Org4-s15-d63	NA	NA	-0.130932801982224	-0.205389272677006	G1	8	-0.363812948307934	chr1_mut
d15_1_iDOXd15.1_TCTTTGACACACCGAC	7406	3079	0.0881717526330003	Batch_1	Org4-s15-d63	iDOXd15.1_ACCGCGCCCCA	0:91M	-0.0986904313251531	-0.148787660804183	G1	8	-0.623255893962675	wt
d15_1_iDOXd15.1_TCTTTGAGTTGCACGC	9818	3644	0.152984314524343	Batch_1	Org4-s15-d63	NA	NA	-0.0873222782016707	-0.111248225859004	G1	8	-0.393699070782189	wt
d15_1_iDOXd15.1_TGAACGTAGGACTAAT	7551	3367	0.0270162892332141	Batch_1	Org4-s15-d63	iDOXd15.1_ACAAACGACCA_AGAAGGAGATA_AGCATGAGGCA	0:91M_0:91M_0:91M	-0.11419705975657	-0.199372922664494	G1	8	-0.709876555419328	wt
d15_1_iDOXd15.1_TGAATCGCACGCTTAA	8372	3461	0.102962255136168	Batch_1	Org4-s15-d63	iDOXd15.1_ACAAACGACCA_AGAAGGAGATA_AGCATGAGGCA	0:91M_0:91M_0:91M	-0.00416232361197477	-0.183721857790565	G1	8	-0.551452425838918	wt
d15_1_iDOXd15.1_TGAATCGTCAGTCAGT	8246	3247	0.102959010429299	Batch_1	Org4-s15-d63	iDOXd15.1_ACAAACGACCA_AGAAGGAGATA_AGCATGAGGCA	0:91M_0:91M_0:91M	-0.104200234421653	-0.1754570669084	G1	8	-0.706143818559988	wt
d15_1_iDOXd15.1_TGAGGAGGTAGCTGAG	10773	3777	0.100807574491785	Batch_1	Org4-s15-d63	NA	NA	-0.111571239730765	-0.155337480269232	G1	8	-0.41613735179062	chr1_mut
d15_1_iDOXd15.1_TGAGGGAGTACCTATG	8936	3512	0.0309982094897046	Batch_1	Org4-s15-d63	iDOXd15.1_ACGCCCCCCGT_ACGCGAGCACT_AGTTTTCATAT_TGAGCCGCTCT_TGCGGCCGGGT	0:50M1I40M_0:50M1I40M_0:50M1I40M_0:91M_0:91M	-0.174218910182971	-0.144783224412984	G1	8	-0.390130582206761	chr1_mut
d15_1_iDOXd15.1_TGAGGTTAGCAACTCT	16136	5001	0.0651958353991076	Batch_1	Org4-s15-d63	NA	NA	0.0316325563617083	-0.180602569565136	S	8	-0.869771333195463	wt
d15_1_iDOXd15.1_TGATCTTGTAGCCCTG	3144	1615	0.183842239185751	Batch_1	Org4-s15-d63	iDOXd15.1_AAGTGGTCATA	0:50M30N41M	-0.0876369020842257	-0.0975763840034273	G1	14	0.312939557930447	wt
d15_1_iDOXd15.1_TGATGCACAACAACAA	5751	2640	0.143627195270388	Batch_1	Org4-s15-d63	NA	NA	-0.153608493459624	-0.190303047162842	G1	8	-0.422661208255783	chr1_mut
d15_1_iDOXd15.1_TGATTCTAGTCTCCTC	5404	2470	0.0795706883789785	Batch_1	Org4-s15-d63	NA	NA	-0.0470102292689034	-0.159536265347698	G1	8	-0.507390763707639	wt
d15_1_iDOXd15.1_TGATTCTTCCCTCTCC	7266	3296	0.0396366639141206	Batch_1	Org4-s15-d63	iDOXd15.1_ACAAACGACCA_AGAAGGAGATA	0:91M_0:91M	-0.101908433466634	-0.183232182308897	G1	8	-0.662817313075145	wt
d15_1_iDOXd15.1_TGATTTCGTACCCGAC	10834	3784	0.164020675650729	Batch_1	Org4-s15-d63	iDOXd15.1_ACAAACGACCA_AGAAGGAGATA	0:91M_0:91M	-0.0942358552308292	-0.127533976827538	G1	8	-0.560344382988153	wt
d15_1_iDOXd15.1_TGCACGGCAATCCTTT	10558	3982	0.116972911536276	Batch_1	Org4-s15-d63	NA	NA	-0.11325969648436	-0.146193471033587	G1	8	-0.562137194675385	wt
d15_1_iDOXd15.1_TGCAGGCAGTACGAGC	11378	4230	0.0779574617683248	Batch_1	Org4-s15-d63	NA	NA	0.2310654479502	-0.00408896356543287	S	17	-0.963435704650195	wt
d15_1_iDOXd15.1_TGCCGAGTCTTCCTAA	11241	3986	0.138866648874655	Batch_1	Org4-s15-d63	NA	NA	-0.0569865592610861	-0.1395201253365	G1	8	-0.455696282013745	wt
d15_1_iDOXd15.1_TGCTCCAAGGTGCGAT	9022	3354	0.114165373531368	Batch_1	Org4-s15-d63	NA	NA	-0.0923242832822574	-0.0888172920182203	G1	8	-0.459624445750995	chr1_mut
d15_1_iDOXd15.1_TGCTCCATCTCTAAGG	9323	3687	0.0954628338517645	Batch_1	Org4-s15-d63	iDOXd15.1_TCTGGGAGGCA	0:91M	-0.0592174851024719	-0.186721515908109	G1	8	-0.610637732806659	wt
d15_1_iDOXd15.1_TGCTGAATCCCAAGCG	7007	2887	0.0650777793634936	Batch_1	Org4-s15-d63	NA	NA	-0.0612706485616704	-0.188331036632891	G1	13	-0.512076883951868	wt
d15_1_iDOXd15.1_TGCTTCGAGATGCTGG	8977	3499	0.0276261557313134	Batch_1	Org4-s15-d63	iDOXd15.1_AGAAAAGGAGT_TAGATGTACCA	0:91M_0:91M	-0.0569607477084427	-0.156814511019341	G1	8	-0.653398691210987	wt
d15_1_iDOXd15.1_TGCTTCGGTGAGATCG	7421	2925	0.0894758118851907	Batch_1	Org4-s15-d63	NA	NA	-0.011206467596888	-0.136235364367304	G1	8	-0.665742036821445	wt
d15_1_iDOXd15.1_TGCTTGCGTAAGATCA	7234	3079	0.0193530550179707	Batch_1	Org4-s15-d63	NA	NA	-0.119718454792025	-0.172096361002993	G1	8	-0.620170271742978	wt
d15_1_iDOXd15.1_TGGAACTCATAGAAAC	11468	3495	0.178671084757586	Batch_1	Org4-s15-d63	NA	NA	-0.151962050380667	-0.154366304173486	G1	13	-0.294300847856725	wt
d15_1_iDOXd15.1_TGGCGTGCAAGAATAC	11148	3483	0.136526731252243	Batch_1	Org4-s15-d63	NA	NA	-0.135845905060383	-0.113486179634219	G1	8	-0.544112198190614	wt
d15_1_iDOXd15.1_TGGGAAGCATAACCCA	8036	3122	0.0878546540567446	Batch_1	Org4-s15-d63	iDOXd15.1_AAGGAACGCCA_ACGGTGCACGT	0:91M_0:91M	0.0377376030969347	-0.127482780627716	S	8	-0.634419264672112	wt
d15_1_iDOXd15.1_TGGGAAGTCGGCTTGG	5808	2732	0.0600895316804408	Batch_1	Org4-s15-d63	NA	NA	-0.185893581800727	-0.0884216538531481	G1	14	-0.314375446856356	wt
d15_1_iDOXd15.1_TGGGAGATCGAAGGAC	5371	2630	0.0549245950474772	Batch_1	Org4-s15-d63	iDOXd15.1_AAAGTACAACT_AGGGACATAA_AGGTGGAGGGA_TCGCGGCTCGT	0:91M_0:91M_0:91M_0:91M	-0.089543789736679	-0.117442504566534	G1	8	-0.51814812617153	wt
d15_1_iDOXd15.1_TGGGTTATCGGTAAGG	7382	3056	0.0992955838526145	Batch_1	Org4-s15-d63	NA	NA	0.094994512480936	-0.131371647510746	S	8	-0.719044222874337	wt
d15_1_iDOXd15.1_TGGTACAAGTACAGAT	5455	2650	0.0474793767186068	Batch_1	Org4-s15-d63	NA	NA	-0.0543201619649371	-0.176498891053535	G1	8	-0.543162620660828	wt
d15_1_iDOXd15.1_TGTAACGGTAATCAGA	9462	3324	0.115091946734306	Batch_1	Org4-s15-d63	NA	NA	-0.115687033719621	-0.137982835331249	G1	8	-0.339116777107144	wt
d15_1_iDOXd15.1_TGTAACGTCGAGAATA	8529	3118	0.12650955563372	Batch_1	Org4-s15-d63	iDOXd15.1_ATAGCATAGTA	0:91M	-0.139339011622172	-0.18732457965914	G1	8	-0.502871601837767	wt
d15_1_iDOXd15.1_TGTACAGGTGCCCAGT	8900	3788	0.105168539325843	Batch_1	Org4-s15-d63	NA	NA	-0.0790293268277717	-0.163828660144167	G1	14	0.397725505414446	wt
d15_1_iDOXd15.1_TGTGGCGGTCCCTCAT	10451	3763	0.129461295569802	Batch_1	Org4-s15-d63	NA	NA	0.384254365448921	-0.0209425917354395	S	17	-0.734616749873772	chr1_mut
d15_1_iDOXd15.1_TGTGTGAAGATTAGCA	8036	3276	0.128048780487805	Batch_1	Org4-s15-d63	NA	NA	-0.152410156036375	-0.204952284816798	G1	8	-0.617774200892869	wt
d15_1_iDOXd15.1_TGTGTGACATGGACAG	6262	2500	0.18907697221335	Batch_1	Org4-s15-d63	iDOXd15.1_ACGCCCCCCGT_ACGCGAGCACT_AGCGGGACGTT_AGTTTTCATAT_TGACGTCGGTA_TGAGCCGCTCT_TGCGGCCGGGT	0:91M_0:91M_0:91M_0:91M_0:91M_0:91M_0:91M	-0.0377817022667875	-0.152572114547734	G1	14	-0.218990698926065	chr1_mut
d15_1_iDOXd15.1_TGTTCCGTCTGCGGAC	6700	2840	0.118507462686567	Batch_1	Org4-s15-d63	NA	NA	-0.0725480576645734	-0.139409466169908	G1	8	-0.346868756441654	wt
d15_1_iDOXd15.1_TTACTGTAGCCGCACT	13281	4547	0.0852345455914464	Batch_1	Org4-s15-d63	NA	NA	-0.161078475910347	-0.124525086201046	G1	8	-0.65532636892583	wt
d15_1_iDOXd15.1_TTAGGCACACCGTGGT	16692	4597	0.173316558830578	Batch_1	Org4-s15-d63	iDOXd15.1_AAGCTACGAAT_TAGATGTACCA	0:91M_0:91M	-0.104081709716513	-0.112889493771432	G1	8	-0.452859350830178	chr1_mut
d15_1_iDOXd15.1_TTAGGCACAGTTTGGT	11074	3909	0.0714285714285714	Batch_1	Org4-s15-d63	NA	NA	-0.0590927596455117	-0.128351112471105	G1	16	-0.4308666122194	wt
d15_1_iDOXd15.1_TTAGGGTGTTATGACC	11766	4140	0.149583545809961	Batch_1	Org4-s15-d63	NA	NA	-0.172050247364518	-0.206824444941409	G1	8	-0.298083562338023	wt
d15_1_iDOXd15.1_TTAGGGTTCAACGCTA	12452	3946	0.153469322197237	Batch_1	Org4-s15-d63	iDOXd15.1_TAGATGGAGTA	0:91M	-0.0591642034265571	-0.206273424717017	G1	8	-0.311740856145252	wt
d15_1_iDOXd15.1_TTATTGCTCAAATGCC	8335	3349	0.121055788842232	Batch_1	Org4-s15-d63	iDOXd15.1_ACACGGACCCT_ACCGCGCCCCA_ACGGCCCTCCT_ATTGGATTGTT_TAGATGTACCA_TGGAGGGGCTT	0:91M_0:91M_0:91M_0:91M_0:91M_0:91M	-0.0132948084034368	-0.122679559887031	G1	8	-0.750469296071666	wt
d15_1_iDOXd15.1_TTATTGCTCTGAGGTT	14386	4253	0.165299596830252	Batch_1	Org4-s15-d63	NA	NA	-0.0757764386425992	-0.148852881947247	G1	8	-0.431859077331315	chr1_mut
d15_1_iDOXd15.1_TTCAATCGTAGTGCGA	8584	3495	0.112767940354147	Batch_1	Org4-s15-d63	iDOXd15.1_ACACGGACCCT_ACCGCGCCCCA_ATTGGATTGTT_TCATTCCTCGA_TGGAGGGGCTT	0:91M_0:91M_0:91M_0:91M_0:91M	-0.132523929855702	-0.069808724066053	G1	8	-0.538593075180635	wt
d15_1_iDOXd15.1_TTCAGGAAGCTCAGAG	7551	3008	0.117732750629056	Batch_1	Org4-s15-d63	iDOXd15.1_AGAAAAGGAGT_TAGATGTACCA	0:91M_0:91M	-0.0920123805147158	-0.171210272275718	G1	8	-0.711692684087582	wt
d15_1_iDOXd15.1_TTCATGTCATCCGTTC	13486	4156	0.114711552721341	Batch_1	Org4-s15-d63	iDOXd15.1_AAAAACCCGAA_ACGCCTGCTCT_AGTGTGACAAA_TCGCGCTGGCT_TCTTGGACCCT_TGCATCGCTAA	0:91M_0:91M_0:91M_0:91M_0:91M_0:91M	-0.167083045073331	-0.178196212530786	G1	8	-0.626103789223114	wt
d15_1_iDOXd15.1_TTCATGTGTCCATCTC	7217	3318	0.0177359013440488	Batch_1	Org4-s15-d63	NA	NA	-0.127089792505247	-0.0975924366116492	G1	8	-0.617328912304411	chr1_12_mut
d15_1_iDOXd15.1_TTCATTGTCCTGCTAC	10298	3816	0.157409205671004	Batch_1	Org4-s15-d63	iDOXd15.1_ACAAACGACCA_AGAAGGAGATA_AGCATGAGGCA	0:91M_0:91M_0:91M	-0.081689895444872	-0.130669297520588	G1	8	-0.372327685375908	wt
d15_1_iDOXd15.1_TTCCGTGTCACCCTTG	7982	3106	0.147331495865698	Batch_1	Org4-s15-d63	NA	NA	-0.0420432919774291	-0.101270547962801	G1	8	-0.267316346820915	chr1_mut
d15_1_iDOXd15.1_TTCGATTCAATTCTCT	13835	4440	0.116299241055295	Batch_1	Org4-s15-d63	iDOXd15.1_TAAGAAGAAAT	0:91M	-0.0119652728195359	-0.0764676409981287	G1	8	-0.585334629829224	chr1_mut
d15_1_iDOXd15.1_TTCGGTCAGATTGGGC	9809	3351	0.141604648791926	Batch_1	Org4-s15-d63	iDOXd15.1_TGTTTGTGTGT	0:91M	-0.105416402311957	-0.186878206855155	G1	8	-0.411438209127044	wt
d15_1_iDOXd15.1_TTCTAACAGAGTAACT	8655	3598	0.0989023685730792	Batch_1	Org4-s15-d63	iDOXd15.1_ACACGGACCCT_ACCGCGCCCCA_ACGGCCCTCCT_TGGAGGGGCTT	0:91M_0:91M_0:91M_0:91M	-0.137290894915548	-0.108461341133599	G1	8	-0.569215600127365	wt
d15_1_iDOXd15.1_TTCTGTAAGTCTCCTC	10308	3705	0.107198292588281	Batch_1	Org4-s15-d63	iDOXd15.1_ACAAACGACCA_AGAAGGAGATA_AGCATGAGGCA	0:91M_0:91M_0:91M	-0.0456908257677737	-0.171912361310748	G1	8	-0.414334291116695	wt
d15_1_iDOXd15.1_TTCTGTATCGCCGAGT	7462	3149	0.108415974269633	Batch_1	Org4-s15-d63	iDOXd15.1_AAGGAACGCCA_ACGGTGCACGT	0:91M_0:91M	-0.066178496762191	-0.144539290768821	G1	8	-0.509136735747911	wt
d15_1_iDOXd15.1_TTGAACGAGTAACCTC	10692	3530	0.127946127946128	Batch_1	Org4-s15-d63	iDOXd15.1_AGAAGACGCCT	0:91M	-0.0905502167930922	-0.114212822799355	G1	8	-0.186130181980607	wt
d15_1_iDOXd15.1_TTGACCCGTCGAAACG	5535	2613	0.117615176151762	Batch_1	Org4-s15-d63	iDOXd15.1_ACGGTGCACGT	0:91M	-0.15703428622031	-0.205227059181006	G1	8	-0.717228747509838	wt
d15_1_iDOXd15.1_TTGACCCTCGAACGGA	6898	2970	0.0969846332270223	Batch_1	Org4-s15-d63	NA	NA	-0.0659245465431736	-0.204198885784639	G1	8	-0.567898348676171	chr1_12_mut
d15_1_iDOXd15.1_TTGAGTGAGCACTCTA	10862	3937	0.0487018965199779	Batch_1	Org4-s15-d63	NA	NA	-0.0450411011071035	-0.187264453325136	G1	8	-0.640029069868242	wt
d15_1_iDOXd15.1_TTGAGTGGTCGTGGTC	9592	3245	0.186509591326105	Batch_1	Org4-s15-d63	iDOXd15.1_ACGCCCCCCGT_ACGCGAGCACT_AGTTTTCATAT_TGAGCCGCTCT_TGCGGCCGGGT	0:46M1I44M_0:49M1I41M_0:50M1I40M_0:50M1I40M_0:91M	-0.113594864301627	-0.140040675925938	G1	8	-0.393275550749077	chr1_mut
d15_1_iDOXd15.1_TTGAGTGTCCAAGCAT	12800	4209	0.11890625	Batch_1	Org4-s15-d63	iDOXd15.1_AACAGAAGAGA_ACACGGACCCT_ACCGCGCCCCA_ACGGCCCTCCT_ATTGGATTGTT_TCATTCCTCGA_TGGAGGGGCTT	0:91M_0:91M_0:91M_0:91M_0:91M_0:91M_0:91M	-0.0749858364366947	-0.160879086108046	G1	8	-0.57456511672471	wt
d15_1_iDOXd15.1_TTGCATTAGTTTCGGT	12550	4066	0.19203187250996	Batch_1	Org4-s15-d63	iDOXd15.1_AAAGGAGAATA	0:91M	0.0111084846679625	-0.160792792277813	S	8	-0.654105465940008	chr1_mut
d15_1_iDOXd15.1_TTGCATTGTTCTCAGA	6564	2883	0.0214808043875686	Batch_1	Org4-s15-d63	iDOXd15.1_ACGCCCCCCGT_ACGCGAGCACT_AGTTTTCATAT_TGAGCCGCTCT_TGCGGCCGGGT	0:50M1I40M_0:50M1I40M_0:50M1I40M_0:91M_0:91M	-0.0676483618624936	-0.164021948774273	G1	8	-0.675332888449487	chr1_mut
d15_1_iDOXd15.1_TTGCCTGCACTAACGT	9676	3732	0.127221992558909	Batch_1	Org4-s15-d63	NA	NA	-0.169451165256724	-0.143149820368865	G1	8	-0.515405065907251	wt
d15_1_iDOXd15.1_TTGGGCGTCAAGCCAT	7410	2963	0.124966261808367	Batch_1	Org4-s15-d63	NA	NA	0.170537641796179	-0.0289717005249021	S	8	-0.751037582566623	wt
d15_1_iDOXd15.1_TTGGGTAAGACTCAAA	11398	3780	0.195034216529216	Batch_1	Org4-s15-d63	NA	NA	0.122337434814005	-0.0281128795429021	S	8	-0.660684732275039	chr1_mut
d15_1_iDOXd15.1_TTGTGTTGTGTCTAAC	7682	3203	0.0908617547513668	Batch_1	Org4-s15-d63	NA	NA	-0.0784184097536175	-0.145793104729079	G1	13	-0.485951814100677	wt
d15_1_iDOXd15.1_TTGTTCAAGCCAGTAG	8026	3104	0.129454273610765	Batch_1	Org4-s15-d63	iDOXd15.1_TGTTTGTGTGT	0:91M	-0.0954318915210455	-0.125032268993954	G1	8	-0.59198986362721	wt
d15_1_iDOXd15.1_TTGTTCAAGGAAAGAC	10477	3761	0.164169132385225	Batch_1	Org4-s15-d63	NA	NA	0.0584252173922433	-0.118170300146426	S	8	-0.534367998046428	wt
d15_1_iDOXd15.1_TTGTTTGCACGCGTCA	9611	3375	0.144521901987306	Batch_1	Org4-s15-d63	iDOXd15.1_TCCGCCCCGCT_TCGCCGCGGCA_TGTTTGACTGT_TTGATCACTCA	0:91M_0:91M_0:91M_0:91M	-0.167144008131753	-0.213356205233744	G1	8	-0.405161132714213	wt
d15_1_iDOXd15.1_TTTACCACAATGTGGG	8000	3232	0.140375	Batch_1	Org4-s15-d63	NA	NA	-0.0480467328890549	-0.183554509693233	G1	8	-0.546802512968878	wt
d15_1_iDOXd15.1_TTTACTGGTTTGGCTA	12998	4516	0.118633635943991	Batch_1	Org4-s15-d63	iDOXd15.1_AAGTGGTCATA	0:91M	-0.0744496529792531	-0.166509438806543	G1	14	0.117367407431578	chr1_mut
d15_1_iDOXd15.1_TTTCAGTAGCTCCACG	14300	5027	0.0183916083916084	Batch_1	Org4-s15-d63	iDOXd15.1_ATAGAAAGATT	0:91M	0.198402345476233	-0.0835834359033301	S	8	-0.925064282054093	wt
d15_1_iDOXd15.1_TTTCGATGTCATCACA	11896	3624	0.16324815063887	Batch_1	Org4-s15-d63	NA	NA	-0.0587891935727913	0.590927549489249	G2M	8	-0.596967319282807	chr1_mut
d15_1_iDOXd15.1_TTTGATCAGCAATAAC	8805	3446	0.104372515616127	Batch_1	Org4-s15-d63	iDOXd15.1_AAACAACACCA_AAAGGAAACAA_AGAGTAGCCGT	0:91M_0:91M_0:91M	-0.114075568027911	-0.141370047590433	G1	8	-0.523731104317786	wt
d15_1_iDOXd15.1_TTTGATCTCGTGCGAC	6459	2923	0.0171853228053878	Batch_1	Org4-s15-d63	NA	NA	-0.0949342183752363	-0.129159084416217	G1	8	-0.612174436725505	wt
d15_2_iDOXd15.2_AAACCCACATATAGCC	12536	4162	0.103063178047224	Batch_1	Org1-s15-d60	NA	NA	-0.020564191657847	-0.0866270565475591	G1	8	-0.525556216613534	chr1_mut
d15_2_iDOXd15.2_AAACGCTAGATGGCGT	13298	4082	0.175740712889156	Batch_1	Org1-s15-d60	NA	NA	-0.13783091447106	-0.120534227455866	G1	8	-0.388774087629057	chr1_mut
d15_2_iDOXd15.2_AAAGGTATCCGTGTGG	9403	3758	0.0610443475486547	Batch_1	Org1-s15-d60	NA	NA	-0.0218590057731028	-0.121378905082329	G1	8	-0.590753636584881	chr1_mut
d15_2_iDOXd15.2_AAAGTGACACCCAACG	9680	3559	0.112190082644628	Batch_1	Org1-s15-d60	NA	NA	0.0146197085860752	-0.14991865498812	S	8	-0.348864488772823	chr1_mut
d15_2_iDOXd15.2_AACAAAGAGGATGCGT	11482	3942	0.0636648667479533	Batch_1	Org1-s15-d60	NA	NA	-0.149797311564911	-0.205621483084177	G1	8	-0.756865508099476	chr1_mut
d15_2_iDOXd15.2_AACAAAGAGTATTCCG	9546	3443	0.0886235072281584	Batch_1	Org1-s15-d60	NA	NA	-0.0699220540199838	-0.125963785618558	G1	8	-0.405466823507849	chr1_mut
d15_2_iDOXd15.2_AACAACCGTTGGGTAG	9308	3509	0.114847443059734	Batch_1	Org1-s15-d60	iDOXd15.2_ACGGACCAACT_TTACAGGTGTA_TTCGAGCATCT	0:49M8I34M_0:50M1I40M_0:53M22N38M	-0.118149229606582	-0.163645532699755	G1	8	-0.571923907910303	chr1_mut
d15_2_iDOXd15.2_AACCTGATCACCTACC	10883	3807	0.0469539648993844	Batch_1	Org1-s15-d60	NA	NA	-0.136299056650621	-0.11385742159925	G1	8	-0.409645412971775	chr1_mut
d15_2_iDOXd15.2_AACGAAAGTCAGGAGT	6256	2641	0.168158567774936	Batch_1	Org1-s15-d60	iDOXd15.2_TTTGGTGATTA	0:91M	-0.1307981468931	-0.150446793186484	G1	8	-0.553539921132804	chr1_mut
d15_2_iDOXd15.2_AACTTCTGTTCCAGGC	11359	3387	0.199753499427767	Batch_1	Org1-s15-d60	iDOXd15.2_ACCGCGCGCAA	0:91M	-0.073073344091902	-0.0992649334725486	G1	14	0.181223414232764	chr1_mut
d15_2_iDOXd15.2_AAGAACATCCATCGTC	7007	2987	0.0643642072213501	Batch_1	Org1-s15-d60	NA	NA	-0.129494274003894	-0.134840181818758	G1	13	-0.308143605257821	chr1_mut
d15_2_iDOXd15.2_AAGATAGGTAGTATAG	15856	4376	0.16593087790111	Batch_1	Org1-s15-d60	NA	NA	-0.0994381150150115	0.194225233219692	G2M	8	-0.382493787892805	chr1_mut
d15_2_iDOXd15.2_AAGATAGTCCTGCCAT	13917	4143	0.143637278149026	Batch_1	Org1-s15-d60	NA	NA	-0.0800973150755498	-0.115842367810296	G1	8	-0.583905312791417	chr1_mut
d15_2_iDOXd15.2_AAGCCATCAGTCCGTG	13778	3890	0.182247060531282	Batch_1	Org1-s15-d60	iDOXd15.2_ACCCGCTCCCT	0:91M	-0.0551568302546795	-0.0877931961781797	G1	8	-0.433093332387901	chr1_mut
d15_2_iDOXd15.2_AAGCGAGAGGGCAATC	19841	5152	0.152310871427851	Batch_1	Org1-s15-d60	NA	NA	-0.0214991456960917	-0.13174121139699	G1	8	-0.723251064023635	chr1_mut
d15_2_iDOXd15.2_AAGCGTTGTTTACGTG	8684	3450	0.15983417779825	Batch_1	Org1-s15-d60	NA	NA	-0.0778818578989433	-0.146321367343064	G1	8	-0.34424279080686	chr1_mut
d15_2_iDOXd15.2_AAGTCGTAGAGTCTTC	11568	4124	0.0707123098201936	Batch_1	Org1-s15-d60	NA	NA	-0.0719823265937964	-0.162282026846167	G1	8	-0.339071369713535	chr1_mut
d15_2_iDOXd15.2_AATGAAGAGTCCTGTA	10984	3794	0.147214129643117	Batch_1	Org1-s15-d60	iDOXd15.2_AAGAAAAGAGA	0:91M	-0.0210183973115592	-0.0973418511310865	G1	8	-0.604412315042234	chr1_mut
d15_2_iDOXd15.2_AATGACCCATCGAACT	8612	3258	0.103576405016256	Batch_1	Org1-s15-d60	iDOXd15.2_ACCCGCTCCCT	0:42M11D49M	-0.0935379355003544	-0.127066267680614	G1	8	-0.532653068291177	chr1_mut
d15_2_iDOXd15.2_AATGGAATCTGTAACG	15299	4199	0.137263873455781	Batch_1	Org1-s15-d60	NA	NA	-0.101299366398855	-0.163094775345085	G1	8	-0.438824970224546	chr1_mut
d15_2_iDOXd15.2_ACAACCAGTGATATAG	8730	3202	0.134478808705613	Batch_1	Org1-s15-d60	iDOXd15.2_TTCTGATTTGA	0:91M	-0.114462762326374	-0.101574178765091	G1	8	-0.601785218400423	chr1_mut
d15_2_iDOXd15.2_ACAACCATCAAGAGTA	5137	2130	0.0591785088573097	Batch_1	Org1-s15-d60	NA	NA	0.0154194979833166	-0.216888943938014	S	8	-0.499687956937995	chr1_12_mut
d15_2_iDOXd15.2_ACAAGCTGTGGCTACC	12269	3989	0.141005786942701	Batch_1	Org1-s15-d60	iDOXd15.2_ACCCGCTCCCT	0:47M3D44M	-0.0997763248387984	-0.18659800225234	G1	14	-0.140663452740955	chr1_mut
d15_2_iDOXd15.2_ACACAGTGTAATGCGG	7478	2855	0.162342872425782	Batch_1	Org1-s15-d60	iDOXd15.2_AAGAAAAGAGA_ACCCGCTCCCT	0:50M1I40M_0:50M1I40M	-0.0958671257130295	-0.134119058629434	G1	8	-0.509155488460553	chr1_mut
d15_2_iDOXd15.2_ACAGAAATCAATGTCG	8462	2946	0.133065469156228	Batch_1	Org1-s15-d60	iDOXd15.2_ACGCATAGAAA_AGAAGAAAAAA_AGCCGAAAATA_ATAAAACAAAA_TAGACATCCGA_TGCTCCCCTGT_TTGCTCGACAA	0:91M_0:91M_0:91M_0:91M_0:91M_0:91M_0:91M	-0.044224306856009	-0.120565958023264	G1	8	-0.783566349050868	wt
d15_2_iDOXd15.2_ACAGCCGCACGTAGTT	11036	3590	0.137549836897427	Batch_1	Org1-s15-d60	NA	NA	-0.0926341052895621	-0.0834767733830026	G1	8	-0.340792240299978	chr1_mut
d15_2_iDOXd15.2_ACAGCCGCACTCCGAG	12984	3902	0.154420825631547	Batch_1	Org1-s15-d60	iDOXd15.2_ACGCATAGAAA_AGAAGAAAAAA_AGCCGAAAATA_ATAAAACAAAA_TAGACATCCGA_TGCTCCCCTGT	0:91M_0:91M_0:91M_0:91M_0:91M_0:91M	-0.0880705622637529	-0.199797721880733	G1	8	-0.532309457829766	wt
d15_2_iDOXd15.2_ACATCCCCAGAGCCCT	6447	2772	0.0505661548006825	Batch_1	Org1-s15-d60	iDOXd15.2_ACATCCGTGTT	0:91M	-0.0911637292830193	-0.0953574875202959	G1	13	-0.351519914116336	chr1_mut
d15_2_iDOXd15.2_ACCATTTGTCAGACGA	9872	3544	0.118314424635332	Batch_1	Org1-s15-d60	iDOXd15.2_ACAGATAGGAA_ACCCCCCCCCT_ACCCGCTCCCT_TAAAGAGAAAA_TAAGCCAACCT	0:41M3D50M_0:91M_0:91M_0:91M_0:91M	0.317355104701924	-0.0309350048855301	S	8	-0.652879038324225	wt
d15_2_iDOXd15.2_ACCCTTGCAAGATTGA	7741	3214	0.123110709210696	Batch_1	Org1-s15-d60	iDOXd15.2_AAGAAAAGAGA	0:91M	-0.0887990615424939	-0.0760250751920343	G1	8	-0.570779686352353	chr1_mut
d15_2_iDOXd15.2_ACCGTTCGTATCAGGG	12988	4430	0.0773021250384971	Batch_1	Org1-s15-d60	NA	NA	0.16012742466983	-0.137652826011131	S	8	-0.616777703400825	chr1_mut
d15_2_iDOXd15.2_ACCTACCAGGATCACG	14026	4450	0.126550691572793	Batch_1	Org1-s15-d60	iDOXd15.2_ACCCGCTCCCT	0:91M	-0.0544214825234987	-0.159256660914576	G1	8	-0.509999957970146	wt
d15_2_iDOXd15.2_ACCTGTCGTCTACTGA	10734	3639	0.0956772871250233	Batch_1	Org1-s15-d60	NA	NA	-0.103441368551812	-0.101701423097483	G1	8	-0.605469533023489	chr1_mut
d15_2_iDOXd15.2_ACGATCAGTTCCAAAC	10818	3782	0.138565354039564	Batch_1	Org1-s15-d60	NA	NA	-0.0119260629983099	-0.153986851126801	G1	8	-0.447426924746938	chr1_mut
d15_2_iDOXd15.2_ACGCACGAGATTGGGC	9208	3175	0.143788010425717	Batch_1	Org1-s15-d60	NA	NA	-0.109021493979249	-0.178203329075631	G1	1	-0.237337224409946	chr1_mut
d15_2_iDOXd15.2_ACGGGTCTCTTGTTAC	8444	3138	0.114874467077215	Batch_1	Org1-s15-d60	iDOXd15.2_AAGAAAAGAGA_TTCTCGTTACA	0:91M_0:91M	-0.0580085007883395	-0.163348123770942	G1	8	-0.537337875599667	chr1_mut
d15_2_iDOXd15.2_ACGGTTAAGGGTACAC	4557	2410	0.0726355058152293	Batch_1	Org1-s15-d60	NA	NA	-0.117773473035458	-0.161497103372594	G1	13	-0.349228103029531	chr1_mut
d15_2_iDOXd15.2_ACTATCTCAACCGATT	16258	4592	0.198363882396359	Batch_1	Org1-s15-d60	NA	NA	-0.101303620657885	-0.16984403295016	G1	8	-0.225620419553807	chr1_mut
d15_2_iDOXd15.2_ACTATCTTCTGATTCT	8464	3366	0.0857750472589792	Batch_1	Org1-s15-d60	NA	NA	-0.101187177204741	-0.139036999316509	G1	8	-0.462292983548817	chr1_mut
d15_2_iDOXd15.2_ACTATGGAGTATGGCG	12519	4132	0.160076683441169	Batch_1	Org1-s15-d60	NA	NA	-0.151058163643863	-0.0862777392138396	G1	8	-0.329629597723676	chr1_mut
d15_2_iDOXd15.2_ACTATGGTCCCAGGAC	8513	3468	0.0468694937154939	Batch_1	Org1-s15-d60	NA	NA	-0.0993472752291737	-0.194453822790494	G1	8	-0.623692638139627	chr1_mut
d15_2_iDOXd15.2_ACTATTCCACTTGAAC	18992	5212	0.0493892165122157	Batch_1	Org1-s15-d60	NA	NA	-0.10036079221553	-0.157531500971589	G1	16	-0.455331831028617	wt
d15_2_iDOXd15.2_ACTCCCAAGACGCATG	8035	3145	0.127193528313628	Batch_1	Org1-s15-d60	NA	NA	-0.0748635065427429	-0.127079530350877	G1	8	-0.566989032220176	chr1_mut
d15_2_iDOXd15.2_ACTCCCAAGTTGAAGT	7249	2723	0.157538970892537	Batch_1	Org1-s15-d60	NA	NA	-0.108014341792299	-0.122761567804898	G1	8	-0.536069319977819	wt
d15_2_iDOXd15.2_ACTGTCCTCGAAGAAT	15769	4427	0.172997653624199	Batch_1	Org1-s15-d60	NA	NA	-0.0747241345826005	-0.146060562101732	G1	8	-0.454634109664018	chr1_mut
d15_2_iDOXd15.2_ACTGTGAGTGCAACAG	7605	3394	0.0440499671268902	Batch_1	Org1-s15-d60	NA	NA	-0.0489749809485996	-0.137721430328338	G1	8	-0.509141347157882	chr1_mut
d15_2_iDOXd15.2_ACTTATCAGAGCAACC	7630	2817	0.157536041939712	Batch_1	Org1-s15-d60	NA	NA	-0.0763809403119789	-0.132095385962204	G1	8	-0.576880540874004	chr1_mut
d15_2_iDOXd15.2_ACTTATCGTGCCTGAC	11859	3999	0.121005143772662	Batch_1	Org1-s15-d60	iDOXd15.2_TTGAAGGGTAT	0:91M	-0.0890440837701492	-0.159305929569862	G1	8	-0.548617678904821	wt
d15_2_iDOXd15.2_ACTTCGCTCGAGAGAC	15429	4539	0.137727655713267	Batch_1	Org1-s15-d60	NA	NA	-0.145674596881485	-0.00770329215585774	G1	8	-0.440463711500897	chr1_mut
d15_2_iDOXd15.2_ACTTTGTTCAGGAAGC	9879	3200	0.164287883389007	Batch_1	Org1-s15-d60	NA	NA	-0.0526170634166044	-0.134036053756499	G1	8	-0.49531291617801	chr1_mut
d15_2_iDOXd15.2_AGAACCTAGGGCTAAC	7517	2997	0.160303312491685	Batch_1	Org1-s15-d60	NA	NA	-0.0783603014329709	-0.182442691807993	G1	8	-0.717252932594122	wt
d15_2_iDOXd15.2_AGAACCTAGTCCTGTA	4781	2220	0.0223802551767413	Batch_1	Org1-s15-d60	NA	NA	-0.0109185421178873	-0.153760610411864	G1	8	-0.194029103153785	chr1_mut
d15_2_iDOXd15.2_AGACAAACAGCGTGCT	11455	3690	0.140549978175469	Batch_1	Org1-s15-d60	iDOXd15.2_TGCGCGTGCGA_TGTCCCCCCCT	0:91M_0:91M	-0.104404499455013	-0.0959184498086577	G1	8	-0.293478244741294	chr1_mut
d15_2_iDOXd15.2_AGACAGGTCTGCCTGT	16383	4473	0.164133553073308	Batch_1	Org1-s15-d60	NA	NA	-0.0301667773609815	-0.0611797645223965	G1	8	-0.513433659245054	chr1_12_mut
d15_2_iDOXd15.2_AGACCCGGTGTGGACA	8760	3265	0.120776255707763	Batch_1	Org1-s15-d60	iDOXd15.2_AGCAGGCCCGT	0:91M	-0.0935332567175192	-0.158105944952031	G1	8	-0.473198152380911	wt
d15_2_iDOXd15.2_AGAGAATCAGAGGGTT	8938	3005	0.148243454911613	Batch_1	Org1-s15-d60	iDOXd15.2_ACGCATAGAAA_ACGCGTTTAAA_AGAAGAAAAAA_AGCCGAAAATA_ATAAAACAAAA_TAGACATCCGA_TGCTCCCCTGT_TTGCTCGACAA	0:91M_0:91M_0:91M_0:91M_0:91M_0:91M_0:91M_0:91M	-0.101279108565511	-0.128885996308158	G1	8	-0.573111567751826	chr1_mut
d15_2_iDOXd15.2_AGATGAAAGATTGGGC	10595	3621	0.151769702689948	Batch_1	Org1-s15-d60	iDOXd15.2_AAAAGTTTTAT_ACACAACATAA_ACGAGCCATCA_TTTACGCGTAT	0:91M_0:91M_0:91M_0:91M	-0.0938382381456192	-0.0683137524799973	G1	8	-0.458766827184539	wt
d15_2_iDOXd15.2_AGCCAGCAGGCATGGT	12304	3731	0.16360533159948	Batch_1	Org1-s15-d60	iDOXd15.2_AACGGTCGTCA_AGCAGGCCCGT_AGCCGTCACAT_ATAGGGGTAAA	0:91M_0:91M_0:91M_0:91M	-0.123972503291004	-0.109697659487789	G1	8	-0.546903092946394	chr1_mut
d15_2_iDOXd15.2_AGCGCTGAGTTTGCTG	10429	3675	0.0226292070188896	Batch_1	Org1-s15-d60	NA	NA	-0.0775800471758569	-0.0691746284156026	G1	8	-0.505116173018046	wt
d15_2_iDOXd15.2_AGCGCTGCACTTCATT	13354	4168	0.177849333533024	Batch_1	Org1-s15-d60	NA	NA	0.0326305220822364	-0.0731397175502461	S	8	-0.395275891096078	chr1_mut
d15_2_iDOXd15.2_AGCGCTGTCTCAGAAC	13450	3868	0.15092936802974	Batch_1	Org1-s15-d60	NA	NA	-0.00487737275454553	0.087821922899264	G2M	8	-0.487206758485128	chr1_mut
d15_2_iDOXd15.2_AGGAAATCAATTGTGC	8851	3459	0.0310699356004971	Batch_1	Org1-s15-d60	NA	NA	-0.122644082206643	-0.146469947134449	G1	8	-0.533147289009363	wt
d15_2_iDOXd15.2_AGGAATAAGATACATG	6988	3007	0.101173440183171	Batch_1	Org1-s15-d60	NA	NA	-0.138087909886632	-0.151828331152714	G1	8	-0.412100087319158	chr1_mut
d15_2_iDOXd15.2_AGGACGACACTTGAAC	8203	3197	0.0482750213336584	Batch_1	Org1-s15-d60	NA	NA	-0.0527360428646818	-0.146628080681404	G1	8	-0.569197372784128	chr1_mut
d15_2_iDOXd15.2_AGGACTTTCCCATGGG	10340	3533	0.156382978723404	Batch_1	Org1-s15-d60	NA	NA	-0.0368299545672682	-0.142891628869964	G1	13	-0.217062724046576	chr1_mut
d15_2_iDOXd15.2_AGGCCACCACTTGACA	15419	4443	0.16966080809391	Batch_1	Org1-s15-d60	iDOXd15.2_TTCTCGTTACA	0:47M6D44M	-0.0914827957539555	-0.136908863546159	G1	13	-0.278222541998203	chr1_mut
d15_2_iDOXd15.2_AGGGCCTAGTCTGCAT	14655	4423	0.128625042647561	Batch_1	Org1-s15-d60	NA	NA	-0.12710484349783	-0.166374121277029	G1	8	-0.380790968755415	chr1_mut
d15_2_iDOXd15.2_AGGGCTCTCGCGCCAA	15793	4521	0.103780155765212	Batch_1	Org1-s15-d60	NA	NA	-0.11731488712715	-0.188824689894538	G1	13	-0.159507134418636	chr1_mut
d15_2_iDOXd15.2_AGGGTCCCACATACGT	13917	4366	0.070704893295969	Batch_1	Org1-s15-d60	iDOXd15.2_ACGCATAGAAA_AGAAGAAAAAA_AGCCGAAAATA_TGCTCCCCTGT_TTGCTCGACAA	0:91M_0:91M_0:91M_0:91M_0:91M	0.0545792622272862	-0.075500748284637	S	8	-0.567255382476124	wt
d15_2_iDOXd15.2_AGGGTGAAGCAGCAGT	6711	2677	0.111160780807629	Batch_1	Org1-s15-d60	iDOXd15.2_TAAGATGGTGA	0:91M	0.00781149088316777	-0.0644419217718297	S	8	-0.361168029063788	chr1_mut
d15_2_iDOXd15.2_AGGGTTTGTCTAGGCC	9107	3190	0.186559789173163	Batch_1	Org1-s15-d60	NA	NA	0.015266702227349	-0.175849729237845	S	8	-0.286814446459275	chr1_mut
d15_2_iDOXd15.2_AGGTAGGAGCTGCGAA	9539	3535	0.0372156410525212	Batch_1	Org1-s15-d60	NA	NA	-0.14286107525404	-0.173195255611672	G1	8	-0.544157888638648	chr1_mut
d15_2_iDOXd15.2_AGGTCATGTAACGATA	8006	2978	0.181988508618536	Batch_1	Org1-s15-d60	iDOXd15.2_ACCGCGCGCAA	0:50M5I36M	-0.101268828651161	-0.174032852001947	G1	8	-0.341425684575375	chr1_mut
d15_2_iDOXd15.2_AGGTCATGTGTTACAC	4554	2350	0.119675010979359	Batch_1	Org1-s15-d60	NA	NA	-0.0956013709491096	-0.126773424260144	G1	8	-0.494785100917995	chr1_mut
d15_2_iDOXd15.2_AGGTCTACAATTTCCT	14498	4588	0.0670437301696786	Batch_1	Org1-s15-d60	NA	NA	-0.0281774238469239	-0.0927154923495873	G1	8	-0.577909597246185	chr1_mut
d15_2_iDOXd15.2_AGGTCTAGTGTGAGCA	7188	3096	0.0392320534223706	Batch_1	Org1-s15-d60	NA	NA	-0.0274758424658342	-0.18944410424927	G1	8	-0.674544926448949	wt
d15_2_iDOXd15.2_AGGTGTTAGCTACAAA	4448	2326	0.0424910071942446	Batch_1	Org1-s15-d60	NA	NA	0.00538676232753388	-0.10064351099946	S	8	-0.462007467120025	chr1_mut
d15_2_iDOXd15.2_AGGTGTTCAATTCGTG	14664	4610	0.111292962356792	Batch_1	Org1-s15-d60	iDOXd15.2_AGCGCGCGTAT	0:47M3I41M	0.278680459912682	-0.0771901498944821	S	8	-0.804631977728129	chr1_mut
d15_2_iDOXd15.2_AGTACCATCTCGTGAA	15801	4430	0.0668945003480792	Batch_1	Org1-s15-d60	NA	NA	-0.124733317640057	-0.195754530435022	G1	8	-0.45493713109545	chr1_mut
d15_2_iDOXd15.2_AGTACTGAGGACAACC	9435	3456	0.101960784313725	Batch_1	Org1-s15-d60	NA	NA	-0.0474737570809506	-0.154009810312167	G1	8	-0.692124582017528	chr1_mut
d15_2_iDOXd15.2_AGTCTCCAGCCTATCA	11888	3879	0.128448855989233	Batch_1	Org1-s15-d60	iDOXd15.2_ACGGACCAACT_TTACAGGTGTA	0:91M_0:91M	-0.0229106491719947	-0.18975933685526	G1	14	-0.190629392235218	chr1_mut
d15_2_iDOXd15.2_ATACTTCGTCCAATCA	8372	3166	0.176301958910655	Batch_1	Org1-s15-d60	NA	NA	-0.0501434530790373	-0.189857598878396	G1	8	-0.431955241693399	chr1_mut
d15_2_iDOXd15.2_ATAGAGAAGTAGGTTA	17402	4726	0.15992414664981	Batch_1	Org1-s15-d60	iDOXd15.2_ACCGCGCGCAA_TGCTCCCCTGT	0:91M_0:91M	-0.076302232187012	-0.148946961799327	G1	8	-0.604704030016042	chr1_mut
d15_2_iDOXd15.2_ATAGGCTCACAAACGG	8775	3211	0.094017094017094	Batch_1	Org1-s15-d60	NA	NA	0.0130674857603509	-0.143626994429603	S	8	-0.246549731817319	chr1_mut
d15_2_iDOXd15.2_ATATCCTGTTGGTAGG	15738	4292	0.137374507561317	Batch_1	Org1-s15-d60	NA	NA	-0.166188959795422	0.390210046935319	G2M	8	-0.395369836448956	chr1_mut
d15_2_iDOXd15.2_ATCGTAGGTTTGGGAG	9135	3658	0.021784345922277	Batch_1	Org1-s15-d60	NA	NA	0.126364765061485	-0.171821704329876	S	8	-0.677923672490993	chr1_mut
d15_2_iDOXd15.2_ATCTTCAGTAAGGCTG	10610	3821	0.0573986804901037	Batch_1	Org1-s15-d60	NA	NA	-0.0746722458403271	-0.164219545768456	G1	8	-0.23459154859883	chr1_mut
d15_2_iDOXd15.2_ATGAAAGCAATGAACA	11264	3890	0.158558238636364	Batch_1	Org1-s15-d60	NA	NA	0.0767025421095646	-0.146774356424285	S	8	-0.654117293974929	chr1_mut
d15_2_iDOXd15.2_ATGACCATCCGAAATC	9116	3470	0.166630100921457	Batch_1	Org1-s15-d60	NA	NA	0.0332531058915684	-0.103070744798479	S	14	0.0530977269825386	chr1_mut
d15_2_iDOXd15.2_ATGAGGGAGCCTCCAG	12506	3432	0.194866464097233	Batch_1	Org1-s15-d60	NA	NA	-0.0429754474719351	-0.154367248963861	G1	8	-0.378915619035716	chr1_mut
d15_2_iDOXd15.2_ATGAGTCCAATCGTCA	10977	3771	0.167623212170903	Batch_1	Org1-s15-d60	NA	NA	-0.0552005664741089	-0.183893787392968	G1	8	-0.465634810839942	chr1_mut
d15_2_iDOXd15.2_ATGCGATAGTTGCTCA	13715	4205	0.142617572001458	Batch_1	Org1-s15-d60	NA	NA	-0.097519173586752	-0.0539141092333129	G1	8	-0.487930804322795	wt
d15_2_iDOXd15.2_ATGCGATCACTACCCT	12464	4337	0.028482028241335	Batch_1	Org1-s15-d60	iDOXd15.2_TGTCCCCCCCT	0:91M	-0.0935588740875239	-0.172207776324114	G1	13	-0.617130741327488	chr1_mut
d15_2_iDOXd15.2_ATGGGTTCATCATCCC	10960	3959	0.0847627737226277	Batch_1	Org1-s15-d60	NA	NA	-0.162215969862031	-0.11574441999336	G1	8	-0.554203449220081	chr1_mut
d15_2_iDOXd15.2_ATGGTTGTCAGGAAAT	13364	4010	0.161852738700988	Batch_1	Org1-s15-d60	iDOXd15.2_TGTCCCCCCCT	0:91M	-0.051148630378398	-0.170961493575822	G1	8	-0.46421305617717	chr1_mut
d15_2_iDOXd15.2_ATGTCTTCATCTCGTC	6674	2949	0.0178303865747678	Batch_1	Org1-s15-d60	NA	NA	-0.113218733237617	-0.0477072927190066	G1	14	0.426876414883223	chr1_mut
d15_2_iDOXd15.2_ATTACTCAGTCACACT	11541	4021	0.0884672038818127	Batch_1	Org1-s15-d60	NA	NA	-0.152784010381147	-0.0648765482379547	G1	14	-0.307051051619254	chr1_12_mut
d15_2_iDOXd15.2_ATTACTCGTGATTGGG	9133	3619	0.0527756487463046	Batch_1	Org1-s15-d60	iDOXd15.2_AAGAAAAGAGA_ACCCGCTCCCT	0:91M_0:91M	-0.0448533110900453	-0.180752538996789	G1	8	-0.2224642417099	chr1_mut
d15_2_iDOXd15.2_ATTATCCCATCGAACT	13191	4375	0.0482905010992343	Batch_1	Org1-s15-d60	NA	NA	0.296859414081355	0.00246387820197219	S	8	-0.801669638635515	chr1_mut
d15_2_iDOXd15.2_ATTCAGGAGTTAGTAG	10641	3368	0.136923221501739	Batch_1	Org1-s15-d60	iDOXd15.2_AAGAAAAGAGA	0:91M	-0.00166971821358788	-0.151582704988763	G1	8	-0.438775950468785	chr1_mut
d15_2_iDOXd15.2_ATTCTACAGCGCAATG	3926	1989	0.0970453387671931	Batch_1	Org1-s15-d60	NA	NA	-0.0293493401364786	-0.146960037852776	G1	8	-0.578841501386076	chr1_12_mut
d15_2_iDOXd15.2_ATTCTTGCAGTTCCAA	9790	3564	0.0828396322778345	Batch_1	Org1-s15-d60	iDOXd15.2_TTCTGATTTGA	0:91M	-0.0856504946678954	-0.0879038779905773	G1	8	-0.453012731633389	chr1_mut
d15_2_iDOXd15.2_ATTCTTGTCAGCGTCG	6095	2330	0.156849876948318	Batch_1	Org1-s15-d60	NA	NA	-0.153335607285072	-0.146466103718876	G1	8	-0.466245903501738	chr1_mut
d15_2_iDOXd15.2_CAACAGTCAACCGACC	9316	3781	0.0586088449978531	Batch_1	Org1-s15-d60	NA	NA	0.546326588569804	-0.0328453405708116	S	17	-0.995182968769207	chr1_mut
d15_2_iDOXd15.2_CAACAGTGTGTCCACG	8478	3066	0.147322481717386	Batch_1	Org1-s15-d60	NA	NA	-0.0697776482718591	-0.177869998195816	G1	8	-0.723719934168145	wt
d15_2_iDOXd15.2_CAACCAAAGTCGGCCT	9598	3401	0.130756407584914	Batch_1	Org1-s15-d60	NA	NA	-0.0544035669660325	-0.112582764481958	G1	8	-0.644631435243733	chr1_mut
d15_2_iDOXd15.2_CAACCTCAGCGCCCAT	12148	3907	0.139776094830425	Batch_1	Org1-s15-d60	NA	NA	-0.0042736057996314	-0.165245935808614	G1	8	-0.384674837114971	chr1_mut
d15_2_iDOXd15.2_CAAGACTCACGCGCTA	13365	4272	0.089188178077067	Batch_1	Org1-s15-d60	iDOXd15.2_TTCTGATTTGA	0:91M	-0.148278016927297	-0.20038631903434	G1	8	-0.546166005434139	chr1_mut
d15_2_iDOXd15.2_CAATGACAGATGACCG	8840	3402	0.129524886877828	Batch_1	Org1-s15-d60	NA	NA	-0.0486320397346808	-0.161271147833664	G1	8	-0.618834912980899	wt
d15_2_iDOXd15.2_CAATTTCCAGCAGTAG	9837	3610	0.0930161634644709	Batch_1	Org1-s15-d60	NA	NA	-0.108856077116331	-0.147965034333365	G1	8	-0.446799973709543	chr1_mut
d15_2_iDOXd15.2_CACATGACATCGCTAA	10086	3829	0.11511005353956	Batch_1	Org1-s15-d60	NA	NA	-0.0576652592828145	-0.0477306276403309	G1	8	-0.570964639220692	chr1_mut
d15_2_iDOXd15.2_CACCGTTGTGATAGAT	8403	3023	0.0731881470903249	Batch_1	Org1-s15-d60	NA	NA	-0.0675840184266636	-0.229010442074876	G1	8	-0.629202068504774	chr1_mut
d15_2_iDOXd15.2_CACGAATCAACTCGAT	13329	4356	0.0322604846575137	Batch_1	Org1-s15-d60	NA	NA	-0.140098994396055	0.479656956967145	G2M	8	-0.489555240365973	chr1_mut
d15_2_iDOXd15.2_CACGTTCTCTTCGATT	9325	3440	0.136085790884719	Batch_1	Org1-s15-d60	NA	NA	0.042686112513254	-0.14046314792352	S	8	-0.568185432036853	chr1_mut
d15_2_iDOXd15.2_CACTAAGCACAGTGAG	12339	3838	0.199692033390064	Batch_1	Org1-s15-d60	NA	NA	-0.0946007840370969	-0.131556802518226	G1	8	-0.413712126639241	wt
d15_2_iDOXd15.2_CACTGAACAGTCTACA	8808	3473	0.141121707538601	Batch_1	Org1-s15-d60	iDOXd15.2_TTCTGATTTGA	0:91M	0.00521285394513771	-0.116647236877766	S	8	-0.45552624478557	chr1_mut
d15_2_iDOXd15.2_CACTGTCCAGAAGTGC	17615	5190	0.0829406755606018	Batch_1	Org1-s15-d60	iDOXd15.2_ACATCCGTGTT	0:91M	-0.0533653296048971	0.117971476311798	G2M	8	-0.748472372443214	chr1_mut
d15_2_iDOXd15.2_CACTTCGAGAAGTATC	8630	3318	0.102201622247972	Batch_1	Org1-s15-d60	iDOXd15.2_AAGCGTCGCGT	0:91M	-0.098263628538296	-0.0929380625066387	G1	8	-0.374806298714295	chr1_mut
d15_2_iDOXd15.2_CACTTCGAGCGATGCA	9655	3489	0.19513205592957	Batch_1	Org1-s15-d60	NA	NA	-0.079582511109915	-0.144762946378618	G1	8	-0.53901692774872	chr1_mut
d15_2_iDOXd15.2_CAGATACCATAGAGGC	6942	3055	0.0466724286949006	Batch_1	Org1-s15-d60	iDOXd15.2_AGCGGGAGGGT	0:91M	-0.0758359178478871	-0.0429587396566907	G1	8	-0.592012243088308	chr1_mut
d15_2_iDOXd15.2_CAGCAATCAATACGAA	17741	4880	0.113409616143397	Batch_1	Org1-s15-d60	iDOXd15.2_ACCCGCTCCCT	0:47M3D44M	-0.0750106085810066	-0.167368153225286	G1	8	-0.389728149866613	chr1_mut
d15_2_iDOXd15.2_CAGCCAGTCGCAGTGC	13037	3857	0.197821584720411	Batch_1	Org1-s15-d60	iDOXd15.2_AACGGTCGTCA_AGCAGGCCCGT_AGCCGTCACAT_ATAGGGGTAAA_TAGTCACGGTA	0:91M_0:91M_0:91M_0:91M_0:91M	-0.117712323283379	-0.15623214215283	G1	8	-0.262344389407249	chr1_mut
d15_2_iDOXd15.2_CAGGCCACAATCGCCG	6739	3040	0.0513429292179849	Batch_1	Org1-s15-d60	iDOXd15.2_AAGAAAAGAGA	0:91M	-0.050702582072397	-0.111962014193865	G1	8	-0.362106230573527	chr1_mut
d15_2_iDOXd15.2_CAGGCCACAGTGGGTA	7645	3073	0.0228907782864617	Batch_1	Org1-s15-d60	NA	NA	0.00593224307637336	-0.219326895912552	S	8	-0.542820836165085	chr1_mut
d15_2_iDOXd15.2_CAGGTATAGACTAGAT	13185	3668	0.191050436101631	Batch_1	Org1-s15-d60	iDOXd15.2_AGCGCGCGTAT	0:91M	-0.128934769829278	-0.172362747127386	G1	8	-0.365051759954139	chr1_mut
d15_2_iDOXd15.2_CAGGTATTCGGTGCAC	9912	3462	0.0368240516545601	Batch_1	Org1-s15-d60	NA	NA	-0.0448729949384509	-0.168657984104805	G1	8	-0.391992049432627	chr1_mut
d15_2_iDOXd15.2_CAGTGCGCATGAAAGT	10593	4081	0.0370055697158501	Batch_1	Org1-s15-d60	NA	NA	0.0815889381074534	-0.111077497125943	S	8	-0.630508712415629	chr1_mut
d15_2_iDOXd15.2_CAGTTCCTCCAACCGG	12731	4199	0.0879742361165659	Batch_1	Org1-s15-d60	iDOXd15.2_TTCTCGTTACA	0:91M	-0.104024711312351	-0.177114288171433	G1	8	-0.500133663790495	chr1_mut
d15_2_iDOXd15.2_CATAAGCTCGCAGTTA	8849	3474	0.0230534523674992	Batch_1	Org1-s15-d60	NA	NA	-0.120506104293198	0.447731510648397	G2M	8	-0.626742110298491	chr1_mut
d15_2_iDOXd15.2_CATCAAGAGTCATCCA	14386	3730	0.170860558876686	Batch_1	Org1-s15-d60	NA	NA	-0.0442168916454807	-0.207125838347268	G1	8	-0.279474736586911	wt
d15_2_iDOXd15.2_CATCAAGAGTCTAGAA	6059	2616	0.18501402871761	Batch_1	Org1-s15-d60	NA	NA	-0.0611679259142073	-0.141985142441626	G1	8	-0.322995943388593	chr1_mut
d15_2_iDOXd15.2_CATCCGTTCTTACGGA	11379	4255	0.061692591616135	Batch_1	Org1-s15-d60	iDOXd15.2_TAGTCATTCAA_TTGAAGGGTAT	0:91M_0:91M	0.254970192776102	-0.109543236502995	S	16	-0.719355970194532	wt
d15_2_iDOXd15.2_CATGAGTTCTATCGTT	4889	2459	0.0750664757619145	Batch_1	Org1-s15-d60	NA	NA	-0.105799324602643	-0.156448054634337	G1	8	-0.410421889684526	chr1_mut
d15_2_iDOXd15.2_CATGCAACATTCCTAT	17211	5376	0.0665853233397246	Batch_1	Org1-s15-d60	NA	NA	-0.140524589814615	-0.144808944470124	G1	8	-0.320431954701515	wt
d15_2_iDOXd15.2_CATGCAATCCGTGTCT	11273	3740	0.166237913598865	Batch_1	Org1-s15-d60	NA	NA	-0.0430811470508433	-0.221916470927804	G1	8	-0.519188565376161	chr1_mut
d15_2_iDOXd15.2_CATGCCTCATTCCTAT	19330	5032	0.145421624418003	Batch_1	Org1-s15-d60	iDOXd15.2_ACCCGCTCCCT_AGGTCGGGCGA_ATCTGACTACT_ATGAAAGATAT_ATGGATCCTGA	0:47M3D44M_0:50M1I40M_0:50M1I40M_0:91M_0:91M	0.0330086625436585	-0.134139781282542	S	8	-0.569953994112818	chr1_12_mut
d15_2_iDOXd15.2_CATGCTCTCCTATGGA	8313	3299	0.0759052087092506	Batch_1	Org1-s15-d60	NA	NA	-0.0467065226811226	-0.144384654810629	G1	8	-0.570550068370218	chr1_mut
d15_2_iDOXd15.2_CATTCTACATAGAAAC	5163	2427	0.0373813674220414	Batch_1	Org1-s15-d60	NA	NA	-0.104870722044747	-0.131106859213307	G1	8	-0.543421053593172	chr1_mut
d15_2_iDOXd15.2_CATTCTAGTTGTAAAG	8654	3321	0.156806101224867	Batch_1	Org1-s15-d60	iDOXd15.2_ACGGACCAACT	0:50M1I40M	-0.10340356708362	-0.203676069853926	G1	8	-0.413552078984006	chr1_mut
d15_2_iDOXd15.2_CATTGCCAGTACCGGA	10088	3850	0.0900079302141158	Batch_1	Org1-s15-d60	NA	NA	-0.0972990219537187	-0.200745529490789	G1	14	-0.152998753969588	chr1_12_mut
d15_2_iDOXd15.2_CATTGCCTCCTCTCTT	12390	4422	0.0249394673123487	Batch_1	Org1-s15-d60	iDOXd15.2_ATGCGGTGCCT	0:91M	-0.153075262403026	-0.184845301430081	G1	8	-0.457478554076737	chr1_mut
d15_2_iDOXd15.2_CATTGTTTCCCTCAAC	9213	3407	0.112775426028438	Batch_1	Org1-s15-d60	iDOXd15.2_ACCCGCTCCCT	0:91M	-0.116378577081122	-0.119274397392292	G1	8	-0.620119635013623	chr1_mut
d15_2_iDOXd15.2_CCAATGACACTGTCCT	8267	3128	0.139712108382727	Batch_1	Org1-s15-d60	NA	NA	-0.0383090338360275	-0.119301086603687	G1	8	-0.636651319247101	chr1_mut
d15_2_iDOXd15.2_CCAATGATCAACTCTT	9305	3554	0.0721117678667383	Batch_1	Org1-s15-d60	iDOXd15.2_AGACAAAGACA_TGGTGGACGAT	0:91M_0:91M	-0.123407678904509	-0.132365797072358	G1	8	-0.579064368216244	chr1_mut
d15_2_iDOXd15.2_CCACAAATCAAGAGGC	10623	3880	0.0872634848912737	Batch_1	Org1-s15-d60	NA	NA	-0.0815688149408737	-0.0886790808863822	G1	8	-0.463910525444736	chr1_mut
d15_2_iDOXd15.2_CCACCATTCTTGCGCT	9557	3724	0.104844616511458	Batch_1	Org1-s15-d60	NA	NA	-0.150568841566266	-0.215880582982854	G1	8	-0.37526339080902	wt
d15_2_iDOXd15.2_CCACTTGGTGGCTAGA	6822	3165	0.018762826150689	Batch_1	Org1-s15-d60	iDOXd15.2_AAAGAGAGAGA_TTTTCTAATAA	0:49M1I41M_0:50M1I40M	-0.138401238444121	-0.0961411677489021	G1	13	-0.209599090102339	chr1_mut
d15_2_iDOXd15.2_CCGAACGGTGTATCCA	13783	4297	0.0982369585721541	Batch_1	Org1-s15-d60	NA	NA	-0.0517865995508725	-0.167284782950865	G1	8	-0.512091985937938	chr1_mut
d15_2_iDOXd15.2_CCGATCTCATCATTGG	8988	3303	0.104027592345349	Batch_1	Org1-s15-d60	NA	NA	-0.0705962974209728	-0.128823126177141	G1	13	-0.351770315037648	chr1_mut
d15_2_iDOXd15.2_CCGCAAGGTATTCCTT	10786	3718	0.160763953272761	Batch_1	Org1-s15-d60	iDOXd15.2_AAGAAAAGAGA	0:50M1I40M	-0.0948457586454721	-0.176516278432877	G1	8	-0.527165353393965	chr1_mut
d15_2_iDOXd15.2_CCGGGTATCTCTCTAA	9611	3325	0.166579960461971	Batch_1	Org1-s15-d60	iDOXd15.2_TTTGGTGATTA	0:91M	-0.0721344003719425	-0.123663149002257	G1	8	-0.392316330269555	chr1_mut
d15_2_iDOXd15.2_CCGGTAGCATTAGGCT	5601	2527	0.0614176039992858	Batch_1	Org1-s15-d60	iDOXd15.2_TACCGCTTGTA_TCGTCTATATT	0:91M_0:91M	-0.0963929334456617	-0.105909953933761	G1	8	-0.632162477232725	wt
d15_2_iDOXd15.2_CCGTTCAGTCATCACA	5866	2674	0.0944425502898057	Batch_1	Org1-s15-d60	NA	NA	-0.151649069904527	-0.230529749526903	G1	8	-0.552122124373822	chr1_mut
d15_2_iDOXd15.2_CCTAAGACAGGCCCTA	7170	3041	0.0921896792189679	Batch_1	Org1-s15-d60	iDOXd15.2_TTCTGATTTGA	0:91M	-0.1266440430861	-0.162436395184735	G1	8	-0.353994307937697	chr1_mut
d15_2_iDOXd15.2_CCTCAACAGCTGTGCC	19506	4803	0.136111965549062	Batch_1	Org1-s15-d60	NA	NA	-0.123502560464082	-0.140994406503723	G1	8	-0.419001969817748	chr1_mut
d15_2_iDOXd15.2_CCTCCAAGTTGAAGTA	8420	3349	0.0456057007125891	Batch_1	Org1-s15-d60	NA	NA	-0.0824854212959064	-0.139044873735226	G1	8	-0.574237482602107	chr1_mut
d15_2_iDOXd15.2_CCTCCAATCAGGAACG	10819	3444	0.140308716147518	Batch_1	Org1-s15-d60	NA	NA	0.0186296840128219	-0.159695893966383	S	8	-0.43985842516105	chr1_mut
d15_2_iDOXd15.2_CCTCCTCTCACTTTGT	6573	2981	0.0143009280389472	Batch_1	Org1-s15-d60	NA	NA	-0.0360012519286314	-0.197852009349949	G1	8	-0.41377913935416	chr1_mut
d15_2_iDOXd15.2_CCTCTCCGTCTGCATA	8862	3682	0.0293387497178966	Batch_1	Org1-s15-d60	NA	NA	-0.136617228117852	-0.0710954288871071	G1	8	-0.507913531382169	chr1_12_mut
d15_2_iDOXd15.2_CCTCTCCTCTTACCGC	11734	4277	0.108062041929436	Batch_1	Org1-s15-d60	NA	NA	-0.0673023460582156	-0.126098418361972	G1	8	-0.483870403635376	chr1_mut
d15_2_iDOXd15.2_CCTGCATGTATCGTTG	11042	3674	0.181398297409889	Batch_1	Org1-s15-d60	iDOXd15.2_AAGAAAAGAGA	0:91M	-0.0454678956068294	0.217104814163327	G2M	8	-0.475431172038827	chr1_mut
d15_2_iDOXd15.2_CCTTCAGCAAGGTCGA	11741	4009	0.149476194531982	Batch_1	Org1-s15-d60	NA	NA	-0.0766415120310081	-0.179682112127333	G1	8	-0.584221529770617	wt
d15_2_iDOXd15.2_CCTTGTGCAGTTGTTG	13485	4574	0.078605858361142	Batch_1	Org1-s15-d60	iDOXd15.2_TTTAGGTTGGA	0:91M	-0.0488719373227555	-0.16837303683184	G1	1	-0.660109464890809	chr1_mut
d15_2_iDOXd15.2_CGAAGGAAGACCATTC	9501	3547	0.055573097568677	Batch_1	Org1-s15-d60	NA	NA	-0.000538946702624388	-0.147056878404548	G1	8	-0.556003808383567	chr1_mut
d15_2_iDOXd15.2_CGAAGGAAGCACGGAT	7727	3022	0.0424485570078944	Batch_1	Org1-s15-d60	NA	NA	-0.091890859200962	-0.183454832789121	G1	8	-0.607985507780867	chr1_mut
d15_2_iDOXd15.2_CGAATTGGTAGCTGTT	3493	1791	0.139707987403378	Batch_1	Org1-s15-d60	NA	NA	-0.135918768324199	-0.10521601873378	G1	8	-0.335943048105588	chr1_mut
d15_2_iDOXd15.2_CGAGTGCTCACTAGCA	11230	4274	0.0110418521816563	Batch_1	Org1-s15-d60	iDOXd15.2_ACGGACCAACT_TTACAGGTGTA	0:91M_0:91M	-0.0847053342779186	-0.15229455096521	G1	13	-0.38416325746009	chr1_mut
d15_2_iDOXd15.2_CGATGGCGTTATAGAG	10440	3686	0.120785440613027	Batch_1	Org1-s15-d60	NA	NA	0.196830799043423	-0.123288557428164	S	8	-0.705134997352166	chr1_mut
d15_2_iDOXd15.2_CGCAGGTCAACAAAGT	10713	3354	0.12778866797349	Batch_1	Org1-s15-d60	iDOXd15.2_AGCGCGCGTAT	0:91M	-0.089989931406866	-0.101448466178705	G1	8	-0.385789476150851	chr1_mut
d15_2_iDOXd15.2_CGGAACCTCTATCGCC	13132	3735	0.146893085592446	Batch_1	Org1-s15-d60	NA	NA	-0.0821901667978029	-0.106306998573733	G1	8	-0.570377217926356	chr1_mut
d15_2_iDOXd15.2_CGGAATTCAATAACGA	6688	2900	0.126196172248804	Batch_1	Org1-s15-d60	NA	NA	-0.0400126405197628	-0.120220728773976	G1	8	-0.539658772858949	chr1_mut
d15_2_iDOXd15.2_CGGACACAGGTCCAGA	8505	3235	0.113462669018225	Batch_1	Org1-s15-d60	NA	NA	-0.0705302047993873	-0.183783866407165	G1	8	-0.364714421033605	chr1_mut
d15_2_iDOXd15.2_CGGGCATGTGGGCTCT	8547	3263	0.154791154791155	Batch_1	Org1-s15-d60	NA	NA	-0.103870874859018	-0.10492528999185	G1	8	-0.369654714453407	chr1_mut
d15_2_iDOXd15.2_CGGTCAGCAAAGGGTC	4296	2295	0.0628491620111732	Batch_1	Org1-s15-d60	NA	NA	-0.0202156532046124	-0.13695004533313	G1	8	-0.760366858857375	wt
d15_2_iDOXd15.2_CGGTCAGTCCATACAG	7897	2921	0.135874382676966	Batch_1	Org1-s15-d60	NA	NA	-0.0263072189108127	-0.0689911315584855	G1	8	-0.53183020178428	chr1_mut
d15_2_iDOXd15.2_CGTAATGGTTTACTTC	15085	4426	0.189990056347365	Batch_1	Org1-s15-d60	iDOXd15.2_ACCGCGCGCAA	0:50M1I40M	-0.0130320349256358	-0.161865196429708	G1	8	-0.46389783888804	chr1_mut
d15_2_iDOXd15.2_CGTCAAAGTAGAATGT	7486	2877	0.128105797488645	Batch_1	Org1-s15-d60	NA	NA	-0.0582379910466721	0.0769284475793375	G2M	8	-0.691815975953836	wt
d15_2_iDOXd15.2_CGTGATACATTGAAGA	4108	2007	0.149951314508277	Batch_1	Org1-s15-d60	iDOXd15.2_AGCGCTACGTT	0:91M	-0.0977755767324387	-0.122243611233534	G1	8	-0.625202687632908	chr1_mut
d15_2_iDOXd15.2_CGTTGGGGTACTCGCG	7802	3069	0.100871571391951	Batch_1	Org1-s15-d60	NA	NA	-0.0807715358950391	-0.111644114966467	G1	14	-0.140789153497728	chr1_mut
d15_2_iDOXd15.2_CTAACTTCATTAGGAA	9187	3311	0.115053880483292	Batch_1	Org1-s15-d60	NA	NA	-0.0271275676869639	-0.0766455370833724	G1	8	-0.556707780831015	chr1_mut
d15_2_iDOXd15.2_CTACGGGGTCTAGGCC	12572	3947	0.122255806554248	Batch_1	Org1-s15-d60	NA	NA	-0.139415783320385	-0.131328178511196	G1	8	-0.251289706441093	chr1_mut
d15_2_iDOXd15.2_CTCAATTCAGGGAATC	12773	4325	0.108510138573554	Batch_1	Org1-s15-d60	NA	NA	-0.122346766383917	0.0533073798054331	G2M	8	-0.493070765417792	chr1_mut
d15_2_iDOXd15.2_CTCAATTGTAGACACG	10342	3723	0.0953393927673564	Batch_1	Org1-s15-d60	iDOXd15.2_ACGCATAGAAA_ACGCGTTTAAA_AGAAGAAAAAA_AGCCGAAAATA_ATAAAACAAAA_TAGACATCCGA_TGCTCCCCTGT_TTGCTCGACAA	0:91M_0:91M_0:91M_0:91M_0:91M_0:91M_0:91M_0:91M	-0.160788175111048	-0.228027858462992	G1	8	-0.469187363994865	wt
d15_2_iDOXd15.2_CTCAATTGTGAATTAG	9947	3592	0.0426259173620187	Batch_1	Org1-s15-d60	NA	NA	-0.0994588586438788	-0.141339950636441	G1	13	-0.49695455376225	chr1_mut
d15_2_iDOXd15.2_CTCAATTTCAGACAAA	18992	5169	0.178864785172704	Batch_1	Org1-s15-d60	NA	NA	-0.0300815905405094	-0.198588106372166	G1	8	-0.357646652714517	chr1_mut
d15_2_iDOXd15.2_CTCATGCAGCGAACTG	3191	1651	0.186461924161705	Batch_1	Org1-s15-d60	NA	NA	0.0601987365582301	-0.0771419555017834	S	8	-0.173236442199928	wt
d15_2_iDOXd15.2_CTCATGCCAGCAGTTT	15450	4685	0.140582524271845	Batch_1	Org1-s15-d60	NA	NA	-0.0761823829563174	-0.142770223252353	G1	8	-0.482694762382735	chr1_mut
d15_2_iDOXd15.2_CTCATTAAGACCTCAT	16473	4681	0.152734778121775	Batch_1	Org1-s15-d60	NA	NA	-0.0699727762266588	-0.129150336756065	G1	8	-0.419676461009705	chr1_mut
d15_2_iDOXd15.2_CTCATTACATCGTGGC	12874	4344	0.0584899798042566	Batch_1	Org1-s15-d60	iDOXd15.2_AAAAGTTTTAT_AAAGTTTTAT_ACACAACATAA_ACGAGCCATCA_TGCCACGCCTA_TTTACGCGTAT	0:91M_0:91M_0:91M_0:91M_0:91M_0:91M	0.230627506860454	-0.0284046415933461	S	8	-0.731169460968474	wt
d15_2_iDOXd15.2_CTCCGATCAGATACCT	12039	4225	0.0525791178669325	Batch_1	Org1-s15-d60	NA	NA	-0.183772215357222	-0.176824107124624	G1	8	-0.397160588560726	chr1_mut
d15_2_iDOXd15.2_CTCCTCCCAAGTTCCA	11833	4147	0.0205357897405561	Batch_1	Org1-s15-d60	NA	NA	-0.0575929461124021	0.147874322773661	G2M	8	-0.608663841114456	wt
d15_2_iDOXd15.2_CTGAGGCTCACTGCTC	7996	3330	0.106053026513257	Batch_1	Org1-s15-d60	NA	NA	-0.0296831109677974	-0.164313639612945	G1	8	-0.529023630522709	chr1_mut
d15_2_iDOXd15.2_CTGAGGCTCTAAACGC	5338	2728	0.0693143499437992	Batch_1	Org1-s15-d60	NA	NA	-0.114811404480112	-0.161850671772102	G1	14	-0.398346394886629	chr1_mut
d15_2_iDOXd15.2_CTGCCTATCCGGACTG	8358	3395	0.0723857382148839	Batch_1	Org1-s15-d60	NA	NA	0.284862327573636	-0.110835365737202	S	8	-0.692087739423034	chr1_mut
d15_2_iDOXd15.2_CTGGTCTTCAGGACAG	12152	3807	0.183097432521396	Batch_1	Org1-s15-d60	NA	NA	-0.0901556231162025	-0.138438862114255	G1	8	-0.253095181657246	chr1_mut
d15_2_iDOXd15.2_CTGTATTAGAATAACC	13445	4054	0.182521383413908	Batch_1	Org1-s15-d60	NA	NA	-0.0357252207362619	-0.113678964953804	G1	8	-0.17237461511472	chr1_mut
d15_2_iDOXd15.2_CTGTGAACAGTAACGG	9195	3660	0.078847199564981	Batch_1	Org1-s15-d60	NA	NA	0.0175534908339374	-0.162405607994072	S	8	-0.57642376600247	chr1_mut
d15_2_iDOXd15.2_CTGTGAACATGCCGAC	6650	2508	0.163007518796992	Batch_1	Org1-s15-d60	iDOXd15.2_AAGAAAAGAGA	0:91M	-0.0809442788086555	-0.130280907090374	G1	8	-0.337062476955934	wt
d15_2_iDOXd15.2_CTTAGGAAGGCCTGCT	13186	3641	0.110040952525406	Batch_1	Org1-s15-d60	NA	NA	-0.0673155004469806	-0.0671379793921336	G1	8	-0.390236711221261	chr1_mut
d15_2_iDOXd15.2_CTTCAATAGTCATCCA	8262	3321	0.0493827160493827	Batch_1	Org1-s15-d60	iDOXd15.2_AAGAAAAGAGA_ACCCGCTCCCT	0:91M_0:91M	-0.0654344068619926	-0.165786305384208	G1	13	-0.46783935684223	chr1_mut
d15_2_iDOXd15.2_CTTCCGATCGCATTGA	8775	3566	0.0518518518518519	Batch_1	Org1-s15-d60	NA	NA	0.0237271604034415	-0.239872503224031	S	8	-0.535750962589692	chr1_mut
d15_2_iDOXd15.2_CTTCTAAGTATGCTAC	9422	3841	0.0573126724686903	Batch_1	Org1-s15-d60	NA	NA	-0.016913784837285	-0.150338050318422	G1	8	-0.548543274572212	wt
d15_2_iDOXd15.2_CTTGAGAAGGATATGT	10872	3605	0.18883370125092	Batch_1	Org1-s15-d60	NA	NA	-0.0743626144420168	-0.164414440311088	G1	8	-0.520938046823161	chr1_mut
d15_2_iDOXd15.2_CTTTCAAAGAAGCGAA	6809	2776	0.0934057864590983	Batch_1	Org1-s15-d60	NA	NA	-0.0892795340110012	-0.19584421979403	G1	8	-0.336301456539907	chr1_mut
d15_2_iDOXd15.2_GAAATGAGTCTGGTTA	8634	3267	0.147092888580032	Batch_1	Org1-s15-d60	iDOXd15.2_ACGGACCAACT_TTACAGGTGTA_TTCGAGCATCT	0:50M1I40M_0:50M1I40M_0:91M	-0.123922421464834	-0.109894393259491	G1	13	-0.25168721598674	chr1_mut
d15_2_iDOXd15.2_GAACACTAGGAATGTT	8520	3405	0.109272300469484	Batch_1	Org1-s15-d60	NA	NA	-0.0240576624151329	-0.0869867889368958	G1	8	-0.327686590070464	chr1_mut
d15_2_iDOXd15.2_GAACACTCATCCAATG	11391	4098	0.0381880431919937	Batch_1	Org1-s15-d60	NA	NA	-0.118528289384599	-0.171339316125208	G1	8	-0.588542153288063	chr1_mut
d15_2_iDOXd15.2_GAACTGTGTAGGTACG	6444	2534	0.175822470515208	Batch_1	Org1-s15-d60	NA	NA	0.00759925760686467	-0.137940532038314	S	8	-0.463460990688885	chr1_mut
d15_2_iDOXd15.2_GAAGCCCCAACGTTAC	19315	4947	0.158943826041936	Batch_1	Org1-s15-d60	NA	NA	-0.140709672745668	-0.121569978426251	G1	8	-0.454012679512574	chr1_mut
d15_2_iDOXd15.2_GAAGCCCCAAGTATCC	7926	3320	0.0147615442846329	Batch_1	Org1-s15-d60	NA	NA	-0.134764937190145	-0.0585662329960627	G1	8	-0.730681319350584	chr1_mut
d15_2_iDOXd15.2_GAAGCGACACAAGTGG	13813	4263	0.136538043871715	Batch_1	Org1-s15-d60	iDOXd15.2_ACGCATAGAAA_AGAAGAAAAAA_AGCCGAAAATA_ATAAAACAAAA_TAGACATCCGA_TGCTCCCCTGT_TTGCTCGACAA	0:91M_0:91M_0:91M_0:91M_0:91M_0:91M_0:91M	-0.0624160693989569	-0.150531211714301	G1	8	-0.514986422478961	wt
d15_2_iDOXd15.2_GAAGGGTTCGATAACC	10639	3619	0.176238368267694	Batch_1	Org1-s15-d60	iDOXd15.2_TTCTGATTTGA	0:91M	-0.082021997202535	-0.136126901466377	G1	8	-0.308962614166894	chr1_mut
d15_2_iDOXd15.2_GAATCACGTTCCATTT	11635	4090	0.063859045981951	Batch_1	Org1-s15-d60	NA	NA	-0.0910441224367127	-0.191760936502386	G1	8	-0.258735955920177	chr1_mut
d15_2_iDOXd15.2_GACCGTGGTCATAAAG	10583	3415	0.0645374657469527	Batch_1	Org1-s15-d60	NA	NA	-0.0757299639838933	-0.139724340274792	G1	8	-0.386725402946457	chr1_mut
d15_2_iDOXd15.2_GACCTTCAGTGCTAGG	12368	3701	0.186853169469599	Batch_1	Org1-s15-d60	iDOXd15.2_ACCCGCTCCCT	0:91M	-0.110269386865281	-0.140693222508297	G1	8	-0.517413337015535	chr1_mut
d15_2_iDOXd15.2_GACTATGAGTCTCGTA	6814	2794	0.113296154975051	Batch_1	Org1-s15-d60	NA	NA	-0.109495179848078	-0.155584142256146	G1	8	-0.563842162645444	chr1_mut
d15_2_iDOXd15.2_GACTGATAGCCTCTCT	16819	4697	0.161721862179678	Batch_1	Org1-s15-d60	iDOXd15.2_AAGCGTCGCGT	0:91M	-0.110068311668371	-0.168425234962129	G1	8	-0.213512307631724	chr1_mut
d15_2_iDOXd15.2_GAGGCAAAGGGTCTTT	11515	3692	0.132783326096396	Batch_1	Org1-s15-d60	NA	NA	0.00848965889242215	-0.11339123352177	S	8	-0.48149206727582	wt
d15_2_iDOXd15.2_GAGGCCTTCTACAGGT	9950	3541	0.129547738693467	Batch_1	Org1-s15-d60	iDOXd15.2_TAAGATGGTGA	0:91M	-0.0134967124048009	-0.146440714899715	G1	8	-0.54730687394342	chr1_mut
d15_2_iDOXd15.2_GAGTCATAGTTGGAGC	8228	3180	0.149246475449684	Batch_1	Org1-s15-d60	NA	NA	0.0231260356194905	-0.123712286729207	S	8	-0.5136488257154	wt
d15_2_iDOXd15.2_GATAGAATCCGTGGGT	13574	4127	0.142109916015913	Batch_1	Org1-s15-d60	iDOXd15.2_ACCTTTCGGCT	0:91M	-0.07952153899578	-0.124143573348749	G1	8	-0.591103230079124	chr1_mut
d15_2_iDOXd15.2_GATCCCTAGACTGTTC	3667	2036	0.0504499590946278	Batch_1	Org1-s15-d60	NA	NA	-0.0770599407105138	-0.193617412699715	G1	8	-0.379286992257411	chr1_12_mut
d15_2_iDOXd15.2_GATCCCTCAGAGGCTA	13684	3601	0.146448406898568	Batch_1	Org1-s15-d60	NA	NA	-0.0593971963485765	-0.145752097314127	G1	8	-0.21562814637507	chr1_mut
d15_2_iDOXd15.2_GATCGTATCCGAACGC	11630	3815	0.0530524505588994	Batch_1	Org1-s15-d60	NA	NA	-0.0901265199520834	-0.204131293433578	G1	13	-0.332900508441637	chr1_mut
d15_2_iDOXd15.2_GATGACTTCGCCAGTG	10935	3529	0.128486511202561	Batch_1	Org1-s15-d60	NA	NA	-0.107618150593842	-0.00134221645759652	G1	8	-0.433587544767587	chr1_mut
d15_2_iDOXd15.2_GATGATCGTAACACCT	11158	3597	0.107635777020971	Batch_1	Org1-s15-d60	iDOXd15.2_ATGCAGTGGAA	0:91M	-0.0932682384805848	-0.144118921651944	G1	8	-0.459527045427347	wt
d15_2_iDOXd15.2_GCACGGTGTTTACTTC	18011	5229	0.0679584698239964	Batch_1	Org1-s15-d60	NA	NA	-0.107406293487919	-0.139068625605268	G1	8	-0.387607763041841	wt
d15_2_iDOXd15.2_GCAGCTGCACATTCGA	10671	3572	0.0784368850154624	Batch_1	Org1-s15-d60	NA	NA	-0.00670712775334786	-0.168223767793632	G1	13	-0.472988599006028	chr1_mut
d15_2_iDOXd15.2_GCAGTTACACCTGATA	3307	1685	0.0994859389174478	Batch_1	Org1-s15-d60	iDOXd15.2_TCGGGAGAGGA	0:91M	-0.0667050196111843	-0.154001757834709	G1	8	-0.321466310292482	chr1_mut
d15_2_iDOXd15.2_GCATCGGGTATCCTCC	9672	3157	0.190239867659222	Batch_1	Org1-s15-d60	NA	NA	0.0569262891949866	-0.107605791949004	S	8	-0.514800030802451	chr1_mut
d15_2_iDOXd15.2_GCCAGCAGTAGAGCTG	7962	3184	0.0336598844511429	Batch_1	Org1-s15-d60	iDOXd15.2_ACGCATAGAAA_AGAAGAAAAAA_AGCCGAAAATA_ATAAAACAAAA_TAGACATCCGA_TGCTCCCCTGT_TTGCTCGACAA	0:91M_0:91M_0:91M_0:91M_0:91M_0:91M_0:91M	-0.0874164720456417	-0.149417342065057	G1	8	-0.493752980771643	wt
d15_2_iDOXd15.2_GCCATGGTCTGAGATC	6177	2647	0.0741460255787599	Batch_1	Org1-s15-d60	NA	NA	-0.0820675647325725	-0.137935800905553	G1	1	-0.561538760392733	chr1_mut
d15_2_iDOXd15.2_GCCCAGACAATAACGA	11380	3776	0.0725834797891037	Batch_1	Org1-s15-d60	NA	NA	-0.0985982489719113	-0.160272446672937	G1	8	-0.412609360283433	chr1_mut
d15_2_iDOXd15.2_GCCGTGAGTGAGACCA	6175	3009	0.022834008097166	Batch_1	Org1-s15-d60	NA	NA	-0.0179213794923657	-0.182647024558689	G1	8	-0.674139047523988	chr1_mut
d15_2_iDOXd15.2_GCGATCGGTTCATCTT	6799	3142	0.0480953081335491	Batch_1	Org1-s15-d60	iDOXd15.2_ACCCGCTCCCT	0:91M	-0.0820065928531297	-0.165578178304734	G1	8	-0.55876619940677	chr1_12_mut
d15_2_iDOXd15.2_GCGGAAATCGTGGTAT	4461	2138	0.106926698049765	Batch_1	Org1-s15-d60	iDOXd15.2_TTTGGTGATTA	0:91M	-0.0489488828614001	-0.182372507106864	G1	8	-0.728965514348113	chr1_mut
d15_2_iDOXd15.2_GCGTTTCTCGGTGCAC	14594	4312	0.0548855694120872	Batch_1	Org1-s15-d60	NA	NA	-0.0968585428207713	-0.147901396954126	G1	8	-0.513222479173144	chr1_mut
d15_2_iDOXd15.2_GCTACCTCACTATCGA	6976	2921	0.127723623853211	Batch_1	Org1-s15-d60	NA	NA	-0.109558150746528	-0.0967221854702689	G1	8	-0.463961764984603	chr1_mut
d15_2_iDOXd15.2_GCTCAAATCTTCACGC	17921	4527	0.179286870152335	Batch_1	Org1-s15-d60	iDOXd15.2_ACCGCGCGCAA	0:50M1I40M	-0.0745827038756974	-0.158771613977354	G1	8	-0.414628023747808	chr1_mut
d15_2_iDOXd15.2_GCTTCACCAGCGCTTG	7589	2847	0.148504414283832	Batch_1	Org1-s15-d60	NA	NA	-0.0729967920600373	-0.158094584626224	G1	8	-0.316792856090175	chr1_mut
d15_2_iDOXd15.2_GGAGATGGTCTCGGAC	12196	4300	0.0883896359462119	Batch_1	Org1-s15-d60	iDOXd15.2_AACGGTCGTCA_AGCAGGCCCGT_AGCCGTCACAT_ATAGGGGTAAA_TAGTCACGGTA	0:38M11D53M_0:48M1D43M_0:50M1I40M_0:50M1I40M_0:91M	-0.0752256397041745	-0.127752004079067	G1	8	-0.766068394263183	chr1_mut
d15_2_iDOXd15.2_GGAGATGTCTCGTGGG	6773	2908	0.123431271223978	Batch_1	Org1-s15-d60	NA	NA	-0.045783622327383	-0.181815344390532	G1	8	-0.511851085744991	chr1_mut
d15_2_iDOXd15.2_GGAGGATGTGTAAACA	11299	3846	0.13080803610939	Batch_1	Org1-s15-d60	NA	NA	-0.12891616883893	-0.161723049249886	G1	8	-0.504785784308255	chr1_mut
d15_2_iDOXd15.2_GGATGTTCACGCGGTT	9950	3625	0.167336683417085	Batch_1	Org1-s15-d60	NA	NA	-0.01551641850597	-0.0813003060429196	G1	8	-0.593146497954912	chr1_mut
d15_2_iDOXd15.2_GGCGTCATCGCCATAA	6883	2842	0.140781635914572	Batch_1	Org1-s15-d60	NA	NA	-0.117156600645966	-0.175448882305232	G1	14	-0.281036014993911	chr1_mut
d15_2_iDOXd15.2_GGCTTGGCATGGGTTT	16211	4278	0.155820122139288	Batch_1	Org1-s15-d60	NA	NA	-0.0372105047125074	-0.149898244980439	G1	8	-0.47090259287897	chr1_mut
d15_2_iDOXd15.2_GGCTTGGTCCCGTTGT	6371	2526	0.148485324124941	Batch_1	Org1-s15-d60	NA	NA	-0.115893746466295	-0.074963697723271	G1	8	-0.419844419984923	chr1_mut
d15_2_iDOXd15.2_GGGAGATGTGATTAGA	8538	3377	0.154134457718435	Batch_1	Org1-s15-d60	NA	NA	0.00597930695738111	-0.0978415845886965	S	8	-0.386003537947775	chr1_mut
d15_2_iDOXd15.2_GGGAGATGTGTCTCCT	7777	3129	0.143628648579144	Batch_1	Org1-s15-d60	NA	NA	-0.122727232207659	-0.156876868045	G1	8	-0.346024454067473	wt
d15_2_iDOXd15.2_GGGAGTATCAAGATAG	11178	3753	0.102254428341385	Batch_1	Org1-s15-d60	NA	NA	-0.128481832557404	0.225245824307468	G2M	8	-0.356824512686397	chr1_mut
d15_2_iDOXd15.2_GGGCGTTCAGGCGTTC	9189	3496	0.12884971161171	Batch_1	Org1-s15-d60	NA	NA	-0.0703800985872959	-0.12657135793561	G1	8	-0.449050108880987	chr1_mut
d15_2_iDOXd15.2_GGGCTCACAAGCGCTC	16338	5116	0.0230750397845513	Batch_1	Org1-s15-d60	NA	NA	-0.101994004582997	-0.191227253654918	G1	8	-0.481144263991936	chr1_mut
d15_2_iDOXd15.2_GGGTAGACACCATTCC	17119	4805	0.0601670658332846	Batch_1	Org1-s15-d60	NA	NA	-0.0327373787517646	-0.223422958938946	G1	8	-0.510696330269269	wt
d15_2_iDOXd15.2_GGGTATTTCTGAGAGG	11813	3925	0.199695250994667	Batch_1	Org1-s15-d60	NA	NA	-0.0318634664499961	-0.157795164042453	G1	8	-0.320273619240227	chr1_mut
d15_2_iDOXd15.2_GGGTCTGGTATAATGG	5139	2485	0.0490367775831874	Batch_1	Org1-s15-d60	NA	NA	-0.0941872068467157	-0.112804843219935	G1	8	-0.498954002744442	chr1_mut
d15_2_iDOXd15.2_GGGTGAAGTCGAAACG	7998	3370	0.021505376344086	Batch_1	Org1-s15-d60	NA	NA	-0.130800494063157	-0.11065540722835	G1	1	-0.616603960554755	wt
d15_2_iDOXd15.2_GGGTGTCCATGGCTAT	8828	3364	0.123470774807431	Batch_1	Org1-s15-d60	iDOXd15.2_AAGAAAAGAGA	0:47M3D44M	-0.0524147277750843	0.365660085476552	G2M	8	-0.751573329472749	chr1_mut
d15_2_iDOXd15.2_GGGTGTCGTAGAGGAA	18169	4484	0.161704001320931	Batch_1	Org1-s15-d60	NA	NA	-0.108152155747111	-0.134713203746159	G1	8	-0.495564537484543	chr1_mut
d15_2_iDOXd15.2_GGGTGTCGTATGAGGC	14863	4188	0.163425957074615	Batch_1	Org1-s15-d60	NA	NA	-0.0807590405456241	-0.150748649819264	G1	8	-0.454537457180023	chr1_mut
d15_2_iDOXd15.2_GGTAACTCAAAGCACG	10898	3607	0.142411451642503	Batch_1	Org1-s15-d60	NA	NA	-0.0652930172623673	-0.120228606525043	G1	8	-0.336568450393086	chr1_mut
d15_2_iDOXd15.2_GGTAATCCACCTTCCA	9301	3563	0.0279539834426406	Batch_1	Org1-s15-d60	NA	NA	-0.108841117693856	-0.175252446604456	G1	8	-0.714878001138973	chr1_mut
d15_2_iDOXd15.2_GGTAATCGTGAGCAGT	8522	3213	0.0755691152311664	Batch_1	Org1-s15-d60	NA	NA	-0.0269996682752752	-0.194056458524536	G1	8	-0.34774978665673	chr1_mut
d15_2_iDOXd15.2_GGTCTGGTCTTCGTAT	9611	3181	0.107272916449901	Batch_1	Org1-s15-d60	iDOXd15.2_AGCTCGAGAAA	0:91M	-0.0438844702332058	-0.109527369518623	G1	8	-0.429518482307318	chr1_mut
d15_2_iDOXd15.2_GGTTCTCGTAGCTTTG	5384	2573	0.12295690936107	Batch_1	Org1-s15-d60	iDOXd15.2_AAGAAAAGAGA	0:91M	-0.0799109643402289	-0.191630856755651	G1	13	-0.360890674252803	chr1_mut
d15_2_iDOXd15.2_GGTTCTCGTCACTCTC	17419	5278	0.128480394971009	Batch_1	Org1-s15-d60	iDOXd15.2_ACCGCGCGCAA	0:50M1I40M	0.0810758807843223	-0.146581127655308	S	8	-0.636524694566957	chr1_mut
d15_2_iDOXd15.2_GGTTGTACAACTCCCT	13149	4082	0.141379572591072	Batch_1	Org1-s15-d60	NA	NA	-0.0905929236754672	-0.207419631346282	G1	8	-0.369446163605893	chr1_mut
d15_2_iDOXd15.2_GTAACACCAACCGTGC	11055	3711	0.105382180009046	Batch_1	Org1-s15-d60	NA	NA	-0.138287724976322	-0.0914893878814222	G1	8	-0.341687519473467	chr1_mut
d15_2_iDOXd15.2_GTAACACTCGCCGTGA	8785	3309	0.0994877632327832	Batch_1	Org1-s15-d60	NA	NA	-0.0302439895046333	-0.122985849140704	G1	8	-0.710158635376401	chr1_12_mut
d15_2_iDOXd15.2_GTAATCGAGACGGTTG	9647	3492	0.13154348502125	Batch_1	Org1-s15-d60	iDOXd15.2_ACCGCGCGCAA	0:91M	0.00928567378267156	-0.158256108050366	S	13	-0.409978574656009	chr1_mut
d15_2_iDOXd15.2_GTACAACAGTCTGGTT	10051	3674	0.160183066361556	Batch_1	Org1-s15-d60	iDOXd15.2_AAGAAAAGAGA_ACCCGCTCCCT	0:91M_0:91M	-0.153093239031495	-0.125484498428207	G1	8	-0.536885484641711	chr1_mut
d15_2_iDOXd15.2_GTCAAACGTCCAATCA	11827	4314	0.087173416758265	Batch_1	Org1-s15-d60	iDOXd15.2_AAGAAAAGAGA	0:50M1I40M	0.0065553040012224	-0.0766075101511388	S	8	-0.453926755544104	chr1_mut
d15_2_iDOXd15.2_GTCAAACGTGTCCATA	10457	3458	0.174428612412738	Batch_1	Org1-s15-d60	iDOXd15.2_ACCGCGCGCAA	0:50M5I36M	-0.0753882846891957	-0.225230916120289	G1	8	-0.367606652181391	chr1_mut
d15_2_iDOXd15.2_GTCAAGTGTTAAGACA	6919	2886	0.145252204075733	Batch_1	Org1-s15-d60	NA	NA	-0.115909855331774	-0.130520855963949	G1	8	-0.467029248098125	chr1_mut
d15_2_iDOXd15.2_GTCACTCGTCGCTTGG	6573	2774	0.154571732846493	Batch_1	Org1-s15-d60	iDOXd15.2_ACGCATAGAAA_AGAAGAAAAAA_AGCCGAAAATA_ATAAAACAAAA_TAGACATCCGA_TGCTCCCCTGT_TTGAAGGGTAT	0:61M1I29M_0:91M_0:91M_0:91M_0:91M_0:91M_0:91M	0.133194403386275	-0.0818263204172964	S	8	-0.48886450786917	wt
d15_2_iDOXd15.2_GTCACTCTCACACCGG	11171	3724	0.0358070002685525	Batch_1	Org1-s15-d60	iDOXd15.2_TTCTGATTTGA	0:91M	-0.031751268588103	-0.0969968020935879	G1	8	-0.238244514466015	chr1_mut
d15_2_iDOXd15.2_GTCATGACATGACGGA	7386	2939	0.132548063904685	Batch_1	Org1-s15-d60	iDOXd15.2_ACGGACCAACT	0:91M	-0.0330097589636539	-0.20904782684639	G1	8	-0.453904853625449	chr1_mut
d15_2_iDOXd15.2_GTCCACTCAAGTATAG	10697	3554	0.181546227914369	Batch_1	Org1-s15-d60	iDOXd15.2_ACCGCGCGCAA	0:91M	-0.0106890958712631	-0.178520613319619	G1	8	-0.345326868779868	chr1_mut
d15_2_iDOXd15.2_GTCCACTGTACAGGTG	11462	3721	0.14343046588728	Batch_1	Org1-s15-d60	NA	NA	-0.0261241806601621	-0.0810483692512698	G1	8	-0.276112125183692	chr1_mut
d15_2_iDOXd15.2_GTCCACTTCCGCAGTG	10119	3195	0.0755015317719142	Batch_1	Org1-s15-d60	iDOXd15.2_AGAAGGAAAGA	0:91M	-0.0602467722890285	-0.154574423782765	G1	8	-0.404544975446393	chr1_mut
d15_2_iDOXd15.2_GTCCCATGTGGTCAAG	6330	2661	0.0718799368088468	Batch_1	Org1-s15-d60	NA	NA	-0.157967751889109	-0.104170805142313	G1	8	-0.460547151023308	chr1_mut
d15_2_iDOXd15.2_GTCCTCACACAAATGA	12762	4086	0.130073656166745	Batch_1	Org1-s15-d60	NA	NA	-0.154724023835835	-0.19543940822761	G1	8	-0.504922033108596	chr1_mut
d15_2_iDOXd15.2_GTCGAATGTTGATGTC	6557	2550	0.154186365716029	Batch_1	Org1-s15-d60	NA	NA	-0.0593437508376803	0.0461586563387089	G2M	8	-0.387515436593877	chr1_mut
d15_2_iDOXd15.2_GTCGAATTCCCAACTC	3922	1695	0.144569097399286	Batch_1	Org1-s15-d60	NA	NA	-0.0906685588881943	-0.114994482755616	G1	8	-0.483597053444705	chr1_mut
d15_2_iDOXd15.2_GTCGAATTCGGTTAGT	9627	3248	0.17959904435442	Batch_1	Org1-s15-d60	iDOXd15.2_AGATTGAGGGT	0:91M	-0.134590989824409	-0.152315717273782	G1	8	-0.262680920594739	wt
d15_2_iDOXd15.2_GTCTAGAAGGCTAAAT	14011	3895	0.147812433088288	Batch_1	Org1-s15-d60	NA	NA	-0.0914162680498546	-0.110517232589862	G1	8	-0.3562349387175	wt
d15_2_iDOXd15.2_GTCTCACTCTGGTTGA	13411	4443	0.142196704198046	Batch_1	Org1-s15-d60	NA	NA	-0.0800302014669584	-0.131904194478563	G1	8	-0.610193390928464	chr1_mut
d15_2_iDOXd15.2_GTCTGTCTCATGGCCG	11156	3636	0.194962352097526	Batch_1	Org1-s15-d60	iDOXd15.2_ACCCGCTCCCT_ACGCATAGAAA_AGAAGAAAAAA_AGCCGAAAATA_ATAAAACAAAA_TAGACATCCGA_TGCTCCCCTGT_TTGCTCGACAA	0:47M3D44M_0:91M_0:91M_0:91M_0:91M_0:91M_0:91M_0:91M	-0.0842061793661836	-0.0962258028260578	G1	8	-0.459759839870232	wt
d15_2_iDOXd15.2_GTGAGTTAGCAGGCTA	8433	3296	0.0667615320763667	Batch_1	Org1-s15-d60	iDOXd15.2_AAGAAAAGAGA	0:50M1I40M	-0.0388267585505097	-0.118840599739399	G1	8	-0.441453511089368	chr1_mut
d15_2_iDOXd15.2_GTGAGTTCACAAGCAG	10916	3503	0.147489923048736	Batch_1	Org1-s15-d60	NA	NA	-0.0452362768915326	-0.145937402697683	G1	8	-0.454424007636164	chr1_mut
d15_2_iDOXd15.2_GTGCAGCAGCTAGTTC	7833	3176	0.0602578833141836	Batch_1	Org1-s15-d60	NA	NA	-0.0198441223907505	-0.230450106319377	G1	8	-0.24742946040637	chr1_mut
d15_2_iDOXd15.2_GTGCTGGTCTCTATGT	9433	3801	0.0954097317926428	Batch_1	Org1-s15-d60	NA	NA	-0.05964373089194	-0.206236535454553	G1	14	-0.155554376606739	chr1_mut
d15_2_iDOXd15.2_GTGGCGTCACCAAAGG	4898	2557	0.0492037566353614	Batch_1	Org1-s15-d60	NA	NA	-0.0846968867574974	-0.241823655029011	G1	8	-0.435592450860355	chr1_mut
d15_2_iDOXd15.2_GTGGTTACAACACTAC	12682	4150	0.116543131998108	Batch_1	Org1-s15-d60	NA	NA	-0.160797582176615	-0.0919288957866349	G1	13	-0.241288689564655	chr1_mut
d15_2_iDOXd15.2_GTGTAACGTTGCTTGA	14947	4334	0.116612029169733	Batch_1	Org1-s15-d60	iDOXd15.2_ACGGACCAACT_TTACAGGTGTA_TTCGAGCATCT	0:50M1I40M_0:50M1I40M_0:91M	-0.111656909313344	0.563950884827999	G2M	8	-0.634307638212706	chr1_mut
d15_2_iDOXd15.2_GTGTGATAGCCACTCG	5616	2354	0.172364672364672	Batch_1	Org1-s15-d60	iDOXd15.2_ACCGCGCGCAA	0:91M	-0.0403508866787075	-0.200205818144028	G1	8	-0.384613774456978	chr1_mut
d15_2_iDOXd15.2_GTGTGGCAGCATAGGC	8600	3489	0.0724418604651163	Batch_1	Org1-s15-d60	NA	NA	0.266846156558172	-0.0915644335944213	S	8	-0.631434181416083	wt
d15_2_iDOXd15.2_GTGTTCCCAACGACAG	8110	3243	0.0911220715166461	Batch_1	Org1-s15-d60	NA	NA	-0.108090216308533	-0.163749067480415	G1	8	-0.519853904298725	chr1_mut
d15_2_iDOXd15.2_GTTCCGTCACTGCATA	7697	3260	0.0240353384435494	Batch_1	Org1-s15-d60	NA	NA	-0.104256287151293	-0.152635810482954	G1	8	-0.532921093555871	chr1_mut
d15_2_iDOXd15.2_GTTCTATCAGGCATTT	9504	3783	0.0739688552188552	Batch_1	Org1-s15-d60	NA	NA	-0.120195410222977	-0.0812324093273482	G1	8	-0.397228697978313	chr1_mut
d15_2_iDOXd15.2_GTTCTATGTACGTTCA	6099	2718	0.103787506148549	Batch_1	Org1-s15-d60	iDOXd15.2_ACCGCGCGCAA	0:91M	-0.161686937704624	-0.0428952871418203	G1	14	-0.224247679039855	chr1_mut
d15_2_iDOXd15.2_GTTGAACGTGCTCTTC	8510	3017	0.113748531139835	Batch_1	Org1-s15-d60	NA	NA	-0.0661144214317368	-0.142716818520535	G1	8	-0.504999322756814	chr1_mut
d15_2_iDOXd15.2_GTTGCGGAGGAGAGTA	7562	3011	0.140835757736049	Batch_1	Org1-s15-d60	NA	NA	-0.170380291693954	-0.110664240443338	G1	8	-0.368508197176803	chr1_mut
d15_2_iDOXd15.2_GTTGCGGCAGAGTGTG	16624	4729	0.100757940327238	Batch_1	Org1-s15-d60	NA	NA	-0.0593826146528475	-0.173935133928582	G1	8	-0.52507969942945	chr1_mut
d15_2_iDOXd15.2_GTTGTAGCAGCACAAG	5981	2982	0.0359471660257482	Batch_1	Org1-s15-d60	NA	NA	-0.140797938108344	-0.271196765482959	G1	8	-0.483760936052874	chr1_mut
d15_2_iDOXd15.2_GTTTACTAGACTTCCA	16134	4476	0.123899838849634	Batch_1	Org1-s15-d60	iDOXd15.2_ACCGCGCGCAA_ACGGACCAACT	0:50M1I40M_0:91M	-0.0482707420131281	-0.143572637287869	G1	8	-0.361540919370492	chr1_mut
d15_2_iDOXd15.2_GTTTGGAAGGTCACCC	9941	3639	0.15531636656272	Batch_1	Org1-s15-d60	iDOXd15.2_AAGAAAAGAGA_ACCCGCTCCCT	0:91M_0:91M	-0.0788273284689922	-0.101556884643624	G1	8	-0.373583492182159	chr1_mut
d15_2_iDOXd15.2_GTTTGGATCACCATAG	11256	3944	0.0666311300639659	Batch_1	Org1-s15-d60	NA	NA	0.255158883887481	-0.131242535521329	S	8	-0.693158865393398	chr1_mut
d15_2_iDOXd15.2_TAACGACGTTTAGAGA	9981	3526	0.124436429215509	Batch_1	Org1-s15-d60	NA	NA	-0.0877827646132419	-0.239026395615502	G1	8	-0.532196571551	chr1_mut
d15_2_iDOXd15.2_TAATCTCGTTGCTAGT	14380	4230	0.15702364394993	Batch_1	Org1-s15-d60	iDOXd15.2_ACCCGCTCCCT	0:91M	-0.121088278326948	-0.150392477291933	G1	8	-0.279668100487751	chr1_mut
d15_2_iDOXd15.2_TAATTCCGTACTCGCG	12759	3808	0.0746139979622227	Batch_1	Org1-s15-d60	NA	NA	-0.0797935770805579	0.380957123279678	G2M	8	-0.623516024878724	wt
d15_2_iDOXd15.2_TACAACGAGGATTTCC	9756	3703	0.136121361213612	Batch_1	Org1-s15-d60	iDOXd15.2_AGCGCGCGTAT	0:47M3I41M	-0.0290657631474914	-0.132568950043319	G1	8	-0.451431849180665	chr1_mut
d15_2_iDOXd15.2_TACAACGGTTGCTAGT	17446	4898	0.0799037028545225	Batch_1	Org1-s15-d60	iDOXd15.2_ATATTACAGTA	0:91M	-0.0952680959607219	-0.182140766316297	G1	8	-0.521147546956599	chr1_mut
d15_2_iDOXd15.2_TACCCGTGTGCACATT	6574	2853	0.18892607240645	Batch_1	Org1-s15-d60	NA	NA	-0.0694128861254694	-0.149485552815662	G1	8	-0.302092114329044	chr1_mut
d15_2_iDOXd15.2_TACCTCGAGATTGAGT	13312	4074	0.182466947115385	Batch_1	Org1-s15-d60	iDOXd15.2_ACGGACCAACT_TTACAGGTGTA_TTCGAGCATCT	0:50M1I40M_0:50M1I40M_0:50M1I40M	-0.0875117826479268	-0.167745828458627	G1	8	-0.252486508329609	chr1_mut
d15_2_iDOXd15.2_TACGGGCAGCCTTGAT	12083	3935	0.151369692957047	Batch_1	Org1-s15-d60	iDOXd15.2_ACCCCCCCCCT_TAAAGAGAAAA_TAAGCCAACCT	0:91M_0:91M_0:91M	0.396327228852221	0.142108346654034	S	8	-0.755062056211245	wt
d15_2_iDOXd15.2_TACTTACAGAGTGACC	11620	3985	0.0986230636833046	Batch_1	Org1-s15-d60	iDOXd15.2_AAGAAAAGAGA_ACCCGCTCCCT	0:91M_0:91M	-0.114869049529228	-0.088758256616849	G1	8	-0.464912477605399	chr1_mut
d15_2_iDOXd15.2_TACTTACGTGTTGACT	12933	4124	0.143740818062321	Batch_1	Org1-s15-d60	iDOXd15.2_ATACAGCCGGA	0:91M	-0.0320521920546869	0.0956448845313103	G2M	8	-0.39855127205201	chr1_mut
d15_2_iDOXd15.2_TAGACTGAGGTAATCA	11123	4046	0.0488177649914591	Batch_1	Org1-s15-d60	iDOXd15.2_TTTGGTGATTA	0:91M	-0.0197443384563915	-0.170614435099448	G1	8	-0.635117048185446	chr1_mut
d15_2_iDOXd15.2_TATACCTGTGCATCTA	11002	3987	0.0879840029085621	Batch_1	Org1-s15-d60	NA	NA	0.311183738844101	-0.0363624355030296	S	8	-0.719908327587775	chr1_mut
d15_2_iDOXd15.2_TATATCCCACAGCCTG	9946	3878	0.0172933842750855	Batch_1	Org1-s15-d60	NA	NA	-0.0353925569285051	-0.0775391094140787	G1	8	-0.710069581874828	wt
d15_2_iDOXd15.2_TATATCCTCTGTGCGG	10412	3350	0.157414521705724	Batch_1	Org1-s15-d60	NA	NA	-0.103934951895785	-0.126732706243377	G1	8	-0.416598229908011	chr1_mut
d15_2_iDOXd15.2_TATCTGTAGTTGAAGT	10471	3429	0.146977366058638	Batch_1	Org1-s15-d60	NA	NA	-0.0333176900673582	-0.182866854356708	G1	8	-0.39587727662968	chr1_mut
d15_2_iDOXd15.2_TATCTTGGTGCTTATG	8003	3269	0.0138697988254405	Batch_1	Org1-s15-d60	NA	NA	-0.147962937731169	-0.162011720596182	G1	8	-0.592862667054327	chr1_mut
d15_2_iDOXd15.2_TATTTCGCAGACAAGC	8498	3198	0.107084019769357	Batch_1	Org1-s15-d60	NA	NA	-0.120976173295173	-0.121370296558495	G1	8	-0.371956281566163	chr1_mut
d15_2_iDOXd15.2_TATTTCGTCTCATTGT	19726	4884	0.105850147014093	Batch_1	Org1-s15-d60	NA	NA	-0.0682886202460957	-0.145366400438115	G1	8	-0.527106749410038	chr1_mut
d15_2_iDOXd15.2_TCAAGACTCGCAATTG	12286	4128	0.113706657984698	Batch_1	Org1-s15-d60	iDOXd15.2_AAAAGGAACAA_ACCTACCCCCT_ACGGACCAACT_ACTCGCCATCA_TCCCCCCCCCT_TCGCTTCGCCT_TCTACCATCGT_TGTTGTGCAGT_TTCCATTGACT	0:91M_0:91M_0:91M_0:91M_0:91M_0:91M_0:91M_0:91M_0:91M	-0.123397023392883	-0.227210882076198	G1	8	-0.459030583687656	chr1_mut
d15_2_iDOXd15.2_TCAATCTCACATGACT	6384	2589	0.0979010025062656	Batch_1	Org1-s15-d60	iDOXd15.2_AACGGTCGTCA_AGCAGGCCCGT_AGCCGTCACAT_ATAGGGGTAAA	0:48M1D43M_0:48M1D43M_0:50M1I40M_0:50M1I40M	0.00427919890807049	-0.0950769716845487	S	8	-0.363802843538992	chr1_mut
d15_2_iDOXd15.2_TCACGCTTCGTGCTCT	7413	2969	0.0106569539997302	Batch_1	Org1-s15-d60	NA	NA	-0.059164014999822	-0.174428501305606	G1	8	-0.417351358143135	wt
d15_2_iDOXd15.2_TCACGGGGTGTTATCG	14825	4227	0.192310286677909	Batch_1	Org1-s15-d60	iDOXd15.2_ACGGACCAACT_TTACAGGTGTA	0:47M5D44M_0:47M6D44M	-0.0128060877905018	-0.13448445298345	G1	14	-0.0527489204866153	chr1_mut
d15_2_iDOXd15.2_TCAGCAACATGCCGAC	9341	3123	0.105234985547586	Batch_1	Org1-s15-d60	iDOXd15.2_TAAGATGGTGA	0:91M	-0.062326321233989	-0.153842206939289	G1	13	-0.222623453586236	chr1_mut
d15_2_iDOXd15.2_TCAGCCTAGTGTTCAC	7700	3047	0.11974025974026	Batch_1	Org1-s15-d60	iDOXd15.2_ACGCATAGAAA_AGAAGAAAAAA_AGCCGAAAATA_ATAAAACAAAA_TAGACATCCGA_TGCTCCCCTGT_TTGCTCGACAA	0:47M1I43M_0:91M_0:91M_0:91M_0:91M_0:91M_0:91M	-0.0579594068216526	-0.159382178919926	G1	8	-0.52049403567696	wt
d15_2_iDOXd15.2_TCAGCCTTCCTTACCG	4362	2305	0.0224667583677212	Batch_1	Org1-s15-d60	iDOXd15.2_ATGCGGTGCCT	0:91M	-0.0162907100833639	-0.178457848181797	G1	8	-0.624322598376006	chr1_mut
d15_2_iDOXd15.2_TCAGTCCTCACCCTTG	11464	3802	0.160327983251919	Batch_1	Org1-s15-d60	iDOXd15.2_AACGGTCGTCA_AGCAGGCCCGT_AGCCGTCACAT_ATAGGGGTAAA_TAGTCACGGTA	0:50M1I40M_0:50M1I40M_0:50M1I40M_0:91M_0:91M	-0.0521743804305538	-0.107481517363009	G1	8	-0.372493745460259	chr1_mut
d15_2_iDOXd15.2_TCATACTCACACAGCC	11046	4128	0.0510592069527431	Batch_1	Org1-s15-d60	NA	NA	-0.0881171745889668	-0.188840294784985	G1	8	-0.561532524704984	chr1_mut
d15_2_iDOXd15.2_TCATATCAGGTGGCTA	7459	2969	0.134602493631854	Batch_1	Org1-s15-d60	iDOXd15.2_AAGAAAAGAGA_TTCTGATTTGA	0:50M1I40M_0:91M	-0.119407004040118	-0.131253922468616	G1	14	0.0180927240544681	chr1_mut
d15_2_iDOXd15.2_TCATCATAGCTTAGTC	9565	3784	0.0578149503397805	Batch_1	Org1-s15-d60	NA	NA	-0.103496090925266	-0.260625301060225	G1	8	-0.258944946748126	chr1_mut
d15_2_iDOXd15.2_TCATCCGTCTTTCAGT	8763	3429	0.126326600479288	Batch_1	Org1-s15-d60	iDOXd15.2_AAGAAAAGAGA	0:50M1I40M	-0.00638020394906771	-0.164978826709032	G1	8	-0.674629609049362	chr1_mut
d15_2_iDOXd15.2_TCATGGAGTGGATCGA	11272	3840	0.0982079488999291	Batch_1	Org1-s15-d60	iDOXd15.2_AAGAAAAGAGA	0:91M	-0.105731796830175	-0.13582149327824	G1	8	-0.464333761688168	chr1_mut
d15_2_iDOXd15.2_TCATGTTCAAAGGTTA	6944	2725	0.127448156682028	Batch_1	Org1-s15-d60	NA	NA	-0.0511035704519569	-0.0745731209278613	G1	8	-0.658908597027358	chr1_mut
d15_2_iDOXd15.2_TCATGTTTCTCAGGCG	18307	4614	0.198339433003769	Batch_1	Org1-s15-d60	NA	NA	-0.117555049629767	0.145597143622281	G2M	8	-0.481489150877347	chr1_mut
d15_2_iDOXd15.2_TCATTCAGTGCTTATG	8680	3368	0.140783410138249	Batch_1	Org1-s15-d60	NA	NA	-0.07050646513322	-0.0958067889083677	G1	8	-0.682625661220113	chr1_12_mut
d15_2_iDOXd15.2_TCATTGTAGTCTAACC	7729	3176	0.116703325139087	Batch_1	Org1-s15-d60	iDOXd15.2_TTTGGTGATTA	0:37M13D54M	-0.0631295512958691	-0.120625755020765	G1	8	-0.589260689117092	chr1_mut
d15_2_iDOXd15.2_TCCACCAAGCACCCAC	9003	3545	0.0303232255914695	Batch_1	Org1-s15-d60	iDOXd15.2_ACCGCGCGCAA	0:91M	-0.0453141746557206	-0.177870534263873	G1	13	-0.345534723311982	chr1_mut
d15_2_iDOXd15.2_TCCTCCCCATGACACT	11531	3663	0.182724828722574	Batch_1	Org1-s15-d60	iDOXd15.2_ACGGACCAACT	0:50M1I40M	-0.15376500049686	-0.139581684481393	G1	8	-0.486183387038974	chr1_mut
d15_2_iDOXd15.2_TCCTCTTCAAGATCCT	6454	2838	0.114502634025411	Batch_1	Org1-s15-d60	NA	NA	-0.0850135387742936	-0.180272084045574	G1	8	-0.328629446978923	chr1_mut
d15_2_iDOXd15.2_TCCTGCAGTGCTGCAC	14225	3888	0.0931458699472759	Batch_1	Org1-s15-d60	iDOXd15.2_TTGAAGGGTAT	0:91M	-0.121490104212809	-0.153596121989331	G1	8	-0.419357609175931	wt
d15_2_iDOXd15.2_TCCTTTCAGCCTGCCA	11475	4089	0.0461002178649237	Batch_1	Org1-s15-d60	NA	NA	0.0197338937765889	-0.123914410808458	S	8	-0.54915111342655	chr1_mut
d15_2_iDOXd15.2_TCCTTTCAGGGATCAC	12983	4267	0.14388045906185	Batch_1	Org1-s15-d60	NA	NA	0.127002919101578	-0.12298894834781	S	8	-0.573768255257182	chr1_mut
d15_2_iDOXd15.2_TCGCACTAGGACTATA	5366	2491	0.0424897502795378	Batch_1	Org1-s15-d60	NA	NA	-0.0985269620069144	-0.162144170279299	G1	8	-0.43973733834842	chr1_mut
d15_2_iDOXd15.2_TCGCTCAAGGACAGTC	8588	3338	0.104098742431299	Batch_1	Org1-s15-d60	iDOXd15.2_AAGAAAAGAGA	0:91M	-0.0526214273138035	-0.166923444421141	G1	8	-0.529315151904713	chr1_mut
d15_2_iDOXd15.2_TCTATCACATCTGCGG	14624	4654	0.15707056892779	Batch_1	Org1-s15-d60	iDOXd15.2_AAGAAAAGAGA_ACCCGCTCCCT_ACCTACCCCCT	0:50M1I40M_0:91M_0:91M	-0.141875682913728	-0.0845405919749793	G1	8	-0.48376228065285	chr1_mut
d15_2_iDOXd15.2_TCTCAGCGTCAGGTAG	4052	1886	0.160414610069102	Batch_1	Org1-s15-d60	iDOXd15.2_ATGCGGTGCCT	0:91M	-0.0257927036670868	-0.184989419235491	G1	8	-0.535166188538999	wt
d15_2_iDOXd15.2_TCTTAGTGTTCAAAGA	9124	3441	0.117053923717668	Batch_1	Org1-s15-d60	iDOXd15.2_AAGAAAAGAGA	0:47M3D44M	-0.0843167259912331	-0.171869159337042	G1	8	-0.498629638240943	chr1_mut
d15_2_iDOXd15.2_TCTTGCGCAAGCGGAT	4513	1944	0.144249944604476	Batch_1	Org1-s15-d60	NA	NA	-0.0818503108765997	-0.0996394138151395	G1	8	-0.385298332471488	wt
d15_2_iDOXd15.2_TGAACGTAGAGACAAG	8458	3026	0.170607708678175	Batch_1	Org1-s15-d60	NA	NA	-0.00676803684045496	-0.23894349078327	G1	8	-0.364791484777424	wt
d15_2_iDOXd15.2_TGAATGCGTTCAGTAC	6602	2939	0.065737655255983	Batch_1	Org1-s15-d60	iDOXd15.2_AGAAGAAAAAA	0:91M	-0.056570024450311	-0.126097369577808	G1	13	-0.233523754605984	chr1_mut
d15_2_iDOXd15.2_TGAGACTCAGCGTATT	9385	3210	0.137346830047949	Batch_1	Org1-s15-d60	NA	NA	-0.0878126902023226	-0.122589942030731	G1	8	-0.503855321680696	chr1_mut
d15_2_iDOXd15.2_TGAGCATTCGCCAGTG	7940	3096	0.123173803526448	Batch_1	Org1-s15-d60	iDOXd15.2_AACGTGGGTAT_ATATTACAGTA_TACACTCAAGA	0:91M_0:91M_0:91M	-0.0406519821081858	-0.111307931876109	G1	8	-0.465587404451983	chr1_mut
d15_2_iDOXd15.2_TGAGCATTCTCTGACC	12847	3860	0.11146571183934	Batch_1	Org1-s15-d60	NA	NA	-0.0593617527023793	-0.119103616132844	G1	8	-0.339045808732288	chr1_mut
d15_2_iDOXd15.2_TGATTCTAGCCAAGCA	9389	3537	0.113217595058047	Batch_1	Org1-s15-d60	NA	NA	-0.0697875256650698	-0.11726264528211	G1	8	-0.564093987355365	chr1_mut
d15_2_iDOXd15.2_TGCAGTAGTAACGCGA	8376	3106	0.152817574021012	Batch_1	Org1-s15-d60	NA	NA	-0.0891364526870389	-0.126586163655445	G1	8	-0.663947760932901	chr1_mut
d15_2_iDOXd15.2_TGCCGAGAGCGAACTG	8466	3108	0.158870777226553	Batch_1	Org1-s15-d60	NA	NA	-0.0903933759702176	-0.117595698230539	G1	8	-0.381623035900451	chr1_mut
d15_2_iDOXd15.2_TGCGATACACTACAGT	5138	2666	0.0334760607240171	Batch_1	Org1-s15-d60	NA	NA	0.00210128499917284	-0.177935759261666	S	8	-0.418272455236265	chr1_mut
d15_2_iDOXd15.2_TGCGGGTTCAACCTCC	8160	3430	0.0681372549019608	Batch_1	Org1-s15-d60	iDOXd15.2_AAAGAGAGAGA	0:46M1I44M	-0.080149934460565	-0.190084491909292	G1	8	-0.55940462067679	chr1_mut
d15_2_iDOXd15.2_TGCTCCAAGCGACAGT	7190	2880	0.0582753824756606	Batch_1	Org1-s15-d60	NA	NA	-0.0951581383843151	-0.145988126384402	G1	8	-0.228768843055512	chr1_mut
d15_2_iDOXd15.2_TGGAACTCATCCTGTC	12606	4029	0.0280818657782009	Batch_1	Org1-s15-d60	NA	NA	-0.0624201593727008	-0.227367172842773	G1	8	-0.526079470718119	wt
d15_2_iDOXd15.2_TGGATCAAGTGATTCC	11280	3960	0.113652482269504	Batch_1	Org1-s15-d60	iDOXd15.2_TTTGGTGATTA	0:91M	-0.0327310228191065	-0.12598931438614	G1	14	-0.400557260916128	chr1_mut
d15_2_iDOXd15.2_TGGGAGACATGGCACC	10581	3912	0.10537756355732	Batch_1	Org1-s15-d60	iDOXd15.2_AGCGAACCCGA_TTACAGGTGTA	0:50M1I40M_0:50M1I40M	-0.0692852137572959	-0.0955538140945599	G1	8	-0.349685910143086	chr1_mut
d15_2_iDOXd15.2_TGGTAGTTCATGCCGG	14604	4353	0.193029307039167	Batch_1	Org1-s15-d60	NA	NA	-0.0384402648255369	-0.120779740563308	G1	8	-0.36829089411264	chr1_mut
d15_2_iDOXd15.2_TGGTGATCAGTAGATA	12843	4133	0.102857587791015	Batch_1	Org1-s15-d60	NA	NA	-0.10239796796021	-0.125920235696631	G1	8	-0.713675032877153	chr1_12_mut
d15_2_iDOXd15.2_TGTTCATCAACGGCTC	8764	3405	0.0505476951163852	Batch_1	Org1-s15-d60	NA	NA	-0.113409133034822	-0.212997770554262	G1	8	-0.591899746341684	chr1_mut
d15_2_iDOXd15.2_TGTTCATGTGGGTATG	13958	4278	0.189138845106749	Batch_1	Org1-s15-d60	NA	NA	-0.0671321609740161	-0.179064481998376	G1	8	-0.44018456553951	chr1_mut
d15_2_iDOXd15.2_TGTTCTAGTAGACAGC	12368	4070	0.134783311772316	Batch_1	Org1-s15-d60	NA	NA	-0.0670235554096794	-0.111851011330683	G1	8	-0.518075027177735	chr1_mut
d15_2_iDOXd15.2_TGTTGAGTCCGCACGA	14699	4122	0.170691883801619	Batch_1	Org1-s15-d60	NA	NA	-0.156674967637494	-0.231484195739534	G1	8	-0.526250254570551	wt
d15_2_iDOXd15.2_TGTTTGTTCCTCTTTC	8850	3493	0.112316384180791	Batch_1	Org1-s15-d60	NA	NA	0.00337341440589375	-0.21283601468648	S	8	-0.60077498044772	chr1_mut
d15_2_iDOXd15.2_TTACCATCACACAGAG	14605	4381	0.0186237589866484	Batch_1	Org1-s15-d60	NA	NA	-0.142424652810319	-0.172689258762528	G1	8	-0.507860134540305	chr1_mut
d15_2_iDOXd15.2_TTACGCCAGCCATCCG	13936	4079	0.085605625717566	Batch_1	Org1-s15-d60	NA	NA	-0.0590136040506193	-0.107967695278214	G1	8	-0.341477909039628	chr1_mut
d15_2_iDOXd15.2_TTACGCCAGTGCACTT	15031	4572	0.134322400372563	Batch_1	Org1-s15-d60	iDOXd15.2_ACCGCGCGCAA	0:91M	-0.0975881737985471	-0.127710294843408	G1	8	-0.41629830461649	chr1_mut
d15_2_iDOXd15.2_TTACGTTGTTGCCTAA	8737	3317	0.0745107016138262	Batch_1	Org1-s15-d60	iDOXd15.2_AGGGTGGTGGT	0:50M1I40M	-0.0736807295126515	-0.166797117127904	G1	8	-0.538572111224053	chr1_mut
d15_2_iDOXd15.2_TTCAATCAGCCTATCA	7513	3410	0.0167709303873286	Batch_1	Org1-s15-d60	NA	NA	-0.0840641250350903	0.00407297031741866	G2M	8	-0.639748850148154	chr1_mut
d15_2_iDOXd15.2_TTCACCGCAGTGTGCC	15440	4633	0.0183937823834197	Batch_1	Org1-s15-d60	NA	NA	-0.120571194633018	-0.167214297437716	G1	13	-0.370982195212439	wt
d15_2_iDOXd15.2_TTCACCGTCGACGACC	12537	4214	0.0238494057589535	Batch_1	Org1-s15-d60	NA	NA	-0.0900060134991834	-0.127093469479984	G1	8	-0.628561782027916	chr1_mut
d15_2_iDOXd15.2_TTCAGGAGTGCCCGTA	12001	4039	0.143238063494709	Batch_1	Org1-s15-d60	NA	NA	-0.0866436562141713	-0.15750357977608	G1	13	-0.16250241318533	chr1_mut
d15_2_iDOXd15.2_TTCATGTTCAACTGGT	17375	4679	0.131223021582734	Batch_1	Org1-s15-d60	iDOXd15.2_AACGTGGGTAT_TACACTCAAGA	0:91M_0:91M	-0.0961627427571893	-0.15721851657443	G1	8	-0.417768978259036	chr1_mut
d15_2_iDOXd15.2_TTCCAATTCACTTGTT	11417	3790	0.120959971971621	Batch_1	Org1-s15-d60	iDOXd15.2_AGCGCGCGTAT	0:91M	-0.0980493134017434	-0.133069916766354	G1	8	-0.424199732616802	chr1_mut
d15_2_iDOXd15.2_TTCCACGGTACCGGAA	12591	4102	0.0808514017949329	Batch_1	Org1-s15-d60	iDOXd15.2_AAGAAAAGAGA_ACGTGGTTGGA_TGATACCCCGA	0:46M1I44M_0:50M1I40M_0:91M	-0.116061035645578	-0.160279087472348	G1	13	-0.384104518607235	chr1_mut
d15_2_iDOXd15.2_TTCCTCTAGAGTGACC	5755	2533	0.114509122502172	Batch_1	Org1-s15-d60	iDOXd15.2_ACCTTTCGGCT	0:50M1I40M	-0.069106452075324	-0.14515484136665	G1	8	-0.49398829764203	chr1_mut
d15_2_iDOXd15.2_TTCCTCTCAGGACAGT	13146	4318	0.0791875855773619	Batch_1	Org1-s15-d60	iDOXd15.2_AGTCCGCTAGT_ATGATGACATT	0:91M_0:91M	0.0487202596586541	0.0564968264986773	G2M	8	-0.752546503420149	wt
d15_2_iDOXd15.2_TTCGATTGTGGGACAT	5046	2423	0.122275069361871	Batch_1	Org1-s15-d60	NA	NA	-0.114434519952186	-0.158080957250523	G1	8	-0.447246237185393	wt
d15_2_iDOXd15.2_TTCGGTCCATCGTGGC	11501	3840	0.157203721415529	Batch_1	Org1-s15-d60	NA	NA	0.0374848063581523	-0.0648911190824057	S	8	-0.479864152604059	chr1_mut
d15_2_iDOXd15.2_TTCTGTAAGCGGTAGT	10164	2907	0.186934277843369	Batch_1	Org1-s15-d60	iDOXd15.2_AAGAGGACTCA_AGGTCGGGCGA_ATCTGACTACT_ATGAAAGATAT_ATGGATCCTGA	0:91M_0:91M_0:91M_0:91M_0:91M	-0.0774288809504822	-0.150461183585395	G1	8	-0.42613218774263	chr1_12_mut
d15_2_iDOXd15.2_TTCTTCCCATGACGAG	10666	3756	0.147946746671667	Batch_1	Org1-s15-d60	NA	NA	-0.0704390836970973	-0.21719452712051	G1	8	-0.515670041680589	chr1_mut
d15_2_iDOXd15.2_TTGACCCCACATGAAA	14594	4205	0.179320268603536	Batch_1	Org1-s15-d60	iDOXd15.2_AGGAAGGGACA	0:91M	0.196520355571368	-0.108773811454202	S	8	-0.556914068725432	wt
d15_2_iDOXd15.2_TTGATGGCATTATGCG	7908	3276	0.0957258472432979	Batch_1	Org1-s15-d60	NA	NA	-0.0237383595750552	-0.0725481770692303	G1	8	-0.365958557904332	chr1_mut
d15_2_iDOXd15.2_TTGCGTCCAGCAGTCC	8717	3434	0.0371687507169898	Batch_1	Org1-s15-d60	NA	NA	-0.0779848454669697	-0.244031048266811	G1	8	-0.466454542808256	chr1_mut
d15_2_iDOXd15.2_TTGCTGCAGCTAATCC	18708	5080	0.144964720974984	Batch_1	Org1-s15-d60	NA	NA	-0.0538678350544164	-0.074943593549257	G1	8	-0.447221065264861	chr1_mut
d15_2_iDOXd15.2_TTGCTGCTCAGATGCT	12586	4520	0.0469569362784046	Batch_1	Org1-s15-d60	iDOXd15.2_TTTGGTGATTA	0:91M	-0.0939834710478882	-0.144888204015367	G1	8	-0.788741177377408	chr1_mut
d15_2_iDOXd15.2_TTGGGCGCACCCAACG	12031	3881	0.119773917380101	Batch_1	Org1-s15-d60	iDOXd15.2_AAGAAAAGAGA_ACCCGCTCCCT	0:47M3D44M_0:50M1I40M	-0.108249403897968	-0.113314096944871	G1	8	-0.353761951401751	chr1_mut
d15_2_iDOXd15.2_TTGGGTAAGGTACCTT	13702	4297	0.12552911983652	Batch_1	Org1-s15-d60	NA	NA	-0.103308116928884	-0.153556967441495	G1	8	-0.517187222040788	chr1_mut
d15_2_iDOXd15.2_TTGGTTTGTAGCGCTC	15379	4029	0.161128812016386	Batch_1	Org1-s15-d60	NA	NA	-0.0881283074941249	-0.132847871830402	G1	8	-0.526614336447665	chr1_mut
d15_2_iDOXd15.2_TTGTTCAGTTGACTGT	11809	3858	0.144212041663138	Batch_1	Org1-s15-d60	NA	NA	-0.131736073269399	-0.103533105827324	G1	8	-0.22423491740989	chr1_mut
d15_2_iDOXd15.2_TTTACGTAGACCTCAT	13704	3713	0.174693520140105	Batch_1	Org1-s15-d60	NA	NA	-0.092043924664241	-0.139665780704476	G1	8	-0.394970131556151	chr1_mut
d15_2_iDOXd15.2_TTTACTGTCTCCTACG	14800	4496	0.0272972972972973	Batch_1	Org1-s15-d60	iDOXd15.2_AGGGCACGGAT	0:91M	-0.0857983474227161	-0.130417872754213	G1	8	-0.580028473541367	chr1_mut
d15_2_iDOXd15.2_TTTAGTCAGTGGTCAG	19874	5018	0.0938915165542921	Batch_1	Org1-s15-d60	NA	NA	-0.148487360170764	0.199489598484666	G2M	8	-0.457111168413552	chr1_mut
d15_2_iDOXd15.2_TTTCGATCATGCCGCA	13167	3819	0.142553353079669	Batch_1	Org1-s15-d60	iDOXd15.2_AGGAAGGGACA	0:91M	-0.0913192190086776	-0.163865668286074	G1	8	-0.502588899841285	wt
d15_2_iDOXd15.2_TTTGATCAGTACTCGT	6643	2958	0.0183651964473882	Batch_1	Org1-s15-d60	iDOXd15.2_ACCCGCTCCCT	0:50M1I40M	-0.118314147122396	-0.104228248842181	G1	8	-0.478062547584695	chr1_mut
d15_2_iDOXd15.2_TTTGATCTCATGGAGG	11195	3656	0.112907548012506	Batch_1	Org1-s15-d60	iDOXd15.2_AGCGCGCGTAT	0:91M	-0.0337450442115482	-0.047472936737026	G1	13	-0.433805104152476	chr1_mut
d15_2_iDOXd15.2_ATGAAAGAGGTCTTTG	12878	4472	0.0793601490914738	Batch_1	Org1-s15-d60	NA	NA	-0.0842653897811178	-0.19818208558976	G1	1	-0.551062184831044	chr1_12_mut
d15_2_iDOXd15.2_CATACCCCATAAGCGG	12032	4223	0.124667553191489	Batch_1	Org1-s15-d60	iDOXd15.2_AAGAAAAGAGA	0:91M	-0.00740000037918742	-0.132023688103782	G1	1	-0.466668049906211	chr1_mut
d15_2_iDOXd15.2_GGGTATTCAAGGTCAG	6324	3008	0.0240354206198608	Batch_1	Org1-s15-d60	iDOXd15.2_AAGAAAAGAGA_AGGCAAAGCGT	0:91M_0:91M	-0.110451703209244	-0.131456578555381	G1	1	-0.606613816578709	chr1_mut
d15_2_iDOXd15.2_ACACAGTGTTCGGTAT	3345	1969	0.0445440956651719	Batch_1	Org1-s15-d60	NA	NA	-0.103760974951902	-0.126619058679423	G1	14	0.109419028689317	chr1_mut
d15_2_iDOXd15.2_GCACATAAGAATTCAG	9289	3254	0.0968887931962536	Batch_1	Org1-s15-d60	NA	NA	-0.0881593797280788	0.28439153195069	G2M	14	-0.00145076792962356	chr1_mut
d15_2_iDOXd15.2_CAGATTGAGACGCTCC	11691	4142	0.13061329227611	Batch_1	Org1-s15-d60	iDOXd15.2_AGATTGAGGGT	0:91M	-0.0332608094089304	-0.112853912090441	G1	1	-0.753675760875091	wt
d15_2_iDOXd15.2_CATAAGCCAAACGAGC	19925	4925	0.195131744040151	Batch_1	Org1-s15-d60	NA	NA	-0.0320140559870732	0.0967494797616883	G2M	8	-0.549872997737745	chr1_mut
d15_2_iDOXd15.2_TGAATCGGTTTCCATT	3023	1309	0.181607674495534	Batch_1	Org1-s15-d60	NA	NA	-0.0986351318783728	-0.138102796868834	G1	8	-0.457073018807606	wt
d20_2_iDOXd20.2_AAGTACCCAGTAGAGC	10432	3731	0.0947085889570552	Batch_1	Org5-s20-d63	iDOXd20.2_ACCATCAAACT_AGGCGTCGACT	0:91M_0:91M	-0.102553746853469	-0.17405821180336	G1	8	-0.305204256767211	wt
d20_2_iDOXd20.2_AAGTGAATCGCCAATA	11990	3767	0.177564637197665	Batch_1	Org5-s20-d63	iDOXd20.2_ACCGCGCGCAA	0:91M	-0.106929727692805	-0.156456189765684	G1	8	-0.34642639058615	chr1_mut
d20_2_iDOXd20.2_ACAAAGACAACGATTC	8068	3077	0.0638324243926624	Batch_1	Org5-s20-d63	NA	NA	-0.144780862031552	-0.183281752998913	G1	13	-0.380639211484438	chr1_mut
d20_2_iDOXd20.2_ACAAAGAGTTCCTTGC	7762	3097	0.0682813707807266	Batch_1	Org5-s20-d63	NA	NA	-0.0871996801071765	-0.0666349051062848	G1	16	-0.595577493552457	chr1_mut
d20_2_iDOXd20.2_ACACAGTAGAATTGTG	9630	3315	0.107788161993769	Batch_1	Org5-s20-d63	NA	NA	-0.105424683905646	-0.140540031373918	G1	8	-0.493364027865971	chr1_mut
d20_2_iDOXd20.2_ACATCGACAAGTGCAG	10956	3364	0.149963490324936	Batch_1	Org5-s20-d63	iDOXd20.2_ATCGGCGCCCA_ATGGAATTATA_TCGCCGATTAT	0:91M_0:91M_0:91M	-0.0218883176990383	-0.205180444810223	G1	8	-0.451123951177796	wt
d20_2_iDOXd20.2_ACCAAACGTAGCTTGT	8514	3081	0.109819121447028	Batch_1	Org5-s20-d63	iDOXd20.2_TACGCCAACCA	0:91M	-0.0307738867692863	-0.17907933375075	G1	8	-0.173263048555487	chr1_mut
d20_2_iDOXd20.2_ACCTGAATCTAGTTCT	11499	3718	0.117401513175059	Batch_1	Org5-s20-d63	iDOXd20.2_AGAAATAGACA	0:91M	-0.0807619533613801	-0.130533715501179	G1	8	-0.45548709130294	wt
d20_2_iDOXd20.2_ACGATGTGTCTGTAGT	13216	4039	0.088226392251816	Batch_1	Org5-s20-d63	NA	NA	-0.111118290572156	-0.175048838683301	G1	8	-0.456079236089385	chr1_mut
d20_2_iDOXd20.2_ACGCACGGTACTGAGG	14738	3961	0.145745691409961	Batch_1	Org5-s20-d63	iDOXd20.2_AAGAGCAGTCA_ACAAACAATTA_AGGTTGGTAAA	0:91M_0:91M_0:91M	-0.103073893497832	-0.216698462735194	G1	8	-0.438869266796793	chr1_mut
d20_2_iDOXd20.2_ACTTTGTCACCCTGAG	11471	4036	0.0737511986749193	Batch_1	Org5-s20-d63	NA	NA	-0.0478673974015249	-0.120863820946365	G1	8	-0.259681731267093	chr1_mut
d20_2_iDOXd20.2_AGAAATGGTCGTTGGC	10690	3862	0.100935453695042	Batch_1	Org5-s20-d63	iDOXd20.2_ATTGGAACATT	0:91M	-0.0685095120816279	-0.164862483779289	G1	8	-0.327829774748508	chr1_mut
d20_2_iDOXd20.2_AGAACAATCTCCGCAT	16680	4294	0.098621103117506	Batch_1	Org5-s20-d63	iDOXd20.2_AAGTTGTGGGA	0:91M	-0.0509994440825498	-0.125544927178142	G1	13	-0.217638194929879	chr1_mut
d20_2_iDOXd20.2_AGCCAGCAGTCATAGA	11439	4016	0.114258239356587	Batch_1	Org5-s20-d63	iDOXd20.2_ACCCAGGGCGT_ATTGAAGCCTT_TGTAAGAAAGT	0:91M_0:91M_0:91M	-0.118870949509457	-0.137425703776209	G1	8	-0.789968383871629	chr1_mut
d20_2_iDOXd20.2_AGCGTATAGTTACGAA	10125	3382	0.149728395061728	Batch_1	Org5-s20-d63	iDOXd20.2_AAAAACAAAAA_AAGAAGGGCCA	0:91M_0:91M	-0.0632428214154523	-0.103155300016839	G1	8	-0.479724880484168	chr1_mut
d20_2_iDOXd20.2_AGCTACACACCGGAAA	13675	4040	0.166946983546618	Batch_1	Org5-s20-d63	iDOXd20.2_TTATACAGTCT	0:91M	-0.123584496981101	-0.145500569313818	G1	8	-0.539682820116057	chr1_mut
d20_2_iDOXd20.2_AGGTGTTAGGGTGAGG	9771	3682	0.10213898270392	Batch_1	Org5-s20-d63	NA	NA	-0.0821129440870801	-0.133661849022468	G1	14	0.0559456257366689	chr1_mut
d20_2_iDOXd20.2_AGTGCCGGTTCCTACC	15213	4717	0.03010583053967	Batch_1	Org5-s20-d63	iDOXd20.2_AAATATCAACA_AAGACGTAAAA_ACAATGCAGGA_AGCAGTCTAAT_ATGCTGCAATT_TACCGCATCCT_TAGTGGAGAAT_TTATAGTATTA_TTGTTTTTGAT	0:91M_0:91M_0:91M_0:91M_0:91M_0:91M_0:91M_0:91M_0:91M	0.00397346485953898	-0.176251382499719	S	13	-0.473152158861817	chr1_12_mut
d20_2_iDOXd20.2_AGTGTTGGTAACATGA	7260	2887	0.143526170798898	Batch_1	Org5-s20-d63	NA	NA	-0.136321009156083	-0.20406200394433	G1	14	-0.01621479191908	chr1_mut
d20_2_iDOXd20.2_ATATCCTTCCATTTAC	12139	3921	0.0838619326138891	Batch_1	Org5-s20-d63	NA	NA	-0.118914047181725	-0.154315238228339	G1	8	-0.322087897053221	chr1_mut
d20_2_iDOXd20.2_ATCACTTAGCCGTTGC	15091	4413	0.0840898548803923	Batch_1	Org5-s20-d63	iDOXd20.2_TACGCCAACCA	0:91M	-0.157173990037668	0.599698152414691	G2M	8	-0.502879595012406	chr1_mut
d20_2_iDOXd20.2_ATCGTAGGTGTAAATG	13982	4442	0.118294950650837	Batch_1	Org5-s20-d63	iDOXd20.2_ACTTCCAGCGA_TCTATCTGGGT	0:50M1I40M_0:91M	0.231045823726544	0.0244647203289938	S	8	-0.696343503647179	chr1_mut
d20_2_iDOXd20.2_ATGACCACAACCGACC	13792	4739	0.0560469837587007	Batch_1	Org5-s20-d63	NA	NA	-0.0396899748749591	-0.101603554741515	G1	14	-0.371702210941819	chr1_12_mut
d20_2_iDOXd20.2_ATGCATGTCCATTGTT	14657	4172	0.157262741352255	Batch_1	Org5-s20-d63	NA	NA	-0.127276663424407	-0.124216725641627	G1	8	-0.3287320787502	chr1_mut
d20_2_iDOXd20.2_CATAGACAGGAGGGTG	7034	2930	0.151123116292295	Batch_1	Org5-s20-d63	iDOXd20.2_AAGAAGGGCCA	0:91M	-0.128907053654293	-0.219036731131973	G1	8	-0.363754410079726	chr1_mut
d20_2_iDOXd20.2_CATCGCTGTGCAATAA	14370	4188	0.121990257480863	Batch_1	Org5-s20-d63	iDOXd20.2_TACGCCAACCA	0:91M	0.000377071669152046	-0.0863046181050441	S	8	-0.496262373989302	chr1_mut
d20_2_iDOXd20.2_CATCGTCCAAATTGGA	13923	4071	0.113265819148172	Batch_1	Org5-s20-d63	iDOXd20.2_AAATATCAACA_AGCAGTCTAAT_ATGCTGCAATT_TACCGCATCCT_TAGTGGAGAAT_TTATAGTATTA_TTGTTTTTGAT	0:50M1I40M_0:50M1I40M_0:91M_0:91M_0:91M_0:91M_0:91M	-0.0658011328874303	-0.141503354896976	G1	8	-0.488287863964396	chr1_12_mut
d20_2_iDOXd20.2_CATTCTAAGATGCCGA	10407	3691	0.089266839627174	Batch_1	Org5-s20-d63	NA	NA	-0.0763187580172215	-0.148390677116859	G1	8	-0.411258988431721	chr1_12_mut
d20_2_iDOXd20.2_CCACGTTTCCTGCTAC	9924	3760	0.0542120112857719	Batch_1	Org5-s20-d63	NA	NA	-0.0245058085782614	-0.209587024230641	G1	8	-0.319515178337997	chr1_mut
d20_2_iDOXd20.2_CCCGGAAAGCGTACAG	6785	2897	0.139719970523213	Batch_1	Org5-s20-d63	iDOXd20.2_AAGAATAGAAA_ACAATACGAAT_ACCCCCTGCCT_AGCTCCGGGAT_ATTACTCGAAA_ATTTCCAGGCA_ATTTGAAACAA	0:91M_0:91M_0:91M_0:91M_0:91M_0:91M_0:91M	0.0450709911592734	-0.182247502798418	S	8	-0.834849424396335	chr1_mut
d20_2_iDOXd20.2_CCGTAGGAGTGAGTGC	3802	1913	0.0686480799579169	Batch_1	Org5-s20-d63	NA	NA	-0.0599499115500317	-0.166619875820617	G1	8	-0.362078374961523	chr1_mut
d20_2_iDOXd20.2_CCTCAACCATGAAGGC	19734	5267	0.115587311239485	Batch_1	Org5-s20-d63	iDOXd20.2_AAAAACAAAAA_AAGAAGGGCCA	0:91M_0:91M	-0.127521260681939	-0.190417245964389	G1	8	-0.410145704806175	chr1_mut
d20_2_iDOXd20.2_CCTCAACTCGTGCATA	10194	3508	0.123896409652737	Batch_1	Org5-s20-d63	iDOXd20.2_AATGAGAGCAA	0:91M	-0.108835324003483	-0.182337865190863	G1	8	-0.272338740179063	chr1_mut
d20_2_iDOXd20.2_CCTGCATCAAGGTCTT	9958	3541	0.138481622815826	Batch_1	Org5-s20-d63	iDOXd20.2_TACGCCAACCA	0:91M	-0.0619944421061175	-0.171013399291454	G1	8	-0.418463096898677	chr1_mut
d20_2_iDOXd20.2_CGCATGGTCAACACCA	17795	4644	0.117898286035403	Batch_1	Org5-s20-d63	NA	NA	-0.117009426750509	-0.226549401877834	G1	8	-0.390894480727965	chr1_mut
d20_2_iDOXd20.2_CGCCAGATCGGCTTCT	11115	4155	0.0321187584345479	Batch_1	Org5-s20-d63	iDOXd20.2_AAGTTGTGGGA	0:91M	-0.102771237701707	-0.0738050553641775	G1	8	-0.60145722643488	chr1_mut
d20_2_iDOXd20.2_CGGAACCGTTCCAGGC	12212	3830	0.106452669505405	Batch_1	Org5-s20-d63	iDOXd20.2_TTCCCCGCCCT	0:91M	-0.0848415751205465	-0.187246476708893	G1	8	-0.342612331287899	chr1_mut
d20_2_iDOXd20.2_CGGTCAGAGCCATTCA	9664	3320	0.123033940397351	Batch_1	Org5-s20-d63	NA	NA	-0.0275398708585282	-0.206273391322389	G1	8	-0.181579265935207	chr1_mut
d20_2_iDOXd20.2_CGTAGTAGTATGCTAC	10229	3835	0.101085150063545	Batch_1	Org5-s20-d63	NA	NA	0.065271628770838	-0.0577218047468637	S	8	-0.614695837595192	chr1_mut
d20_2_iDOXd20.2_CTAAGTGGTCGTATTG	8513	3620	0.0411135909785035	Batch_1	Org5-s20-d63	iDOXd20.2_ACAATGCAGGA_ATGCTGCAATT_TACCGCATCCT_TTATAGTATTA_TTGTTTTTGAT	0:47M3D44M_0:91M_0:91M_0:91M_0:91M	-0.152708899818996	0.0924806807101923	G2M	14	-0.0228081848705438	chr1_mut
d20_2_iDOXd20.2_CTCATCGGTTTAAGGA	10439	3432	0.111696522655427	Batch_1	Org5-s20-d63	iDOXd20.2_AACGGTTCCCA	0:91M	-0.0966927494331077	-0.157381541701309	G1	8	-0.510219978442154	chr1_mut
d20_2_iDOXd20.2_CTCCACACAAATCAGA	8399	3056	0.0782235980473866	Batch_1	Org5-s20-d63	iDOXd20.2_AGCGTGGGGGT_TGCCGCCCCCA	0:50M1I40M_0:50M1I40M	-0.0922710937442385	-0.089095639506055	G1	14	-0.351550258305901	chr1_mut
d20_2_iDOXd20.2_CTTCCGAGTCCGGACT	14184	3873	0.116680767061478	Batch_1	Org5-s20-d63	iDOXd20.2_AATGAGAGCAA	0:91M	-0.0874396788743898	-0.132334206641986	G1	8	-0.414043032144973	chr1_mut
d20_2_iDOXd20.2_CTTTCAATCAGCGCAC	15585	4769	0.0766121270452358	Batch_1	Org5-s20-d63	iDOXd20.2_ACTTCCAGCGA	0:91M	-0.113660978842058	-0.199233184170072	G1	8	-0.429980404540773	chr1_mut
d20_2_iDOXd20.2_GAAATGACAAGTCCCG	12900	4144	0.117829457364341	Batch_1	Org5-s20-d63	NA	NA	-0.117625864313242	-0.105898629783476	G1	8	-0.415166850502345	chr1_mut
d20_2_iDOXd20.2_GAAGCGAAGTCGGCAA	11948	4074	0.0701372614663542	Batch_1	Org5-s20-d63	iDOXd20.2_ACAAGTTTGTT_ACGTCACAGCT	0:91M_0:91M	-0.0628578838542198	-0.184230059321146	G1	8	-0.639740504372884	chr1_mut
d20_2_iDOXd20.2_GAAGTAAAGCCTAACT	11745	3460	0.18688803746275	Batch_1	Org5-s20-d63	iDOXd20.2_AAGTTGTGGGA	0:91M	-0.0382024582016848	-0.179998992140245	G1	8	-0.56050166333407	chr1_mut
d20_2_iDOXd20.2_GACCAATTCTTGGATG	10606	3480	0.194983971336979	Batch_1	Org5-s20-d63	iDOXd20.2_TTATACAGTCT	0:91M	-0.053631172427169	-0.137798193960397	G1	8	-0.437420071163406	chr1_mut
d20_2_iDOXd20.2_GACTGATGTCTTGTCC	10280	3546	0.0782101167315175	Batch_1	Org5-s20-d63	iDOXd20.2_ACTTCCAGCGA_AGGAAACGAGA_TCCGGAGCGCA	0:91M_0:91M_0:91M	-0.058904688441008	-0.169926918377271	G1	13	-0.375247837479976	chr1_12_mut
d20_2_iDOXd20.2_GAGAAATGTAGTCTTG	9195	3454	0.032626427406199	Batch_1	Org5-s20-d63	iDOXd20.2_TCTATCTGGGT	0:91M	-0.11056799712066	-0.11908853648353	G1	13	-0.455481625445903	chr1_mut
d20_2_iDOXd20.2_GCGTTTCCAAGGTTGG	8773	3284	0.0910748888635586	Batch_1	Org5-s20-d63	iDOXd20.2_AAGTTGTGGGA	0:91M	-0.141917243212697	-0.145589241230375	G1	14	0.153189005502115	chr1_mut
d20_2_iDOXd20.2_GGAGAACCACCATATG	12633	4350	0.0807409166468772	Batch_1	Org5-s20-d63	NA	NA	-0.0884370957963911	-0.131154679430418	G1	8	-0.261965870503651	chr1_mut
d20_2_iDOXd20.2_GGAGATGGTTAGTTCG	13308	4218	0.0979110309588218	Batch_1	Org5-s20-d63	NA	NA	0.00459228968876435	-0.140202369355009	S	13	-0.441743472196837	chr1_mut
d20_2_iDOXd20.2_GGATGTTGTGGAAATT	8956	3244	0.0770433229120143	Batch_1	Org5-s20-d63	NA	NA	-0.104982677988881	-0.19022883544001	G1	8	-0.359971286273364	chr1_12_mut
d20_2_iDOXd20.2_GGTAATCGTGAATGTA	11895	3959	0.0789407313997478	Batch_1	Org5-s20-d63	NA	NA	-0.00799961419600831	-0.15926353924798	G1	13	-0.275442769536981	chr1_mut
d20_2_iDOXd20.2_GGTGATTGTATCTCGA	13526	4603	0.087165459115777	Batch_1	Org5-s20-d63	iDOXd20.2_TACGCCAACCA	0:33M27N58M	0.106178324004782	-0.108200352724949	S	8	-0.786156806217233	chr1_mut
d20_2_iDOXd20.2_GTACAGTAGAGATCGC	11101	3924	0.087109269435186	Batch_1	Org5-s20-d63	iDOXd20.2_ATTCTGCAAAT	0:91M	-0.0981270156787281	-0.173675398250486	G1	8	-0.425250042368831	chr1_mut
d20_2_iDOXd20.2_GTAGAAAAGGTAAGTT	16810	5233	0.0533016061867936	Batch_1	Org5-s20-d63	iDOXd20.2_ATCGGCGCCCA_ATGGAATTATA_TCGCCGATTAT	0:91M_0:91M_0:91M	-0.191965432815087	-0.203748583222825	G1	8	-0.56392425402576	wt
d20_2_iDOXd20.2_GTCATGATCCACCTCA	12271	4077	0.127943932849808	Batch_1	Org5-s20-d63	iDOXd20.2_AAAAACAAAAA_AAGAAGGGCCA	0:91M_0:91M	-0.102019195443787	-0.159507447412008	G1	8	-0.256735455100759	chr1_mut
d20_2_iDOXd20.2_GTCCCATTCGCCCAGA	10553	3805	0.119302567990145	Batch_1	Org5-s20-d63	iDOXd20.2_ATCGGCGCCCA_ATGGAATTATA_TCGCCGATTAT	0:91M_0:91M_0:91M	-0.0332655663732107	0.051154071528097	G2M	8	-0.542967445338408	wt
d20_2_iDOXd20.2_GTGCTGGTCAACCTCC	17323	4604	0.12417017837557	Batch_1	Org5-s20-d63	iDOXd20.2_AAAAGTACGAA_AACCCTCCAAA_AATAACGGACA_ACCCCCCCCCT_ATAGAAGAGGA_TAGTATTTTAT_TCCGGAGTTAA_TCGTCCCCGCA_TTATTATAAGT_TTGGCGTTTGT	0:91M_0:91M_0:91M_0:91M_0:91M_0:91M_0:91M_0:91M_0:91M_0:91M	-0.149861723669661	-0.163359521673783	G1	8	-0.341128820213869	wt
d20_2_iDOXd20.2_GTTCCGTCAATCTAGC	9903	3676	0.0814904574371403	Batch_1	Org5-s20-d63	iDOXd20.2_TACGCCAACCA	0:91M	-0.16855708677976	-0.148966918888577	G1	8	-0.436936484706828	chr1_mut
d20_2_iDOXd20.2_TAATCTCAGGCATTTC	16291	4422	0.0923822969737892	Batch_1	Org5-s20-d63	iDOXd20.2_AGAAATAGACA	0:91M	-0.0529921382168396	-0.159426920432206	G1	8	-0.452754485105324	chr1_mut
d20_2_iDOXd20.2_TACCCACCAAGGGCAT	12787	4296	0.0801595370297959	Batch_1	Org5-s20-d63	iDOXd20.2_AAGTTGTGGGA	0:91M	-0.0886264680414114	-0.151632564284911	G1	8	-0.481539150384817	chr1_mut
d20_2_iDOXd20.2_TAGACCAAGTCGAGGT	7581	3138	0.0204458514707822	Batch_1	Org5-s20-d63	iDOXd20.2_TCCAACGCGGT	0:91M	-0.0533778054195276	-0.162158019526201	G1	8	-0.123808848098502	chr1_mut
d20_2_iDOXd20.2_TATATCCTCGAGAGCA	9468	3222	0.172898183354457	Batch_1	Org5-s20-d63	iDOXd20.2_AAGTTGTGGGA	0:91M	-0.0548138610351391	-0.162266564991843	G1	8	-0.518060633651757	wt
d20_2_iDOXd20.2_TATCTGTCAGGTGGAT	12525	3398	0.143792415169661	Batch_1	Org5-s20-d63	iDOXd20.2_AAAAACAAAAA_AAGAAGGGCCA	0:91M_0:91M	-0.0724706417165791	-0.143831883373198	G1	8	-0.317131545262452	chr1_mut
d20_2_iDOXd20.2_TCAATTCAGGTGGCTA	10525	3893	0.0908313539192399	Batch_1	Org5-s20-d63	iDOXd20.2_AAAAACAAAAA_AAGAAGGGCCA	0:91M_0:91M	-0.11351894497529	-0.190894946033585	G1	8	-0.508425658506655	chr1_mut
d20_2_iDOXd20.2_TCAGCCTTCCTACGAA	15313	3958	0.11395546267877	Batch_1	Org5-s20-d63	iDOXd20.2_ACTTCCAGCGA_AGGAAACGAGA_TCCGGAGCGCA	0:91M_0:91M_0:91M	-0.114858915499734	-0.182843190941408	G1	16	-0.63398387898605	chr1_12_mut
d20_2_iDOXd20.2_TCATGCCTCTCAGAAC	13767	4314	0.104525314157042	Batch_1	Org5-s20-d63	iDOXd20.2_ACGGAAGGCCA	0:91M	-0.122932525605844	-0.144897015931887	G1	8	-0.383927138099252	chr1_mut
d20_2_iDOXd20.2_TCCACCAAGCACGGAT	11079	3775	0.10533441646358	Batch_1	Org5-s20-d63	NA	NA	-0.069263813282825	-0.0908617734079435	G1	8	-0.481829813614988	wt
d20_2_iDOXd20.2_TCCTGCATCTTCCCGA	15267	4485	0.104670203707343	Batch_1	Org5-s20-d63	NA	NA	-0.106817793498081	-0.182345174013783	G1	8	-0.351715449236792	chr1_mut
d20_2_iDOXd20.2_TCGAAGTGTTATGTCG	10368	3516	0.122974537037037	Batch_1	Org5-s20-d63	iDOXd20.2_AGAAATAGACA	0:91M	-0.0809563368097065	-0.158638521733532	G1	8	-0.302339299906995	wt
d20_2_iDOXd20.2_TCGACGGCAGCCCACA	18753	5046	0.137684637124727	Batch_1	Org5-s20-d63	NA	NA	0.198695096685662	-0.0644735379525602	S	8	-0.487817391949915	chr1_mut
d20_2_iDOXd20.2_TCGTGGGCAGACCAGA	5852	2555	0.129528366370472	Batch_1	Org5-s20-d63	NA	NA	-0.0613004072463281	-0.1336259026186	G1	8	-0.217404288815862	chr1_mut
d20_2_iDOXd20.2_TCTGGCTCAGGACGAT	10915	3709	0.094273934951901	Batch_1	Org5-s20-d63	iDOXd20.2_ACCCAGGGCGT_ATTGAAGCCTT_TGTAAGAAAGT	0:50M2I39M_0:91M_0:91M	-0.00744948112576765	-0.0487733507686365	G1	8	-0.597286865036218	chr1_mut
d20_2_iDOXd20.2_TCTGTCGGTCCGACGT	11956	4026	0.0940950150552024	Batch_1	Org5-s20-d63	iDOXd20.2_ACTTCCAGCGA_AGGAAACGAGA_TCCGGAGCGCA	0:91M_0:91M_0:91M	-0.077192430561882	-0.157611762551401	G1	16	-0.378839258664879	chr1_12_mut
d20_2_iDOXd20.2_TGAGCATAGCACTCTA	15660	3950	0.107598978288633	Batch_1	Org5-s20-d63	iDOXd20.2_ACTTCCAGCGA_AGGAAACGAGA_TCCGGAGCGCA	0:49M1I41M_0:91M_0:91M	-0.0136591912324004	-0.159914564428259	G1	16	-0.512218901546883	chr1_12_mut
d20_2_iDOXd20.2_TGAGTCACACCGTGCA	14267	4132	0.172005326978342	Batch_1	Org5-s20-d63	NA	NA	-0.0842390511426006	-0.168996618269543	G1	8	-0.315595232985616	chr1_mut
d20_2_iDOXd20.2_TGAGTCAGTAATCAGA	12568	4175	0.0714513049013367	Batch_1	Org5-s20-d63	NA	NA	-0.102726985651834	-0.11652277242043	G1	8	-0.571395212336766	chr1_mut
d20_2_iDOXd20.2_TGAGTCATCTGCTAGA	15350	4497	0.114397394136808	Batch_1	Org5-s20-d63	NA	NA	0.0108659662315804	-0.159768356863219	S	8	-0.391515273804597	chr1_mut
d20_2_iDOXd20.2_TGATTCTCAGATCCAT	17527	4720	0.184515319221772	Batch_1	Org5-s20-d63	iDOXd20.2_AAGTTGTGGGA	0:91M	0.169450950348927	0.0556002782172111	S	8	-0.679282203436537	chr1_mut
d20_2_iDOXd20.2_TGCGATAGTTTGTTCT	10281	3584	0.145997471063126	Batch_1	Org5-s20-d63	iDOXd20.2_TACGCCAACCA	0:91M	0.00113896313990747	-0.102591315691942	S	8	-0.462513007701882	chr1_mut
d20_2_iDOXd20.2_TGGATGTTCGGACGTC	13704	4378	0.13164039696439	Batch_1	Org5-s20-d63	NA	NA	0.083716182838546	-0.132583236160287	S	8	-0.804413037810184	wt
d20_2_iDOXd20.2_TGTCCCACAACGGCTC	19812	5069	0.108721986674743	Batch_1	Org5-s20-d63	iDOXd20.2_AAGAGCAGTCA_ACAAACAATTA_AGGTTGGTAAA	0:91M_0:91M_0:91M	-0.146718957406108	0.231068886738169	G2M	8	-0.522471992872267	chr1_mut
d20_2_iDOXd20.2_TGTTCTAAGATTAGAC	13626	4367	0.0643622486423015	Batch_1	Org5-s20-d63	iDOXd20.2_AGCGTGGGGGT	0:91M	-0.119679506626	-0.178127131312681	G1	13	-0.340633577425101	chr1_mut
d20_2_iDOXd20.2_TGTTCTACACGCGTCA	8343	3270	0.09936473690519	Batch_1	Org5-s20-d63	iDOXd20.2_ACCCAGGGCGT_ATTGAAGCCTT_TGTAAGAAAGT	0:91M_0:91M_0:91M	-0.159574542124421	-0.178758067083274	G1	8	-0.269260359975055	chr1_mut
d20_2_iDOXd20.2_TTACCGCGTCCAGAAG	11275	3827	0.107583148558758	Batch_1	Org5-s20-d63	NA	NA	-0.073081611679847	-0.164812875054759	G1	8	-0.352893215562943	chr1_mut
d20_2_iDOXd20.2_TTACGTTTCACCGCTT	13714	4583	0.0224588012250255	Batch_1	Org5-s20-d63	NA	NA	-0.0860902685339376	-0.163326022139554	G1	13	-0.356717532032744	chr1_mut
d20_2_iDOXd20.2_TTCCGGTAGCAGTCTT	10480	3494	0.119942748091603	Batch_1	Org5-s20-d63	iDOXd20.2_AGTTGGGTGGA_TTCCCCGCCCT	0:91M_0:91M	-0.000531262437440283	-0.131100526909468	G1	8	-0.562047282186766	chr1_mut
d20_2_iDOXd20.2_TTCGATTCAAGAGTTA	10164	3810	0.0238095238095238	Batch_1	Org5-s20-d63	NA	NA	-0.0952995991607836	-0.192974041291137	G1	8	-0.388053933564306	chr1_mut
d20_2_iDOXd20.2_TTTACGTCATACCATG	12521	4357	0.0847376407635173	Batch_1	Org5-s20-d63	NA	NA	0.217271831580709	-0.0588399362473703	S	8	-0.763658657391762	wt
d20_2_iDOXd20.2_TTTCCTCTCGGATAAA	6822	2770	0.0609791849897391	Batch_1	Org5-s20-d63	NA	NA	-0.125554167926842	-0.114736839581606	G1	13	-0.392559598344815	chr1_mut
d20_2_iDOXd20.2_TTTGATCCATTGAGGG	8540	3519	0.0775175644028103	Batch_1	Org5-s20-d63	NA	NA	-0.0745603215907006	-0.152226439407576	G1	1	-0.419302017581806	chr1_12_mut
d20_3_iDOXd20.3_AAACGAACAATTCTCT	9111	3512	0.0647568872791132	Batch_1	Org6-s20-d63	NA	NA	-0.105238663627219	-0.156640149515149	G1	8	-0.461303928112365	chr1_mut
d20_3_iDOXd20.3_AAACGCTGTCAGGTAG	7635	3206	0.139358218729535	Batch_1	Org6-s20-d63	NA	NA	-0.056898960652284	-0.130283183700741	G1	8	-0.623355289983723	wt
d20_3_iDOXd20.3_AAAGAACAGAGTGACC	6248	2587	0.064820742637644	Batch_1	Org6-s20-d63	NA	NA	-0.120081736037021	-0.112622855604742	G1	8	-0.520419347905368	wt
d20_3_iDOXd20.3_AAAGGTAAGCTACGTT	7085	2916	0.135215243472124	Batch_1	Org6-s20-d63	iDOXd20.3_TTTGGCTGGGA	0:91M	-0.0356321278717575	-0.188255155398829	G1	8	-0.443146544893379	wt
d20_3_iDOXd20.3_AAATGGAAGACGTCCC	2319	1467	0.116429495472186	Batch_1	Org6-s20-d63	iDOXd20.3_TTGAGGTAGGA	0:91M	-0.0831853049189025	-0.205617828208615	G1	8	-0.496919878996768	wt
d20_3_iDOXd20.3_AACAACCCACCGTCTT	5577	2712	0.0136273982427829	Batch_1	Org6-s20-d63	NA	NA	-0.0348168458965308	-0.170285633705016	G1	8	-0.637673816683333	wt
d20_3_iDOXd20.3_AACCACACAGTAACGG	5618	2583	0.0149519401922392	Batch_1	Org6-s20-d63	iDOXd20.3_AAAAGAAAAGT_ACCGACTCGAA_TGAAATCTTGA_TGGCACGCGGT_TTGCATGTATT	0:91M_0:91M_0:91M_0:91M_0:91M	-0.10283518557986	-0.137159890931279	G1	8	-0.656100743184135	wt
d20_3_iDOXd20.3_AACCCAATCGGTGTAT	5435	2685	0.0629254829806808	Batch_1	Org6-s20-d63	iDOXd20.3_ACGTCGCGTCA	0:91M	-0.119765747012944	-0.0829497413480259	G1	8	-0.58028304963511	wt
d20_3_iDOXd20.3_AACGAAAGTAACCCTA	8066	3330	0.125216960079345	Batch_1	Org6-s20-d63	iDOXd20.3_AGAGCGATATT	0:91M	-0.0673636542897268	-0.107935766028471	G1	8	-0.621045710241687	wt
d20_3_iDOXd20.3_AACTTCTGTAGGCAGT	9560	3704	0.0133891213389121	Batch_1	Org6-s20-d63	NA	NA	-0.0999463449063299	0.0347100389946849	G2M	8	-0.744837628295082	wt
d20_3_iDOXd20.3_AAGAACATCGGTAGAG	5337	2219	0.155330710136781	Batch_1	Org6-s20-d63	NA	NA	-0.0269730131011551	-0.187402587308323	G1	8	-0.35326920957692	wt
d20_3_iDOXd20.3_AAGACAAAGCTAGAAT	5881	2529	0.118177180751573	Batch_1	Org6-s20-d63	iDOXd20.3_AGGAGATAGGA	0:91M	-0.14917695365068	-0.189938727797816	G1	14	-0.560074659197208	wt
d20_3_iDOXd20.3_AAGATAGAGAGTGACC	7504	2764	0.0279850746268657	Batch_1	Org6-s20-d63	iDOXd20.3_AGCTCGGAGTT	0:91M	-0.0622405946183907	-0.126520065704904	G1	8	-0.50423709648968	wt
d20_3_iDOXd20.3_AAGATAGCATGTTCGA	7888	3625	0.0248478701825558	Batch_1	Org6-s20-d63	iDOXd20.3_AAAAGTAGGCA_AAGGGAGGTCT_AGCAGGACGGT_ATTTGTCCTTT_TATGAGGTGCA_TCGGTCCAAAT_TGTCGGGTGCT	0:91M_0:91M_0:91M_0:91M_0:91M_0:91M_0:91M	-0.149235264713087	-0.211095600985619	G1	14	-0.604251937419952	chr1_mut
d20_3_iDOXd20.3_AAGATAGTCAGCCTTC	6709	3009	0.0800417349828589	Batch_1	Org6-s20-d63	iDOXd20.3_ATGTGGCCTTT	0:91M	-0.0498048878593521	-0.0907603419652601	G1	8	-0.632733668250434	chr1_mut
d20_3_iDOXd20.3_AAGATAGTCGTCAAAC	7258	3237	0.0823918434830532	Batch_1	Org6-s20-d63	iDOXd20.3_TTAGAAAGACA	0:91M	0.0364009515247995	-0.0657847095217411	S	8	-0.575523526546182	chr1_mut
d20_3_iDOXd20.3_AAGCGAGGTCCATAGT	8334	3002	0.193664506839453	Batch_1	Org6-s20-d63	NA	NA	-0.105598124458247	-0.154667427814198	G1	14	-0.237041985335681	chr1_mut
d20_3_iDOXd20.3_AAGCGAGGTTAGGCTT	7287	2806	0.166323589954714	Batch_1	Org6-s20-d63	NA	NA	-0.145459479431144	-0.133150823488471	G1	8	-0.580222450187837	wt
d20_3_iDOXd20.3_AAGGAATAGTCAGCGA	5760	2558	0.100694444444444	Batch_1	Org6-s20-d63	iDOXd20.3_AGGAGATAGGA	0:91M	-0.136569275861083	-0.147575578843089	G1	14	0.406920164946051	wt
d20_3_iDOXd20.3_AAGGTAAGTGTTAAAG	5927	2623	0.131263708452843	Batch_1	Org6-s20-d63	iDOXd20.3_ACGTCGCGTCA	0:91M	-0.0447813674146284	-0.21102902169044	G1	8	-0.468744193966908	wt
d20_3_iDOXd20.3_AAGTACCCAGTGACCC	7527	2862	0.120100969841902	Batch_1	Org6-s20-d63	iDOXd20.3_AAAAACAGAAA_TATAGCGCACA	0:47M6D44M_0:50M5I36M	-0.111756031259335	-0.12731829467431	G1	14	-0.180149265016907	chr1_mut
d20_3_iDOXd20.3_AATCACGAGACAACAT	6731	2666	0.155548952607339	Batch_1	Org6-s20-d63	iDOXd20.3_TCGTCGGCGTT	0:91M	-0.067104191650764	-0.187374599784545	G1	8	-0.398378309672044	wt
d20_3_iDOXd20.3_AATCGACAGCGGTAGT	9083	3529	0.101067929098316	Batch_1	Org6-s20-d63	iDOXd20.3_AGTAGACGTTA	0:91M	-0.0863254978464158	-0.224518429137011	G1	8	-0.725330829621762	wt
d20_3_iDOXd20.3_AATGGCTAGTACGAGC	5825	2634	0.100429184549356	Batch_1	Org6-s20-d63	NA	NA	-0.144284245618471	-0.178735345413249	G1	8	-0.62541321639263	wt
d20_3_iDOXd20.3_AATTCCTTCGCCGATG	9873	3542	0.165805732806644	Batch_1	Org6-s20-d63	iDOXd20.3_TGCTTTGCGAA	0:91M	-0.0249440184231997	-0.123904753050253	G1	8	-0.585295395257787	wt
d20_3_iDOXd20.3_ACAAAGAAGAGAGCGG	9806	4253	0.0536406281868244	Batch_1	Org6-s20-d63	NA	NA	-0.160657835540656	-0.242426265180101	G1	14	-0.425687069074729	chr1_mut
d20_3_iDOXd20.3_ACAACCAAGGCATCAG	9819	3638	0.153987167736022	Batch_1	Org6-s20-d63	iDOXd20.3_ACAGGCATATA_AGTTGATAAGT_TCTATGCGTGA_TTGCTATTTCA	0:91M_0:91M_0:91M_0:91M	-0.0604171628927416	-0.192604710019636	G1	8	-0.57978645128816	wt
d20_3_iDOXd20.3_ACAAGCTAGCAACAGC	9139	3609	0.0803151329467119	Batch_1	Org6-s20-d63	NA	NA	-0.145633689601631	-0.141938358040662	G1	8	-0.644928243419304	wt
d20_3_iDOXd20.3_ACACCAAAGAGTATAC	9504	3648	0.124894781144781	Batch_1	Org6-s20-d63	iDOXd20.3_TTGATCGCCAT	0:91M	-0.035061146295714	-0.146373034785683	G1	14	0.0286253514900823	chr1_mut
d20_3_iDOXd20.3_ACACCAAGTCGTTTCC	5549	2561	0.0517210308163633	Batch_1	Org6-s20-d63	NA	NA	-0.156060772321514	-0.191849648484199	G1	8	-0.198349380027265	wt
d20_3_iDOXd20.3_ACAGAAATCCTACCGT	4757	2365	0.0910237544671011	Batch_1	Org6-s20-d63	iDOXd20.3_ACATACACGGT_AGAGACCAGAA_AGGCATCAGGT_TACCCGCCGTT_TGTTTCTAGGT	0:91M_0:91M_0:91M_0:91M_0:91M	-0.0483808965116347	-0.114950266139239	G1	8	-0.583574086926196	wt
d20_3_iDOXd20.3_ACAGAAATCTTTGGAG	6629	2643	0.139387539598733	Batch_1	Org6-s20-d63	NA	NA	-0.0155293221052221	-0.0983281684854287	G1	8	-0.387524208591502	wt
d20_3_iDOXd20.3_ACATCCCAGGTAGTAT	7379	2951	0.110177530830736	Batch_1	Org6-s20-d63	iDOXd20.3_AGGGTGTAGGT	0:91M	-0.0981335764054693	-0.189622517706388	G1	8	-0.4553790249666	wt
d20_3_iDOXd20.3_ACATCCCAGTGCTAGG	7506	2979	0.111111111111111	Batch_1	Org6-s20-d63	iDOXd20.3_AAGAGTGGGGA	0:91M	-0.0304996128659659	-0.112379852877306	G1	8	-0.368441862910333	wt
d20_3_iDOXd20.3_ACATCGACACTCTGCT	5624	2571	0.101706970128023	Batch_1	Org6-s20-d63	NA	NA	-0.152129659704438	-0.148269039704197	G1	8	-0.560079098009964	chr1_mut
d20_3_iDOXd20.3_ACATGCAAGCGGGTTA	8272	3355	0.124274661508704	Batch_1	Org6-s20-d63	NA	NA	-0.066914365177678	-0.0285322069157838	G1	8	-0.560158042728212	wt
d20_3_iDOXd20.3_ACATGCACAATTGAAG	8688	3081	0.125460405156538	Batch_1	Org6-s20-d63	iDOXd20.3_TTTTTCTTACT	0:91M	-0.0840260117747527	-0.181973432910781	G1	8	-0.368637451248214	wt
d20_3_iDOXd20.3_ACATTTCGTGGGATTG	6172	2967	0.0205767984445885	Batch_1	Org6-s20-d63	NA	NA	-0.113031451960213	-0.170094401390321	G1	8	-0.566668011848944	wt
d20_3_iDOXd20.3_ACCAAACGTCCATAGT	5837	2506	0.138598595168751	Batch_1	Org6-s20-d63	iDOXd20.3_TTGATCGCCAT	0:91M	-0.0810254730221168	-0.122712529514521	G1	14	0.157311814927245	chr1_mut
d20_3_iDOXd20.3_ACCAACAAGCCAAGTG	7207	3064	0.0949077285971972	Batch_1	Org6-s20-d63	iDOXd20.3_TCAGTGAGTAA	0:91M	-0.090817313319377	-0.0214233788131127	G1	8	-0.664105099848939	chr1_mut
d20_3_iDOXd20.3_ACCACAATCAGTCCGG	5316	2477	0.0912340105342363	Batch_1	Org6-s20-d63	NA	NA	-0.0993079566423607	-0.195328634203623	G1	8	-0.431374060622038	wt
d20_3_iDOXd20.3_ACCCAAAGTCAACACT	6524	2838	0.130594727161251	Batch_1	Org6-s20-d63	NA	NA	-0.109271932012506	-0.0955767734611745	G1	8	-0.546352324635041	wt
d20_3_iDOXd20.3_ACCCTTGGTTAAACCC	5578	2790	0.0329867335962711	Batch_1	Org6-s20-d63	iDOXd20.3_TTTTTCTTACT	0:91M	-0.132448107974843	-0.143229963232577	G1	8	-0.395121999531822	wt
d20_3_iDOXd20.3_ACCTGTCTCCTCACGT	8332	3052	0.0517282765242439	Batch_1	Org6-s20-d63	NA	NA	-0.0712503448842945	-0.186061384078156	G1	14	-0.568323806519061	wt
d20_3_iDOXd20.3_ACGATCACAACTGTGT	6847	3002	0.0568132028625676	Batch_1	Org6-s20-d63	NA	NA	-0.116297303205203	-0.235437244671333	G1	1	-0.661249018066782	wt
d20_3_iDOXd20.3_ACGCACGTCGACATAC	5347	2557	0.0938844211707499	Batch_1	Org6-s20-d63	NA	NA	-0.115280761317921	-0.0845958140739302	G1	14	0.0665716373098406	wt
d20_3_iDOXd20.3_ACGGGTCTCGTAACAC	7224	2963	0.119462901439646	Batch_1	Org6-s20-d63	iDOXd20.3_TCGTCCCAGGA	0:91M	-0.103454072195904	-0.198199381715108	G1	8	-0.563576461814892	wt
d20_3_iDOXd20.3_ACGGTCGCAACGATCT	5826	2521	0.112770339855819	Batch_1	Org6-s20-d63	NA	NA	-0.0884878774442114	-0.109620022900669	G1	8	-0.510074390456045	wt
d20_3_iDOXd20.3_ACGGTTAAGTAACGAT	5224	2676	0.014739663093415	Batch_1	Org6-s20-d63	NA	NA	0.209414384962832	-0.143791232611361	S	8	-0.565236341113548	wt
d20_3_iDOXd20.3_ACGTAGTTCGTAATGC	7534	2945	0.13259888505442	Batch_1	Org6-s20-d63	NA	NA	-0.0301217361787715	-0.11778701080094	G1	8	-0.336854142620365	chr1_mut
d20_3_iDOXd20.3_ACGTCCTTCGGCTGTG	6452	2694	0.108338499690019	Batch_1	Org6-s20-d63	iDOXd20.3_AAAAGAAAAGT_AACGGAAACAA_ACCGACTCGAA_TGAAATCTTGA_TGGCACGCGGT	0:91M_0:91M_0:91M_0:91M_0:91M	-0.0420499815192363	-0.168398255730492	G1	8	-0.490120381367838	wt
d20_3_iDOXd20.3_ACTACGAAGTCGCGAA	5123	2474	0.0130782744485653	Batch_1	Org6-s20-d63	NA	NA	-0.0140881679697195	-0.169065619038309	G1	8	-0.53305291953993	wt
d20_3_iDOXd20.3_ACTACGATCAGCCTCT	6040	2861	0.078476821192053	Batch_1	Org6-s20-d63	NA	NA	-0.124807246965058	-0.0689883100669791	G1	8	-0.659116799983952	wt
d20_3_iDOXd20.3_ACTATGGCACTGCTTC	5072	2611	0.0859621451104101	Batch_1	Org6-s20-d63	NA	NA	-0.137807106012383	-0.136633455337985	G1	8	-0.547949031416018	wt
d20_3_iDOXd20.3_ACTGCAAAGCGTTCAT	5312	2465	0.146649096385542	Batch_1	Org6-s20-d63	iDOXd20.3_AACAGACAGTA_ATCAGTGCGAA	0:91M_0:91M	-0.115242358809595	-0.0256162191522265	G1	14	-0.312196952214852	wt
d20_3_iDOXd20.3_ACTGCAATCTTGTTAC	2293	1338	0.0558220671609245	Batch_1	Org6-s20-d63	NA	NA	-0.139336523200038	-0.0933805435545529	G1	14	-0.0295182146801768	wt
d20_3_iDOXd20.3_ACTGTCCTCATTGCGA	8510	3250	0.0682726204465335	Batch_1	Org6-s20-d63	NA	NA	-0.0603665677003346	-0.137970879979124	G1	13	-0.473102665949224	chr1_mut
d20_3_iDOXd20.3_ACTGTGAAGGTTATAG	8568	3331	0.103174603174603	Batch_1	Org6-s20-d63	iDOXd20.3_ACATCGCCATA	0:91M	-0.101932420768834	-0.135778637124664	G1	8	-0.437766584693981	wt
d20_3_iDOXd20.3_ACTTATCAGGTAGTAT	6758	2832	0.111127552530334	Batch_1	Org6-s20-d63	NA	NA	-0.0780900856259559	0.213940321256119	G2M	8	-0.915704152128695	wt
d20_3_iDOXd20.3_AGAAATGAGAATTCAG	7642	3212	0.10664747448312	Batch_1	Org6-s20-d63	iDOXd20.3_ACGGCAGTGGT_TTGATCGCCAT	0:91M_0:91M	-0.125833973083823	-0.220614611682945	G1	8	-0.770441687885681	wt
d20_3_iDOXd20.3_AGAAATGCAGTCTTCC	8353	3046	0.0993654974260745	Batch_1	Org6-s20-d63	NA	NA	-0.0556121612346898	-0.0881671953577448	G1	1	-0.542874161601153	wt
d20_3_iDOXd20.3_AGAAATGGTCATAGTC	5488	2388	0.10149416909621	Batch_1	Org6-s20-d63	NA	NA	-0.120353329185401	-0.128430536015904	G1	8	-0.537842136488256	wt
d20_3_iDOXd20.3_AGAACAACAAAGTATG	5243	2698	0.0410070570284188	Batch_1	Org6-s20-d63	NA	NA	-0.0193244715152501	-0.139775904790908	G1	14	-0.0778671121868396	chr1_mut
d20_3_iDOXd20.3_AGAAGCGAGTACAACA	6294	2587	0.108198284080076	Batch_1	Org6-s20-d63	iDOXd20.3_ACGTCGCGTCA	0:91M	-0.0232663794051633	-0.194960986342144	G1	8	-0.778819710428093	wt
d20_3_iDOXd20.3_AGACAGGAGTTTGGCT	6212	2347	0.192530585962653	Batch_1	Org6-s20-d63	iDOXd20.3_AGGGGTAGAGA_TTGATCGCCAT	0:91M_0:91M	-0.0521448554919071	-0.139402725094075	G1	8	-0.463253454537596	wt
d20_3_iDOXd20.3_AGACTCATCCATCGTC	8805	3377	0.0989210675752413	Batch_1	Org6-s20-d63	NA	NA	-0.0982920692849554	-0.188279258356806	G1	8	-0.454633398798612	wt
d20_3_iDOXd20.3_AGAGAGCCATGACGGA	6135	2719	0.0324368378158109	Batch_1	Org6-s20-d63	NA	NA	-0.114975312206593	-0.140859095413059	G1	8	-0.725576910063065	wt
d20_3_iDOXd20.3_AGATCGTAGCTTCGTA	2355	1343	0.0399150743099788	Batch_1	Org6-s20-d63	iDOXd20.3_AGAGCGATATT	0:91M	-0.0561406841255837	-0.103700812322899	G1	8	-0.43361812513663	wt
d20_3_iDOXd20.3_AGCATCAAGAAAGCGA	4904	2497	0.0946166394779772	Batch_1	Org6-s20-d63	NA	NA	0.00329291422763311	-0.0968792825600829	S	1	-0.505419458427514	wt
d20_3_iDOXd20.3_AGCATCAAGGGAGGCA	7026	3091	0.0365784230002847	Batch_1	Org6-s20-d63	iDOXd20.3_ACGGCAATGGT	0:91M	-0.0807928334924443	-0.263402875416993	G1	8	-0.71872800166205	wt
d20_3_iDOXd20.3_AGCATCACAATCTGCA	3323	1831	0.0457417995786939	Batch_1	Org6-s20-d63	NA	NA	-0.0293410559960651	-0.151142530477112	G1	8	-0.42248912325312	wt
d20_3_iDOXd20.3_AGCGATTAGGTTATAG	3681	2070	0.0421081227927194	Batch_1	Org6-s20-d63	NA	NA	-0.0972758318703014	-0.148938551124257	G1	8	-0.504519448233408	chr1_mut
d20_3_iDOXd20.3_AGCGATTGTCGACTTA	9465	3293	0.15784469096672	Batch_1	Org6-s20-d63	iDOXd20.3_AAAAGTAGGCA_AAGGATGGGGA_AAGGGAGGTCT_AGCAGGACGGT_ATTTGTCCTTT_TATGAGGTGCA_TCGGTCCAAAT_TGTCGGGTGCT	0:91M_0:91M_0:91M_0:91M_0:91M_0:91M_0:91M_0:91M	-0.0767559335005876	-0.129828581498049	G1	8	-0.215128812351282	wt
d20_3_iDOXd20.3_AGCGCCACACCAATTG	6036	2538	0.13817097415507	Batch_1	Org6-s20-d63	NA	NA	-0.111492445075465	-0.136448739056458	G1	8	-0.545045311711285	wt
d20_3_iDOXd20.3_AGCGCCATCACTAGCA	7277	3067	0.0838257523704823	Batch_1	Org6-s20-d63	iDOXd20.3_ACCAAACGCTA_TTGTCTCCCCT	0:91M_0:91M	-0.101892292770916	-0.211894648740271	G1	14	-0.0736378753487688	wt
d20_3_iDOXd20.3_AGCGCTGCAGTCGCTG	6624	2835	0.141757246376812	Batch_1	Org6-s20-d63	NA	NA	0.0342623986271262	-0.191773370431714	S	8	-0.513796210806051	wt
d20_3_iDOXd20.3_AGCGTATTCTTCTGGC	3265	1841	0.110872894333844	Batch_1	Org6-s20-d63	NA	NA	-0.171605821266221	-0.209120146083712	G1	8	-0.580671493048994	chr1_mut
d20_3_iDOXd20.3_AGCTCAACAGCTCATA	8225	3467	0.014468085106383	Batch_1	Org6-s20-d63	NA	NA	-0.168880825976812	-0.156929584197238	G1	8	-0.482798632081337	chr1_mut
d20_3_iDOXd20.3_AGGAAATAGCCTCTCT	5463	2689	0.0402709134175362	Batch_1	Org6-s20-d63	NA	NA	0.0908931384292481	-0.103025523311751	S	8	-0.406666735713252	chr1_mut
d20_3_iDOXd20.3_AGGAAATCAGGTGTGA	6503	2981	0.0867292019068122	Batch_1	Org6-s20-d63	NA	NA	-0.0233520992682757	-0.105719590648054	G1	14	-0.0327992556464622	wt
d20_3_iDOXd20.3_AGGAATACACCCGTAG	4968	2571	0.0466988727858293	Batch_1	Org6-s20-d63	NA	NA	-0.0911691380358456	-0.142481836777007	G1	8	-0.554860091934325	wt
d20_3_iDOXd20.3_AGGAATACATGGGTCC	7609	3154	0.117623866473912	Batch_1	Org6-s20-d63	NA	NA	-0.108109553801565	-0.0594123313962336	G1	14	-0.0716697702366453	wt
d20_3_iDOXd20.3_AGGACGAAGCTGTACT	4546	2329	0.0587329520457545	Batch_1	Org6-s20-d63	NA	NA	-0.0810271625865554	-0.137991204975297	G1	8	-0.478784787162001	wt
d20_3_iDOXd20.3_AGGACGAAGTTGGGAC	7176	2739	0.190078037904125	Batch_1	Org6-s20-d63	iDOXd20.3_AATTGGGCGGT	0:91M	-0.081108364378466	-0.17894789239842	G1	13	-0.262028538980589	wt
d20_3_iDOXd20.3_AGGATAAAGACCCTTA	6546	3023	0.025970058050718	Batch_1	Org6-s20-d63	iDOXd20.3_ACGTCGCGTCA	0:91M	-0.0264755657065752	-0.204265863906681	G1	8	-0.659005421025804	wt
d20_3_iDOXd20.3_AGGATAAAGCATGATA	5846	2691	0.0716729387615464	Batch_1	Org6-s20-d63	iDOXd20.3_AGGGGTTCCGA	0:91M	-0.0604002677446838	-0.104558227799139	G1	8	-0.637246437607753	wt
d20_3_iDOXd20.3_AGGATCTTCTGTCCCA	9451	3534	0.116495608930272	Batch_1	Org6-s20-d63	NA	NA	-0.118786922157767	-0.159323795515327	G1	8	-0.589980747053789	wt
d20_3_iDOXd20.3_AGGCATTAGGGAGGTG	5471	2669	0.0751233778102724	Batch_1	Org6-s20-d63	iDOXd20.3_AAGGCCGAACA	0:91M	-0.0840643664534877	-0.0891023089266562	G1	8	-0.672721837998014	wt
d20_3_iDOXd20.3_AGGCTGCTCCCATAAG	4743	2519	0.036685641998735	Batch_1	Org6-s20-d63	NA	NA	-0.0804277972747898	-0.116762552686659	G1	8	-0.50765502536855	chr1_mut
d20_3_iDOXd20.3_AGGGCCTTCGCAGAGA	6656	2871	0.106370192307692	Batch_1	Org6-s20-d63	iDOXd20.3_AGGGTGTAGGT	0:91M	-0.121826360805322	-0.103368299208183	G1	8	-0.491613451707311	chr1_mut
d20_3_iDOXd20.3_AGGGTCCAGATAACAC	5482	2427	0.128967530098504	Batch_1	Org6-s20-d63	NA	NA	0.00950211117701594	-0.145673315198615	S	8	-0.491248651624938	chr1_mut
d20_3_iDOXd20.3_AGGTTACCATAGAATG	9209	3468	0.0983820175914866	Batch_1	Org6-s20-d63	iDOXd20.3_ACCAAACGCTA_TTGTCTCCCCT	0:91M_0:91M	0.306682504454879	-0.0954465619894699	S	8	-0.85392501539366	wt
d20_3_iDOXd20.3_AGGTTACGTACTCGAT	8933	3133	0.178887271913131	Batch_1	Org6-s20-d63	NA	NA	-0.0757399019466669	-0.0900508063121614	G1	8	-0.432059659013682	wt
d20_3_iDOXd20.3_AGGTTGTTCACTACGA	4528	2206	0.139796819787986	Batch_1	Org6-s20-d63	iDOXd20.3_TTGATCGCCAT	0:91M	-0.0890463028628734	-0.157014908876069	G1	8	-0.121960840760082	chr1_mut
d20_3_iDOXd20.3_AGTAACCAGTTAACAG	8636	3182	0.0990041685965725	Batch_1	Org6-s20-d63	NA	NA	-0.0799838621622325	-0.0795039343298627	G1	8	-0.520323374878248	wt
d20_3_iDOXd20.3_AGTAACCTCCATTGGA	5924	2766	0.0428764348413234	Batch_1	Org6-s20-d63	NA	NA	-0.030733883542809	-0.10885622648703	G1	14	-0.157211512217535	chr1_mut
d20_3_iDOXd20.3_AGTAGCTAGCCGTTAT	5066	2541	0.0688906435057244	Batch_1	Org6-s20-d63	NA	NA	-0.123579530576946	-0.195102524090458	G1	8	-0.777823960597629	wt
d20_3_iDOXd20.3_AGTCAACAGTAGTCTC	5370	2511	0.0819366852886406	Batch_1	Org6-s20-d63	NA	NA	-0.0878270387006413	-0.0677634963673897	G1	8	-0.151188462951148	wt
d20_3_iDOXd20.3_AGTCAACTCATCACAG	8075	3230	0.110835913312693	Batch_1	Org6-s20-d63	NA	NA	-0.051218979267555	-0.140417028570139	G1	8	-0.514445183351258	wt
d20_3_iDOXd20.3_AGTCTCCCAATGGCAG	5670	2775	0.0481481481481481	Batch_1	Org6-s20-d63	iDOXd20.3_ACGTCGCGTCA	0:91M	-0.106736048245124	-0.224555881371802	G1	1	-0.501189985815002	wt
d20_3_iDOXd20.3_AGTGTTGTCGCTTTAT	5022	2377	0.100756670649144	Batch_1	Org6-s20-d63	iDOXd20.3_AATAAAAGGAA_ATCATAAGCCA_ATGTTTAATAT	0:91M_0:91M_0:91M	-0.0417484204154118	-0.131031838696776	G1	8	-0.731868629648256	chr1_mut
d20_3_iDOXd20.3_AGTTAGCTCACTAGCA	3453	1883	0.148566463944396	Batch_1	Org6-s20-d63	NA	NA	-0.0407853645860518	-0.119399285471993	G1	8	-0.262691593241952	wt
d20_3_iDOXd20.3_AGTTAGCTCTTCTGGC	7466	2992	0.0893383337798018	Batch_1	Org6-s20-d63	NA	NA	-0.105910840938693	-0.157275776826348	G1	8	-0.455892867217231	wt
d20_3_iDOXd20.3_ATACCGAGTAGGTACG	5377	2453	0.0846196763994792	Batch_1	Org6-s20-d63	NA	NA	-0.10060069997205	-0.113185238684866	G1	8	-0.460458445093593	chr1_mut
d20_3_iDOXd20.3_ATACTTCCACGAGGTA	3975	2087	0.0462893081761006	Batch_1	Org6-s20-d63	NA	NA	-0.0834320224758076	-0.180599184900209	G1	8	-0.81336801080289	wt
d20_3_iDOXd20.3_ATAGGCTGTGTGTTTG	6601	2630	0.171034691713377	Batch_1	Org6-s20-d63	iDOXd20.3_TTGATCGCCAT	0:91M	-0.127128339570322	-0.135991208215029	G1	8	-0.48728458496963	wt
d20_3_iDOXd20.3_ATATCCTAGCTCGCAC	5716	2908	0.0241427571728481	Batch_1	Org6-s20-d63	NA	NA	-0.0898800443407338	-0.225274596130031	G1	8	-0.696733506566973	wt
d20_3_iDOXd20.3_ATCACGAAGTCACTGT	6927	3236	0.021510033203407	Batch_1	Org6-s20-d63	iDOXd20.3_AGTAGGGCCAA	0:91M	0.29064808641907	-0.166853331670621	S	8	-0.746196202631486	wt
d20_3_iDOXd20.3_ATCCACCAGTTACGGG	8085	3333	0.0211502782931354	Batch_1	Org6-s20-d63	iDOXd20.3_ACATACACGGT_AGAGACCAGAA_AGGCATCAGGT_AGTACATTACT_TACCCGCCGTT_TGTTTCTAGGT	0:91M_0:91M_0:91M_0:91M_0:91M_0:91M	-0.144387118554586	-0.12528730251464	G1	8	-0.300010754748752	wt
d20_3_iDOXd20.3_ATCCATTAGTTTGTCG	9740	3359	0.0904517453798768	Batch_1	Org6-s20-d63	NA	NA	-0.0990724366928116	-0.170291140434026	G1	8	-0.286218048005427	wt
d20_3_iDOXd20.3_ATCCCTGTCTAGTGAC	7057	3163	0.1050021255491	Batch_1	Org6-s20-d63	iDOXd20.3_TTGATCGCCAT	0:91M	-0.0785148506233754	0.0487562209288158	G2M	8	-0.425581886977987	chr1_mut
d20_3_iDOXd20.3_ATCCGTCAGACGAGCT	3397	1787	0.131292316750074	Batch_1	Org6-s20-d63	iDOXd20.3_TCGTCCCAGGA	0:91M	-0.0750539197940691	-0.0957953027679685	G1	8	-0.279026890635033	wt
d20_3_iDOXd20.3_ATCCGTCGTCAAGTTC	9155	3500	0.114800655379574	Batch_1	Org6-s20-d63	NA	NA	-0.162352369301241	-0.129190459962329	G1	1	-0.618255915432419	wt
d20_3_iDOXd20.3_ATCCGTCTCAGCGGAA	7383	2784	0.149939049167005	Batch_1	Org6-s20-d63	NA	NA	-0.0680516873231523	-0.131968007315693	G1	8	-0.399976731122345	wt
d20_3_iDOXd20.3_ATCGGATCACGTCGGT	2751	1628	0.024718284260269	Batch_1	Org6-s20-d63	NA	NA	-0.0291343478294356	-0.115251042416672	G1	8	-0.560230489488957	wt
d20_3_iDOXd20.3_ATCGGATCACTCCTGT	3976	1891	0.153169014084507	Batch_1	Org6-s20-d63	NA	NA	-0.121163467521261	-0.150126897738865	G1	8	-0.547889955712506	wt
d20_3_iDOXd20.3_ATCGGATTCCCAAGCG	8449	3468	0.0409515919043674	Batch_1	Org6-s20-d63	NA	NA	-0.111460840155254	-0.162787693818398	G1	1	-0.395169676487621	wt
d20_3_iDOXd20.3_ATCGGCGCAGCACAAG	7995	2923	0.112070043777361	Batch_1	Org6-s20-d63	NA	NA	-0.0422418264210921	-0.136497204712696	G1	8	-0.560641808586258	wt
d20_3_iDOXd20.3_ATCGTCCCAATGCAGG	8396	3242	0.0221534063839924	Batch_1	Org6-s20-d63	NA	NA	-0.119324042103159	-0.170414766040803	G1	13	-0.5739161108534	chr1_mut
d20_3_iDOXd20.3_ATCGTGAAGCAAGGAA	3303	1775	0.116257947320618	Batch_1	Org6-s20-d63	iDOXd20.3_AAGGCCGAACA	0:91M	-0.0595486103486734	-0.170053227322341	G1	8	-0.396463573443713	wt
d20_3_iDOXd20.3_ATCTTCAGTGTGCCTG	6276	2623	0.135117909496495	Batch_1	Org6-s20-d63	iDOXd20.3_AAGGACGTAAA_AATTGGGCGGT_ACAGAAAAGAA_ACCCTTCGCGA_AGCAGCGAGCA_TAACCCGCCCT_TCGGACTCACT_TGGTCTGGGGT	0:91M_0:91M_0:91M_0:91M_0:91M_0:91M_0:91M_0:91M	-0.0768473849060357	-0.0970299977027335	G1	8	-0.56402225649188	wt
d20_3_iDOXd20.3_ATGAAAGTCGACGATT	9556	3593	0.159062369192131	Batch_1	Org6-s20-d63	iDOXd20.3_AGGGTGTAGGT	0:91M	-0.0378260325226865	-0.074597164582266	G1	8	-0.657026192076838	chr1_mut
d20_3_iDOXd20.3_ATGACCAAGATGCTGG	7926	3044	0.143830431491294	Batch_1	Org6-s20-d63	NA	NA	-0.0948038727052564	-0.0622751129080116	G1	8	-0.555008159225553	wt
d20_3_iDOXd20.3_ATGAGTCCACTCCGGA	3758	1813	0.0992549228312933	Batch_1	Org6-s20-d63	NA	NA	-0.0561733858919179	-0.108400878175426	G1	8	-0.550723526146619	wt
d20_3_iDOXd20.3_ATGGAGGTCCACTTCG	4084	2244	0.0928011753183154	Batch_1	Org6-s20-d63	iDOXd20.3_TAAATCGCATT_TGTTTTGAAAA	0:91M_0:91M	-0.135405080870214	-0.143627693197923	G1	8	-0.391788026347458	wt
d20_3_iDOXd20.3_ATGGATCTCGATGGAG	7548	3307	0.0262321144674086	Batch_1	Org6-s20-d63	NA	NA	-0.122760682189732	-0.184938790991724	G1	8	-0.620637416729808	wt
d20_3_iDOXd20.3_ATGGGTTCACCCTAAA	6739	2964	0.0186971360736014	Batch_1	Org6-s20-d63	iDOXd20.3_ACGTCGCGTCA	0:91M	-0.0997908319784536	-0.228779099411301	G1	8	-0.579067716453651	wt
d20_3_iDOXd20.3_ATGTCTTAGGGAGAAT	4825	2394	0.0190673575129534	Batch_1	Org6-s20-d63	NA	NA	-0.0365895690444889	-0.128610938406548	G1	8	-0.660793385649676	wt
d20_3_iDOXd20.3_ATGTCTTTCTTGCAAG	5515	2719	0.0322756119673617	Batch_1	Org6-s20-d63	iDOXd20.3_AAAAGAAAAGT_AACGGAAACAA_ACCGACTCGAA_TGAAATCTTGA_TTGCATGTATT	0:91M_0:91M_0:91M_0:91M_0:91M	-0.0693520535559929	-0.0796181891908289	G1	8	-0.608784772678025	wt
d20_3_iDOXd20.3_ATTACCTAGCACAAAT	5463	2501	0.123009335529929	Batch_1	Org6-s20-d63	NA	NA	-0.132503259696745	-0.169943756482759	G1	8	-0.254191735391296	wt
d20_3_iDOXd20.3_ATTATCCGTATTTCTC	7901	3258	0.0821415010758132	Batch_1	Org6-s20-d63	iDOXd20.3_AAGGCCGAACA	0:91M	-0.0750019038521949	-0.160586853323784	G1	8	-0.593470087340613	wt
d20_3_iDOXd20.3_ATTCACTTCACATCAG	7003	2822	0.141653577038412	Batch_1	Org6-s20-d63	NA	NA	-0.122489308995074	-0.14297224904459	G1	8	-0.342582442975576	chr1_mut
d20_3_iDOXd20.3_ATTCCCGTCATGCATG	6113	2617	0.106330770489122	Batch_1	Org6-s20-d63	iDOXd20.3_ACGTCGCGTCA	0:91M	-0.0963953808842141	-0.105698239426491	G1	8	-0.497725572616055	wt
d20_3_iDOXd20.3_ATTCCTATCTCGCTTG	7563	2621	0.159063863546212	Batch_1	Org6-s20-d63	NA	NA	-0.0976263468692523	-0.214909859535867	G1	8	-0.424224146727622	wt
d20_3_iDOXd20.3_ATTCGTTTCATGGTAC	7617	3083	0.102271235394512	Batch_1	Org6-s20-d63	NA	NA	-0.12611266110625	-0.108082382108224	G1	8	-0.487733796725994	wt
d20_3_iDOXd20.3_ATTCTACCAAGCCTGC	4557	2160	0.105990783410138	Batch_1	Org6-s20-d63	NA	NA	0.0053027457603638	-0.199703815640549	S	8	-0.184078386115534	wt
d20_3_iDOXd20.3_ATTGGGTAGCCAAGCA	6459	2860	0.0306549001393405	Batch_1	Org6-s20-d63	iDOXd20.3_AGTACATTACT	0:91M	-0.102268913499784	-0.186696569213432	G1	8	-0.517903821759296	wt
d20_3_iDOXd20.3_ATTGGGTCATACCATG	8632	3135	0.121061167747915	Batch_1	Org6-s20-d63	iDOXd20.3_AATAAAAGGAA_ATCATAAGCCA	0:91M_0:91M	-0.134290612690727	-0.153201983918409	G1	8	-0.549036220025143	chr1_mut
d20_3_iDOXd20.3_ATTTCACAGAAACTAC	5100	2524	0.0713725490196078	Batch_1	Org6-s20-d63	iDOXd20.3_AAAAGAAAAGT_AACGGAAACAA_ACCGACTCGAA_TGAAATCTTGA_TGGCACGCGGT_TTGCATGTATT	0:91M_0:91M_0:91M_0:91M_0:91M_0:91M	-0.00352126174728759	-0.133240336032827	G1	8	-0.507014322355747	wt
d20_3_iDOXd20.3_CAACCTCAGCCGATTT	6954	3062	0.0707506471095772	Batch_1	Org6-s20-d63	NA	NA	-0.144286316246025	-0.126224752203858	G1	8	-0.419920987283438	wt
d20_3_iDOXd20.3_CAACGATAGTTGTCGT	5696	2508	0.0951544943820225	Batch_1	Org6-s20-d63	NA	NA	-0.0624885546988006	-0.139268252138108	G1	8	-0.430958106626173	wt
d20_3_iDOXd20.3_CAACGGCTCGCGTCGA	2446	1374	0.109157808667212	Batch_1	Org6-s20-d63	NA	NA	0.0148146883325561	-0.208622680207441	S	8	-0.637984567531094	wt
d20_3_iDOXd20.3_CAAGACTCAGATACTC	2720	1527	0.0805147058823529	Batch_1	Org6-s20-d63	NA	NA	-0.104946908319163	-0.0934848523138224	G1	14	-0.30195806136075	wt
d20_3_iDOXd20.3_CAAGACTGTTGAATCC	5841	2786	0.0124978599554871	Batch_1	Org6-s20-d63	iDOXd20.3_TTGATCGCCAT	0:91M	-0.122898220924762	-0.114897520462122	G1	8	-0.446348528063563	chr1_mut
d20_3_iDOXd20.3_CAAGAGGAGACGTCGA	4892	2279	0.132052330335241	Batch_1	Org6-s20-d63	NA	NA	-0.104570392981903	-0.108385953544517	G1	8	-0.641259992893617	wt
d20_3_iDOXd20.3_CAAGCTAAGGTCACTT	4171	2244	0.0606569168065212	Batch_1	Org6-s20-d63	NA	NA	-0.0387276144501248	-0.101076740332081	G1	14	-0.0188542472475237	wt
d20_3_iDOXd20.3_CAATACGCAAAGGAGA	5177	2274	0.132509175197991	Batch_1	Org6-s20-d63	iDOXd20.3_AGCTCGGAGTT	0:91M	-0.0981213224132105	-0.121782473474098	G1	8	-0.361694977092236	wt
d20_3_iDOXd20.3_CAATACGTCCAAGGGA	6428	2904	0.0354698195395146	Batch_1	Org6-s20-d63	iDOXd20.3_AAGGACGTAAA_AATTGGGCGGT_ACAGAAAAGAA_AGCAGCGAGCA_TAACCCGCCCT_TCGGACTCACT_TGGTCTGGGGT	0:91M_0:91M_0:91M_0:91M_0:91M_0:91M_0:91M	0.0731172050941788	-0.195121821241482	S	8	-0.722925897919598	wt
d20_3_iDOXd20.3_CAATCGAAGAGAGCCT	6384	2517	0.191259398496241	Batch_1	Org6-s20-d63	NA	NA	-0.0713728804702641	-0.0418064639424029	G1	8	-0.446482000327746	wt
d20_3_iDOXd20.3_CAATGACCAATACAGA	9481	3456	0.137432760257357	Batch_1	Org6-s20-d63	NA	NA	-0.134391711592301	-0.0915962747754528	G1	8	-0.457890884989439	wt
d20_3_iDOXd20.3_CACACAAAGCCGCACT	6616	2870	0.119407496977025	Batch_1	Org6-s20-d63	NA	NA	-0.140590231119679	-0.150845438064526	G1	8	-0.474629846985783	wt
d20_3_iDOXd20.3_CACAGATGTAGGTTTC	6588	3059	0.0687613843351548	Batch_1	Org6-s20-d63	NA	NA	-0.162755076395743	-0.128092082692448	G1	8	-0.51425520516949	wt
d20_3_iDOXd20.3_CACAGGCCAGTGGCTC	7345	3072	0.125255275697754	Batch_1	Org6-s20-d63	NA	NA	-0.151205380971217	-0.140983325193919	G1	8	-0.402745404872898	wt
d20_3_iDOXd20.3_CACCAAATCCACCTCA	7309	3141	0.0830482966206047	Batch_1	Org6-s20-d63	NA	NA	-0.0055913598816496	-0.106881194410463	G1	8	-0.509979864488046	wt
d20_3_iDOXd20.3_CACCGTTCACTCTCGT	6612	3006	0.0122504537205082	Batch_1	Org6-s20-d63	iDOXd20.3_TTTGGCTGGGA	0:91M	-0.102098739007461	-0.131470540058007	G1	8	-0.524260192576296	wt
d20_3_iDOXd20.3_CACGTGGTCCTCTGCA	2787	1659	0.0344456404736276	Batch_1	Org6-s20-d63	NA	NA	-0.131064202715059	-0.139546029247322	G1	14	0.188647813457026	chr1_mut
d20_3_iDOXd20.3_CACGTTCCACATTGTG	4442	2086	0.123818099954975	Batch_1	Org6-s20-d63	NA	NA	-0.133645153661022	-0.147189659698961	G1	8	-0.272482163304556	wt
d20_3_iDOXd20.3_CACGTTCTCTGAGGTT	5039	2431	0.0291724548521532	Batch_1	Org6-s20-d63	NA	NA	0.046080203411501	-0.142257534375912	S	8	-0.557236021317407	wt
d20_3_iDOXd20.3_CACTAAGAGGGTACGT	4308	2074	0.187325905292479	Batch_1	Org6-s20-d63	NA	NA	-0.00676872274225332	-0.147989959713357	G1	8	-0.450707089111747	wt
d20_3_iDOXd20.3_CACTGAATCTTAAGGC	8347	3003	0.133101713190368	Batch_1	Org6-s20-d63	iDOXd20.3_TCACACGGTGA	0:91M	-0.113239155112781	-0.190803407179943	G1	8	-0.477786607094185	wt
d20_3_iDOXd20.3_CACTGTCGTCTGTAAC	6047	3069	0.0539110302629403	Batch_1	Org6-s20-d63	iDOXd20.3_TTGATCGCCAT	0:91M	-0.120239614120944	-0.111172607277514	G1	14	0.400049075041081	chr1_mut
d20_3_iDOXd20.3_CACTTCGGTATTAAGG	6346	2887	0.102741884651749	Batch_1	Org6-s20-d63	NA	NA	0.0265041652883104	-0.170827788628434	S	8	-0.34516585066655	chr1_mut
d20_3_iDOXd20.3_CACTTCGTCCTGTTAT	8174	3035	0.147540983606557	Batch_1	Org6-s20-d63	iDOXd20.3_TCACACGGTGA	0:91M	-0.00213736879004753	-0.157322625020922	G1	8	-0.372350549175062	wt
d20_3_iDOXd20.3_CAGAGCCGTCAATGGG	4632	2227	0.0837651122625216	Batch_1	Org6-s20-d63	iDOXd20.3_AGGCAAAGGTA_TTTTTCTTACT	0:91M_0:91M	-0.169014929119887	-0.127213502659346	G1	8	-0.506064085126492	wt
d20_3_iDOXd20.3_CAGATCAAGACTAAGT	4224	2164	0.0946969696969697	Batch_1	Org6-s20-d63	iDOXd20.3_AACACTGCCTA	0:91M	-0.0967922153977457	-0.0167070233723398	G1	8	-0.486628786869205	chr1_mut
d20_3_iDOXd20.3_CAGCAGCGTTGACTGT	5782	2652	0.108439986163957	Batch_1	Org6-s20-d63	NA	NA	0.0642994664699302	-0.115698453150245	S	8	-0.60180358316108	wt
d20_3_iDOXd20.3_CAGCCAGGTCTTACAG	7847	3197	0.114311201733146	Batch_1	Org6-s20-d63	iDOXd20.3_AAAAAAGATAT_AGTTGATAAGT	0:91M_0:91M	-0.0505765121245034	-0.115149212306192	G1	8	-0.42546701311815	chr1_mut
d20_3_iDOXd20.3_CAGCCAGGTTCGGTAT	6672	2758	0.105515587529976	Batch_1	Org6-s20-d63	NA	NA	-0.0770910061322455	-0.118357244965359	G1	8	-0.685168174966315	wt
d20_3_iDOXd20.3_CAGGCCAGTTGAGGAC	8905	3385	0.149241998877035	Batch_1	Org6-s20-d63	iDOXd20.3_AGCAGGACGGT	0:91M	-0.0561920849423788	-0.21256853905995	G1	8	-0.478276029977681	wt
d20_3_iDOXd20.3_CAGGCCATCTTACCGC	6404	2930	0.0173329169269207	Batch_1	Org6-s20-d63	iDOXd20.3_AGCTCGGAGTT	0:91M	-0.107041215882374	-0.189412313495527	G1	8	-0.731268876387737	wt
d20_3_iDOXd20.3_CAGGTATAGACTCAAA	8617	3265	0.0989903678774516	Batch_1	Org6-s20-d63	iDOXd20.3_ACGGCAGTGGT	0:91M	-0.0953996991799705	-0.134627998058822	G1	8	-0.660138390078733	wt
d20_3_iDOXd20.3_CAGTTAGCACAGCCAC	7568	2672	0.172568710359408	Batch_1	Org6-s20-d63	iDOXd20.3_TGCTTTGCGAA	0:91M	-0.0617222903863127	-0.0567959925072644	G1	8	-0.37763159279738	chr1_mut
d20_3_iDOXd20.3_CAGTTCCAGCCATTCA	4512	2099	0.0576241134751773	Batch_1	Org6-s20-d63	NA	NA	-0.0790033200721814	-0.0234512184264593	G1	14	-0.416723002846819	wt
d20_3_iDOXd20.3_CATAAGCAGACAACAT	7865	2988	0.134138588684043	Batch_1	Org6-s20-d63	iDOXd20.3_AGGGGTTCCGA	0:91M	-0.0435882526041124	-0.134580009302093	G1	8	-0.554672083868232	wt
d20_3_iDOXd20.3_CATACAGCAGTGCGCT	6092	2587	0.116546290216678	Batch_1	Org6-s20-d63	iDOXd20.3_AGCTCGGAGTT	0:91M	-0.0898951206805519	-0.080897516619936	G1	8	-0.610255097862813	wt
d20_3_iDOXd20.3_CATACAGGTTGCCGCA	2599	1575	0.0126971912273952	Batch_1	Org6-s20-d63	iDOXd20.3_AATTATAAGAA	0:91M	-0.0669758704422874	-0.134602425143766	G1	14	0.0410693603461786	wt
d20_3_iDOXd20.3_CATACCCCAAGCCTGC	9100	3230	0.112747252747253	Batch_1	Org6-s20-d63	NA	NA	-0.0567312736582417	-0.119743257785571	G1	8	-0.468151998654733	wt
d20_3_iDOXd20.3_CATACCCCATCGGATT	5120	2318	0.09609375	Batch_1	Org6-s20-d63	NA	NA	-0.0903709898284438	-0.0865666314461103	G1	1	-0.559801490348654	wt
d20_3_iDOXd20.3_CATACCCGTCCCGGTA	5490	2582	0.126775956284153	Batch_1	Org6-s20-d63	NA	NA	-0.200938813557272	-0.0802879277270512	G1	8	-0.442261947090293	wt
d20_3_iDOXd20.3_CATAGACGTCAAACGG	4566	2123	0.103153745072273	Batch_1	Org6-s20-d63	NA	NA	-0.154420343431062	-0.0769525110691573	G1	8	-0.800354175584634	wt
d20_3_iDOXd20.3_CATCCGTTCCGGTAGC	8428	3341	0.121618414807784	Batch_1	Org6-s20-d63	iDOXd20.3_ACAGGCATATA_AGTTGATAAGT_TTGCTATTTCA	0:91M_0:91M_0:91M	0.0222192125467363	-0.126439937996832	S	8	-0.580280348487629	wt
d20_3_iDOXd20.3_CATCGCTAGCGTGAGT	6119	3031	0.0111129269488479	Batch_1	Org6-s20-d63	NA	NA	0.0812151908752584	-0.0278061522835252	S	8	-0.729746241194487	wt
d20_3_iDOXd20.3_CATCGCTTCCATTCAT	6506	2748	0.135720873040271	Batch_1	Org6-s20-d63	iDOXd20.3_TTGATCGCCAT	0:91M	-0.0561143012092875	-0.0502632461797536	G1	14	-0.271247960585627	chr1_mut
d20_3_iDOXd20.3_CATCGGGCAGGTCCGT	7631	3022	0.133796356965011	Batch_1	Org6-s20-d63	NA	NA	-0.087808426164707	-0.171892629751919	G1	8	-0.438099785689482	chr1_mut
d20_3_iDOXd20.3_CATGCCTAGCAATTAG	2672	1486	0.0265718562874252	Batch_1	Org6-s20-d63	NA	NA	-0.0878761318357432	-0.132387643372066	G1	1	-0.359328302488838	chr1_mut
d20_3_iDOXd20.3_CATGCTCGTTGCCATA	8879	3558	0.10046176371213	Batch_1	Org6-s20-d63	NA	NA	-0.0610873882591307	-0.0855896286460829	G1	8	-0.610129843794559	wt
d20_3_iDOXd20.3_CATTCATTCGTCGGGT	5037	2541	0.0774270399047052	Batch_1	Org6-s20-d63	NA	NA	-0.0979794862680468	-0.156144993436059	G1	8	-0.695428122280966	wt
d20_3_iDOXd20.3_CATTCATTCTCTTCAA	7683	3294	0.0130157490563582	Batch_1	Org6-s20-d63	NA	NA	-0.0975810998803798	-0.173386130110188	G1	8	-0.540276761423189	wt
d20_3_iDOXd20.3_CATTGAGCATTGCTGA	5828	2591	0.128860672614962	Batch_1	Org6-s20-d63	iDOXd20.3_AAAAACAGAAA	0:91M	-0.0708032046993503	-0.149442292492456	G1	8	-0.612755098567084	wt
d20_3_iDOXd20.3_CATTGCCCAGGCGAAT	7631	2874	0.125933691521426	Batch_1	Org6-s20-d63	iDOXd20.3_AGAGCGATATT	0:91M	-0.070208277360243	-0.15579535014542	G1	8	-0.331723039617267	wt
d20_3_iDOXd20.3_CCAATGAGTAGTTAGA	7337	2975	0.120348916450865	Batch_1	Org6-s20-d63	NA	NA	-0.0155840832757661	-0.198240870194772	G1	1	-0.726160638861424	wt
d20_3_iDOXd20.3_CCACTTGAGAGAGCAA	4729	2341	0.0107845210403891	Batch_1	Org6-s20-d63	NA	NA	-0.0469981464751068	-0.212745177615419	G1	8	-0.47993048349383	wt
d20_3_iDOXd20.3_CCATCACGTACCTTCC	6857	3123	0.0473968207670993	Batch_1	Org6-s20-d63	iDOXd20.3_ACGTCGCGTCA_TGGGCCGCACA	0:50M1I40M_0:91M	-0.108864224785278	-0.0211644445418979	G1	8	-0.726863430958926	wt
d20_3_iDOXd20.3_CCATCACTCCAGGACC	4253	2294	0.071008699741359	Batch_1	Org6-s20-d63	iDOXd20.3_TTGAGGTAGGA	0:91M	-0.177461260843151	-0.202292526708374	G1	8	-0.388284382435407	wt
d20_3_iDOXd20.3_CCCGGAACACACTGGC	7370	3219	0.0119402985074627	Batch_1	Org6-s20-d63	iDOXd20.3_TTGAGGTAGGA	0:91M	-0.0388942124531556	-0.119766584957483	G1	8	-0.565182794895087	wt
d20_3_iDOXd20.3_CCCTAACGTGACTGTT	9454	3724	0.0997461392003385	Batch_1	Org6-s20-d63	NA	NA	-0.0743542255622468	-0.151651211591397	G1	8	-0.395692675197607	wt
d20_3_iDOXd20.3_CCGATGGAGAGTGTTA	2819	1496	0.19723306136928	Batch_1	Org6-s20-d63	iDOXd20.3_TTGATCGCCAT	0:91M	-0.106423004027763	-0.130450476064442	G1	8	-0.182444003601618	chr1_mut
d20_3_iDOXd20.3_CCGGACAGTACGATGG	6583	3023	0.0387361385386602	Batch_1	Org6-s20-d63	NA	NA	-0.103841004145783	-0.22216216400012	G1	8	-0.53878381701756	wt
d20_3_iDOXd20.3_CCGGTAGAGGCCATAG	5376	2419	0.181919642857143	Batch_1	Org6-s20-d63	NA	NA	0.00108593523095948	-0.13801235233337	S	14	-0.0211687077440323	wt
d20_3_iDOXd20.3_CCGGTGAAGACCATGG	7942	2979	0.120120876353563	Batch_1	Org6-s20-d63	iDOXd20.3_ACGTCGCGTCA	0:91M	-0.114541157010694	-0.155957846037325	G1	8	-0.349571745235073	wt
d20_3_iDOXd20.3_CCGTGAGAGCTTTCTT	4938	2358	0.106115836371	Batch_1	Org6-s20-d63	NA	NA	-0.0280294621462136	-0.145177773331656	G1	8	-0.488853455593072	chr1_mut
d20_3_iDOXd20.3_CCGTGAGTCTGGAAGG	2532	1667	0.0434439178515008	Batch_1	Org6-s20-d63	NA	NA	-0.138676823283481	-0.0315642215034003	G1	8	-0.472570176704103	chr1_mut
d20_3_iDOXd20.3_CCTAACCCAGAGTGAC	4140	2032	0.0393719806763285	Batch_1	Org6-s20-d63	NA	NA	-0.143651392010439	-0.126771197236248	G1	8	-0.467137795316458	wt
d20_3_iDOXd20.3_CCTCAACAGACCGCCT	6675	3040	0.0786516853932584	Batch_1	Org6-s20-d63	NA	NA	-0.0332551147584144	-0.184946417123299	G1	8	-0.713410573426429	wt
d20_3_iDOXd20.3_CCTCAGTGTGTTCCTC	5785	2533	0.0216076058772688	Batch_1	Org6-s20-d63	NA	NA	-0.0626769616107476	-0.1886147673619	G1	8	-0.600509663187088	wt
d20_3_iDOXd20.3_CCTCATGTCTAGACAC	6717	2917	0.12356706863183	Batch_1	Org6-s20-d63	iDOXd20.3_TTGATCGCCAT	0:91M	-0.135289318526533	-0.11545658523797	G1	8	-0.434764249592186	chr1_mut
d20_3_iDOXd20.3_CCTCTAGCACTAGGCC	8602	3338	0.139269937223901	Batch_1	Org6-s20-d63	iDOXd20.3_AAGGCCGAACA	0:91M	-0.117139828546298	-0.194685775839971	G1	8	-0.612279073894413	wt
d20_3_iDOXd20.3_CCTCTAGGTATAATGG	7479	3266	0.0945313544591523	Batch_1	Org6-s20-d63	NA	NA	-0.101711438826491	0.0111413390659748	G2M	14	-0.150952191526569	wt
d20_3_iDOXd20.3_CCTCTCCGTACAGGTG	4729	2581	0.0143793613871855	Batch_1	Org6-s20-d63	NA	NA	-0.16134095575439	-0.165702842900687	G1	8	-0.54214206293393	wt
d20_3_iDOXd20.3_CCTTCAGAGGGAGGAC	3334	1724	0.152069586082783	Batch_1	Org6-s20-d63	iDOXd20.3_AATGAGGAGGA_ACAGCGGTATT_AGCTAGCCAGA_AGGCCGGGGAA_AGTAGAAAAAT_ATACGAGAGAA_ATTTTTCCCT_TGTGCGTTGCT	0:91M_0:91M_0:91M_0:91M_0:91M_0:91M_0:91M_0:91M	-0.0954373744932633	0.0923666292432674	G2M	8	-0.566457185070347	wt
d20_3_iDOXd20.3_CCTTTGGTCATGCCCT	7311	3299	0.0664751743947476	Batch_1	Org6-s20-d63	NA	NA	-0.0883451730395948	-0.147341149631847	G1	8	-0.650852991969998	wt
d20_3_iDOXd20.3_CGAAGGAGTTCGTTCC	6375	2723	0.12878431372549	Batch_1	Org6-s20-d63	NA	NA	-0.0516054874745631	-0.157159804174627	G1	8	-0.363020744830241	chr1_mut
d20_3_iDOXd20.3_CGAAGTTCAACCAGAG	9909	3292	0.16449692199011	Batch_1	Org6-s20-d63	NA	NA	-0.0787830211900667	-0.182711324051077	G1	8	-0.447276871002302	wt
d20_3_iDOXd20.3_CGAATTGAGACGAGCT	9575	3542	0.121879895561358	Batch_1	Org6-s20-d63	NA	NA	-0.0911737289445406	-0.155331454537795	G1	8	-0.461539383227081	wt
d20_3_iDOXd20.3_CGAATTGAGCATTTGC	4795	2322	0.032533889468196	Batch_1	Org6-s20-d63	NA	NA	-0.100859128733057	-0.207245328802685	G1	8	-0.406310249670206	chr1_mut
d20_3_iDOXd20.3_CGAATTGGTGAGAACC	5710	2824	0.0220665499124343	Batch_1	Org6-s20-d63	NA	NA	-0.0741113168607911	-0.163532498295853	G1	8	-0.522971599301276	wt
d20_3_iDOXd20.3_CGAGGCTAGATCCCGC	8934	3599	0.094582493843743	Batch_1	Org6-s20-d63	NA	NA	-0.0702070952134237	-0.145342248503452	G1	8	-0.59175698527262	chr1_mut
d20_3_iDOXd20.3_CGAGTTACAGTAGTTC	5912	2680	0.0982746955345061	Batch_1	Org6-s20-d63	iDOXd20.3_AAAAGAAAAGT_AACGGAAACAA_ACCGACTCGAA_TGAAATCTTGA_TGGCACGCGGT_TTGCATGTATT	0:91M_0:91M_0:91M_0:91M_0:91M_0:91M	-0.0138435746736004	-0.158710245847253	G1	1	-0.821288928709483	wt
d20_3_iDOXd20.3_CGATCGGAGACGGTTG	5613	2370	0.176198111526813	Batch_1	Org6-s20-d63	iDOXd20.3_AACAGACAGTA_ATCAGTGCGAA	0:91M_0:91M	-0.123593623493362	-0.143407422019248	G1	8	-0.304375247189352	chr1_mut
d20_3_iDOXd20.3_CGATCGGGTTAGGCCC	5413	2740	0.0380565305745428	Batch_1	Org6-s20-d63	NA	NA	-0.0943396049172094	-0.173950689348891	G1	8	-0.684866097595033	wt
d20_3_iDOXd20.3_CGATCGGGTTGGGATG	5176	2559	0.12403400309119	Batch_1	Org6-s20-d63	NA	NA	-0.0387306995309936	-0.19419796443166	G1	8	-0.321016063323278	wt
d20_3_iDOXd20.3_CGCATAATCACTGATG	4115	2096	0.0874848116646415	Batch_1	Org6-s20-d63	NA	NA	-0.0835150458302115	-0.148067746806771	G1	8	-0.491355452254705	wt
d20_3_iDOXd20.3_CGCATGGAGCCGCACT	8302	3151	0.157552397012768	Batch_1	Org6-s20-d63	iDOXd20.3_ACATACACGGT_AGAGACCAGAA_AGGCATCAGGT_AGTACATTACT_TACCCGCCGTT_TGTTTCTAGGT	0:91M_0:91M_0:91M_0:91M_0:91M_0:91M	-0.0462539078766816	-0.157721713684278	G1	8	-0.380196867979443	wt
d20_3_iDOXd20.3_CGCGTGAGTCCTCCAT	8874	3373	0.124633761550597	Batch_1	Org6-s20-d63	NA	NA	-0.142928292986106	-0.193352591954422	G1	8	-0.438157522863847	wt
d20_3_iDOXd20.3_CGGCAGTAGCTTCGTA	7206	2994	0.125173466555648	Batch_1	Org6-s20-d63	iDOXd20.3_AGGGTGTAGGT	0:91M	0.00732199093014219	-0.125132437821178	S	8	-0.58210122975382	chr1_mut
d20_3_iDOXd20.3_CGGCAGTCAGGTCCCA	8877	3471	0.0911343922496339	Batch_1	Org6-s20-d63	iDOXd20.3_TTTTTCTTACT	0:91M	-0.0235085927850789	-0.16041462367132	G1	8	-0.483867370037137	wt
d20_3_iDOXd20.3_CGGGACTAGTACCGGA	6675	2710	0.122546816479401	Batch_1	Org6-s20-d63	iDOXd20.3_TTCTCGTCCTT	0:91M	-0.118727237929107	-0.18401483537183	G1	8	-0.451102889792886	wt
d20_3_iDOXd20.3_CGGGACTAGTCGCCCA	6490	2695	0.149306625577812	Batch_1	Org6-s20-d63	NA	NA	-0.10294123273466	-0.0590749569748693	G1	14	-0.193044683829915	wt
d20_3_iDOXd20.3_CGGGACTAGTTGCGCC	5498	2679	0.0707530010913059	Batch_1	Org6-s20-d63	NA	NA	-0.0421228359571817	-0.140414847666782	G1	8	-0.670572865166752	chr1_mut
d20_3_iDOXd20.3_CGGGTGTCAGCTGTGC	8155	2988	0.165052115266708	Batch_1	Org6-s20-d63	NA	NA	-0.119377528966669	-0.183088393813041	G1	8	-0.52675075833122	wt
d20_3_iDOXd20.3_CGGGTGTTCGTAGTGT	8162	3015	0.137466307277628	Batch_1	Org6-s20-d63	iDOXd20.3_TCCCGCCGATT	0:91M	-0.0751218340485562	-0.119858941568051	G1	8	-0.534289803974293	wt
d20_3_iDOXd20.3_CGTAAGTCATTCTGTT	2293	1313	0.0998691670300916	Batch_1	Org6-s20-d63	NA	NA	0.0489140169794235	-0.0946196879280468	S	14	-0.175653135927537	chr1_mut
d20_3_iDOXd20.3_CGTAATGCATCGGTTA	2699	1400	0.177473138199333	Batch_1	Org6-s20-d63	NA	NA	-0.0484367350335436	-0.233753661628521	G1	8	-0.469688885224114	wt
d20_3_iDOXd20.3_CGTAATGTCCTGTTGC	8058	3173	0.102879126334078	Batch_1	Org6-s20-d63	NA	NA	-0.079418516677991	-0.146461366834599	G1	8	-0.634014883218855	wt
d20_3_iDOXd20.3_CGTAATGTCTATACGG	6826	2956	0.0624084383240551	Batch_1	Org6-s20-d63	iDOXd20.3_AGGGGTTCCGA	0:91M	-0.137639563825861	-0.0790703828038312	G1	8	-0.512972021030899	wt
d20_3_iDOXd20.3_CGTCCATGTTAAACCC	4630	2290	0.0406047516198704	Batch_1	Org6-s20-d63	iDOXd20.3_AAAAAAAAAAA	0:91M	-0.115869173203465	-0.212283858540449	G1	8	-0.314472992284689	wt
d20_3_iDOXd20.3_CGTGTCTCACATGTTG	3969	2066	0.0934744268077601	Batch_1	Org6-s20-d63	NA	NA	0.0926518853880659	-0.121854243215826	S	8	-0.853641385192012	wt
d20_3_iDOXd20.3_CTAACCCGTATGCTTG	5946	2685	0.0714766229397915	Batch_1	Org6-s20-d63	NA	NA	-0.118235999315274	-0.158370442528145	G1	8	-0.462473503999184	wt
d20_3_iDOXd20.3_CTAACTTGTAGCGTAG	6993	2588	0.111397111397111	Batch_1	Org6-s20-d63	NA	NA	-0.100210153388313	-0.106662155596861	G1	8	-0.526004633061984	wt
d20_3_iDOXd20.3_CTAAGTGAGACGCCAA	2767	1596	0.0303577882182869	Batch_1	Org6-s20-d63	iDOXd20.3_AATGAGGAGGA_AGCTAGCCAGA_AGGCCGGGGAA_AGTAGAAAAAT_ATTTTTCCCT_TGTGCGTTGCT	0:91M_0:91M_0:91M_0:91M_0:91M_0:91M	-0.0511890989191186	0.187530003959842	G2M	8	-0.533679484235986	chr1_mut
d20_3_iDOXd20.3_CTACATTGTTCACCGG	7803	3193	0.150454953223119	Batch_1	Org6-s20-d63	NA	NA	0.00333576980642938	-0.0894947354050863	S	8	-0.226859879476652	wt
d20_3_iDOXd20.3_CTACCCAAGCGCATCC	5488	2754	0.0116618075801749	Batch_1	Org6-s20-d63	NA	NA	-0.108942969845323	-0.104982791245685	G1	8	-0.514597864095886	wt
d20_3_iDOXd20.3_CTACGGGGTCGTCATA	6959	2989	0.0435407386118695	Batch_1	Org6-s20-d63	iDOXd20.3_AGGGTGTAGGT	0:91M	-0.0523208500532966	-0.11583787314295	G1	8	-0.440086387175268	chr1_mut
d20_3_iDOXd20.3_CTACTATTCGTTGTTT	5313	2539	0.0623000188217579	Batch_1	Org6-s20-d63	NA	NA	-0.133975194644543	-0.180247524744691	G1	8	-0.331583554894514	wt
d20_3_iDOXd20.3_CTATAGGAGAGGATCC	5144	2477	0.0174961119751166	Batch_1	Org6-s20-d63	NA	NA	-0.0505448415898817	-0.164923314866422	G1	8	-0.497746873141321	wt
d20_3_iDOXd20.3_CTCAAGACATGAAGGC	4289	2325	0.070878992772208	Batch_1	Org6-s20-d63	NA	NA	-0.162419821641158	-0.210534221069264	G1	8	-0.282198758032033	chr1_mut
d20_3_iDOXd20.3_CTCAAGATCCGGGACT	6103	2463	0.147632311977716	Batch_1	Org6-s20-d63	NA	NA	-0.0680398097993625	-0.122945502931229	G1	8	-0.545330177996492	chr1_mut
d20_3_iDOXd20.3_CTCAAGATCGAACTCA	3772	2055	0.0270413573700954	Batch_1	Org6-s20-d63	NA	NA	-0.11139538911456	-0.149209951980784	G1	8	-0.55705649356984	wt
d20_3_iDOXd20.3_CTCAATTAGAGTGTTA	8968	3469	0.128791257805531	Batch_1	Org6-s20-d63	NA	NA	-0.107663774026642	-0.169350688226274	G1	14	0.570447331390859	wt
d20_3_iDOXd20.3_CTCAATTGTCTTGAGT	9347	3431	0.130737134909597	Batch_1	Org6-s20-d63	iDOXd20.3_AGTGTACGGTA_TCGCCCCCTCT	0:91M_0:91M	0.231755160291634	-0.0743833085929374	S	8	-0.476943465512693	wt
d20_3_iDOXd20.3_CTCACTGCAAAGAACT	6310	2912	0.0805071315372425	Batch_1	Org6-s20-d63	iDOXd20.3_TTGATCGCCAT	0:91M	-0.0791530386931102	-0.168127404860888	G1	8	-0.597424363817025	chr1_mut
d20_3_iDOXd20.3_CTCAGGGAGGTGTGAC	6380	2656	0.131034482758621	Batch_1	Org6-s20-d63	iDOXd20.3_TTTTTCTTACT	0:91M	-0.0646368528132862	-0.143304018636661	G1	8	-0.375421714626075	wt
d20_3_iDOXd20.3_CTCATGCTCCTTGACC	9735	3853	0.0839239856189008	Batch_1	Org6-s20-d63	iDOXd20.3_AGGAGATAGGA	0:91M	-0.137084847855053	-0.0837286712221363	G1	8	-0.675752264538919	wt
d20_3_iDOXd20.3_CTCATTACACGCTGAC	8038	3432	0.0887036576262752	Batch_1	Org6-s20-d63	iDOXd20.3_ACGGCAGTGGT	0:91M	-0.152767604159515	-0.169801070869152	G1	8	-0.303489252085657	wt
d20_3_iDOXd20.3_CTCATTAGTACCGGAA	7596	2873	0.109399684044234	Batch_1	Org6-s20-d63	NA	NA	-0.096848655042272	-0.111882208956776	G1	8	-0.365758503998819	wt
d20_3_iDOXd20.3_CTCCCTCTCGTTGCCT	7123	3019	0.0430998174926295	Batch_1	Org6-s20-d63	NA	NA	-0.152812258884792	-0.0510660323520594	G1	14	-0.5947522159321	wt
d20_3_iDOXd20.3_CTCCTCCAGGCTGTAG	9905	3628	0.123069156991418	Batch_1	Org6-s20-d63	NA	NA	-0.0572316363785468	-0.0907229974931561	G1	8	-0.292822268536464	wt
d20_3_iDOXd20.3_CTCTCAGCATGACACT	6357	2833	0.0810130564731792	Batch_1	Org6-s20-d63	iDOXd20.3_TTGATCGCCAT	0:91M	-0.0568863283607343	-0.12726402777992	G1	8	-0.761705692095498	chr1_mut
d20_3_iDOXd20.3_CTGAGGCAGAAGCTGC	3918	2048	0.0952016334864727	Batch_1	Org6-s20-d63	NA	NA	-0.171743006309995	-0.202344374808472	G1	8	-0.598046848062971	wt
d20_3_iDOXd20.3_CTGAGGCAGAATGTTG	7347	2867	0.183884578739622	Batch_1	Org6-s20-d63	NA	NA	-0.149837036909808	-0.200792063999075	G1	8	-0.417644676747857	chr1_mut
d20_3_iDOXd20.3_CTGCATCAGGATACGC	8788	3352	0.153277196176604	Batch_1	Org6-s20-d63	NA	NA	-0.131196752235283	-0.153413812601496	G1	8	-0.271257456581945	chr1_mut
d20_3_iDOXd20.3_CTGCCATTCCCTGGTT	6514	2924	0.115443659809641	Batch_1	Org6-s20-d63	NA	NA	-0.0346940598746969	-0.16056398569449	G1	14	-0.0284259786400257	wt
d20_3_iDOXd20.3_CTGCCTAGTCCTGGGT	3342	1847	0.028426092160383	Batch_1	Org6-s20-d63	NA	NA	-0.0214454720586272	-0.0950007803136753	G1	8	-0.66210301150116	wt
d20_3_iDOXd20.3_CTGCTCACAGCTGTTA	6327	2845	0.109530583214794	Batch_1	Org6-s20-d63	NA	NA	-0.126400402838396	-0.20077208130324	G1	8	-0.543399045094997	chr1_mut
d20_3_iDOXd20.3_CTGGCAGAGTATGTAG	2884	1576	0.0426490984743412	Batch_1	Org6-s20-d63	NA	NA	-0.0587903614383925	-0.0925881642510119	G1	8	-0.384116853285535	chr1_mut
d20_3_iDOXd20.3_CTGGTCTGTACTCAAC	6021	2786	0.0312240491612689	Batch_1	Org6-s20-d63	NA	NA	-0.17783686499043	-0.17595020763621	G1	8	-0.669040659568981	wt
d20_3_iDOXd20.3_CTGTAGATCTAGAACC	7592	3040	0.101949420442571	Batch_1	Org6-s20-d63	iDOXd20.3_AGCTCGGAGTT	0:91M	-0.014617721323533	-0.102558291502432	G1	8	-0.567238259981194	wt
d20_3_iDOXd20.3_CTGTATTAGTCGCCCA	8125	2910	0.122092307692308	Batch_1	Org6-s20-d63	iDOXd20.3_ACAAACGAGGA_ACGCCCGCCCT_AGTTGACTACT_ATGTCGTGTGA_TCGCCCCCGCT	0:50M1I40M_0:91M_0:91M_0:91M_0:91M	-0.124251226911476	-0.100453784850848	G1	8	-0.454048301535388	chr1_mut
d20_3_iDOXd20.3_CTGTCGTCATGCAGCC	7071	2643	0.0943289492292462	Batch_1	Org6-s20-d63	iDOXd20.3_AAAGGTATCGA_AATGGTGGCAA_ACCCGCGCGCT_ACCTCGTCAGA_ATGTCGTGTGA_ATTTGGGGGTT	0:91M_0:91M_0:91M_0:91M_0:91M_0:91M	-0.102951524219124	-0.131634972588862	G1	8	-0.366140228012995	wt
d20_3_iDOXd20.3_CTGTCGTTCACTACTT	4702	2186	0.125478519778818	Batch_1	Org6-s20-d63	iDOXd20.3_TTCTCGTCCTT	0:91M	-0.0888384832030788	-0.116823026025771	G1	14	0.144052197381347	wt
d20_3_iDOXd20.3_CTTAGGAAGCACTAAA	6226	2832	0.0318021201413428	Batch_1	Org6-s20-d63	iDOXd20.3_TTGATCGCCAT	0:91M	-0.0301754830496535	-0.143798728146085	G1	8	-0.277557791475058	wt
d20_3_iDOXd20.3_CTTAGGAAGCTTTGTG	7852	3163	0.139072847682119	Batch_1	Org6-s20-d63	NA	NA	0.1512937475593	-0.117368668108403	S	8	-0.563151248288729	wt
d20_3_iDOXd20.3_CTTCCGAAGCAGCCTC	6391	2717	0.137067751525583	Batch_1	Org6-s20-d63	NA	NA	-0.0991874044124237	-0.136814474315287	G1	8	-0.431489901391896	wt
d20_3_iDOXd20.3_CTTCCGAAGTTGTACC	2409	1203	0.176006641760066	Batch_1	Org6-s20-d63	iDOXd20.3_AAAAACAGAAA	0:91M	-0.110789721237863	-0.167792971621395	G1	8	-0.224653301010307	chr1_mut
d20_3_iDOXd20.3_CTTCCTTGTACAGAGC	4581	2273	0.0170268500327439	Batch_1	Org6-s20-d63	NA	NA	-0.0813290642885745	-0.204543755099733	G1	14	-0.18152112959309	wt
d20_3_iDOXd20.3_CTTCTAACAATAGTGA	9731	3487	0.072551639091563	Batch_1	Org6-s20-d63	NA	NA	-0.0876371916331976	0.454957261564626	G2M	8	-0.733560040399327	wt
d20_3_iDOXd20.3_CTTCTCTGTACATTGC	6478	2960	0.0234640321086755	Batch_1	Org6-s20-d63	iDOXd20.3_TTGATCGCCAT	0:91M	0.103410689851034	-0.12697804851898	S	8	-0.610699660291587	chr1_mut
d20_3_iDOXd20.3_CTTCTCTTCCCGTGAG	5313	2409	0.0741577263316394	Batch_1	Org6-s20-d63	iDOXd20.3_AAGCGCGAAAT	0:91M	-0.125477535556544	-0.13878578004912	G1	8	-0.415353917876521	wt
d20_3_iDOXd20.3_CTTGATTCATTGACCA	6707	2868	0.0966154763679738	Batch_1	Org6-s20-d63	iDOXd20.3_AGAGTCGGAAA	0:91M	0.00449273223592897	-0.104481494003863	S	1	-0.567340485870325	wt
d20_3_iDOXd20.3_CTTTCAATCTGTCCGT	6857	3080	0.0707306402216713	Batch_1	Org6-s20-d63	NA	NA	-0.0891669083735172	-0.0737990350343338	G1	8	-0.52877384456373	chr1_mut
d20_3_iDOXd20.3_CTTTCGGCACATACTG	4780	2369	0.0960251046025105	Batch_1	Org6-s20-d63	iDOXd20.3_ACGTCGCGTCA	0:91M	-0.116566715442086	-0.181626494798753	G1	8	-0.496484376581227	wt
d20_3_iDOXd20.3_GAACACTGTCTTCCGT	8257	3156	0.171369746881434	Batch_1	Org6-s20-d63	iDOXd20.3_ACGTCGCGTCA	0:91M	-0.146833861770055	-0.213617840811911	G1	8	-0.311505647641096	wt
d20_3_iDOXd20.3_GAACACTGTGACGCCT	6528	3080	0.0467218137254902	Batch_1	Org6-s20-d63	NA	NA	-0.116574244713577	-0.0126885742410015	G1	8	-0.53805551941765	wt
d20_3_iDOXd20.3_GAACACTTCGCCAATA	7548	3269	0.0975092739798622	Batch_1	Org6-s20-d63	iDOXd20.3_AATGAGGAGGA_ACAGCGGTATT_ACCCGTAACTT_AGCTAGCCAGA_AGGCCGGGGAA_AGTAGAAAAAT_ATACGAGAGAA_ATTTTTCCCT_TGTGCGTTGCT	0:91M_0:91M_0:91M_0:91M_0:91M_0:91M_0:91M_0:91M_0:91M	-0.143527880302626	-0.119821803220831	G1	8	-0.383233364186464	wt
d20_3_iDOXd20.3_GAACTGTGTAATGATG	7788	2955	0.135464817668208	Batch_1	Org6-s20-d63	NA	NA	-0.0826609063357854	-0.154976226775036	G1	8	-0.463150824870091	wt
d20_3_iDOXd20.3_GAAGAATCATCTGTTT	2619	1482	0.116074837724322	Batch_1	Org6-s20-d63	NA	NA	-0.0683625397522744	-0.125945571366681	G1	1	-0.379596249942111	wt
d20_3_iDOXd20.3_GAAGAATGTACTCAAC	6103	2816	0.125184335572669	Batch_1	Org6-s20-d63	NA	NA	-0.124193167672645	-0.0945883753393333	G1	8	-0.118571227996527	wt
d20_3_iDOXd20.3_GAAGAATGTTTAGTCG	4091	1989	0.196773405035444	Batch_1	Org6-s20-d63	NA	NA	-0.131668157916978	-0.119305252140211	G1	8	-0.472273723355932	wt
d20_3_iDOXd20.3_GAAGCGAAGGTGCCTC	5481	2541	0.132640029191753	Batch_1	Org6-s20-d63	NA	NA	-0.132891159003991	-0.0923763693237745	G1	1	-0.482732898855491	wt
d20_3_iDOXd20.3_GAAGCGACAACAACAA	7944	2954	0.165407854984894	Batch_1	Org6-s20-d63	iDOXd20.3_AGTTGTGGGAT	0:91M	0.00948181350891475	-0.193791692413863	S	8	-0.51267988716289	wt
d20_3_iDOXd20.3_GAAGGGTAGAGCAAGA	2796	1631	0.0815450643776824	Batch_1	Org6-s20-d63	NA	NA	-0.0162883681983506	-0.0950044851250567	G1	8	-0.521042644243491	wt
d20_3_iDOXd20.3_GAATAGAGTCTCGCGA	2577	1462	0.178502134264649	Batch_1	Org6-s20-d63	iDOXd20.3_AAAAACAGAAA_TATAGCGCACA	0:91M_0:91M	-0.100026137428476	-0.058395563238281	G1	8	-0.139296278411075	wt
d20_3_iDOXd20.3_GAATCACGTCAAACGG	9582	3488	0.117616364015863	Batch_1	Org6-s20-d63	NA	NA	-0.0351787724136285	-0.0911581613042207	G1	8	-0.49132626137065	chr1_mut
d20_3_iDOXd20.3_GAATCGTAGAAGGGAT	7612	3055	0.121255911718339	Batch_1	Org6-s20-d63	iDOXd20.3_TGCCCCCGCCA	0:91M	-0.0617555927717585	-0.143889212097794	G1	8	-0.569960549852073	wt
d20_3_iDOXd20.3_GAATCGTCACTCCCTA	9791	3630	0.157389439280972	Batch_1	Org6-s20-d63	iDOXd20.3_AAAAGAAAAGT_AACGGAAACAA_ACCGACTCGAA_TGAAATCTTGA_TGGCACGCGGT_TTGCATGTATT	0:91M_0:91M_0:91M_0:91M_0:91M_0:91M	-0.0877958615663483	-0.197463743007354	G1	8	-0.424219323663813	wt
d20_3_iDOXd20.3_GACACGCGTGCGGTAA	6258	2695	0.0861297539149888	Batch_1	Org6-s20-d63	iDOXd20.3_AGGAGACAAGA	0:91M	-0.0939402953936798	-0.126240661274216	G1	8	-0.421541284469145	wt
d20_3_iDOXd20.3_GACACGCTCCTCACCA	6568	2966	0.0985079171741778	Batch_1	Org6-s20-d63	NA	NA	-0.0335650946697764	-0.211916384850051	G1	8	-0.617862830476342	wt
d20_3_iDOXd20.3_GACCCAGTCACATTGG	5250	2497	0.0297142857142857	Batch_1	Org6-s20-d63	NA	NA	-0.0759778530707592	-0.139967340763617	G1	8	-0.470507542616144	wt
d20_3_iDOXd20.3_GACTGATAGCCGCTTG	4978	2313	0.119124146243471	Batch_1	Org6-s20-d63	NA	NA	-0.0627715113756108	-0.162842476863755	G1	8	-0.706121251142915	wt
d20_3_iDOXd20.3_GACTGATAGCCTCTCT	8501	3523	0.100458769556523	Batch_1	Org6-s20-d63	NA	NA	-0.126967994745215	-0.157505400823102	G1	1	-0.48665631564997	wt
d20_3_iDOXd20.3_GAGAAATTCGGATACT	5035	2432	0.025819265143992	Batch_1	Org6-s20-d63	NA	NA	-0.147770275890114	-0.0922473692015072	G1	8	-0.522994095791336	wt
d20_3_iDOXd20.3_GAGACTTCAAAGGGTC	6563	2801	0.0611001066585403	Batch_1	Org6-s20-d63	NA	NA	-0.077051360359375	-0.10281700186789	G1	8	-0.521161798952054	wt
d20_3_iDOXd20.3_GAGATGGTCCATTCGC	7694	3098	0.123082921757213	Batch_1	Org6-s20-d63	NA	NA	-0.113646540429549	-0.152513709501624	G1	8	-0.543037908570638	wt
d20_3_iDOXd20.3_GAGCCTGCAATGTGGG	4098	2040	0.13152757442655	Batch_1	Org6-s20-d63	NA	NA	0.0570879606484142	-0.137274664508439	S	8	-0.470163938045654	wt
d20_3_iDOXd20.3_GAGCTGCCACTGCACG	7890	3179	0.0514575411913815	Batch_1	Org6-s20-d63	NA	NA	-0.00102820246160285	-0.103863380433931	G1	8	-0.356669950614323	wt
d20_3_iDOXd20.3_GAGGCAACAGGACAGT	9332	3796	0.0756536648092584	Batch_1	Org6-s20-d63	iDOXd20.3_TCGTCCCAGGA	0:91M	-0.00486823679939957	-0.207206884322314	G1	8	-0.393486319334369	wt
d20_3_iDOXd20.3_GAGGGATGTTGCAAGG	5772	2483	0.129071379071379	Batch_1	Org6-s20-d63	iDOXd20.3_ACAGGCATATA_AGTTGATAAGT_TTGCTATTTCA_TTGTCGTAGTT	0:91M_0:91M_0:91M_0:91M	-0.0689976767757232	-0.185011305628336	G1	8	-0.373280371042308	wt
d20_3_iDOXd20.3_GAGTCATTCGGAATTC	6199	2675	0.0995321826100984	Batch_1	Org6-s20-d63	NA	NA	-0.0643486678194704	-0.119492029337276	G1	8	-0.454718695744452	wt
d20_3_iDOXd20.3_GAGTCTATCCGTAATG	5508	2186	0.119281045751634	Batch_1	Org6-s20-d63	NA	NA	0.0939828744750898	0.0386754091238932	S	13	-0.321027841933802	wt
d20_3_iDOXd20.3_GAGTCTATCCGTGTGG	5705	2447	0.13567046450482	Batch_1	Org6-s20-d63	iDOXd20.3_AGTTGTGGGAT	0:91M	-0.0648461164647564	-0.230778577189263	G1	8	-0.149759130247868	wt
d20_3_iDOXd20.3_GAGTGAGCAAGTGCTT	4983	2468	0.112984146096729	Batch_1	Org6-s20-d63	NA	NA	-0.0956045365008551	-0.160632494201541	G1	8	-0.215449488704548	chr1_mut
d20_3_iDOXd20.3_GAGTGAGGTCGTGATT	7835	3646	0.0511805998723676	Batch_1	Org6-s20-d63	NA	NA	-0.217320498993805	-0.223107552220976	G1	1	-0.562202476055832	wt
d20_3_iDOXd20.3_GAGTTACCATCGTGCG	8960	3440	0.119977678571429	Batch_1	Org6-s20-d63	NA	NA	0.0162621145848688	-0.115378108653062	S	1	-0.706815347084728	wt
d20_3_iDOXd20.3_GAGTTACTCGAGATAA	5727	2787	0.0267155578837087	Batch_1	Org6-s20-d63	NA	NA	-0.0907375013879228	-0.153546916483895	G1	8	-0.518772186977026	wt
d20_3_iDOXd20.3_GAGTTACTCGCAGTGC	8988	3293	0.159991099243436	Batch_1	Org6-s20-d63	iDOXd20.3_AACAGACAGTA	0:50M1I40M	-0.0355670139902023	-0.13373351527914	G1	8	-0.508531996762428	chr1_mut
d20_3_iDOXd20.3_GAGTTGTTCCCTCTCC	6802	2813	0.197735960011761	Batch_1	Org6-s20-d63	NA	NA	-0.147573295406808	-0.233287820300413	G1	8	-0.281204922802734	chr1_mut
d20_3_iDOXd20.3_GATAGAAAGACGCAGT	6533	2781	0.108219807133017	Batch_1	Org6-s20-d63	NA	NA	-0.0208158682617497	-0.116743379438805	G1	8	-0.630564580226542	chr1_mut
d20_3_iDOXd20.3_GATAGAATCTAGTCAG	3051	1542	0.122254998361193	Batch_1	Org6-s20-d63	iDOXd20.3_ATCATAAGCCA	0:91M	-0.0485193329117857	-0.13335420215983	G1	8	-0.520759645576408	wt
d20_3_iDOXd20.3_GATAGCTGTAGATCGG	9222	3416	0.1174365647365	Batch_1	Org6-s20-d63	NA	NA	0.0271811598453336	-0.215410990124016	S	8	-0.422158242078722	wt
d20_3_iDOXd20.3_GATCACATCTGGAAGG	4668	2081	0.151456726649529	Batch_1	Org6-s20-d63	NA	NA	-0.114201076500316	-0.159972463408405	G1	8	-0.529754949822255	wt
d20_3_iDOXd20.3_GATCATGTCCTACACC	6118	2779	0.0537757437070938	Batch_1	Org6-s20-d63	iDOXd20.3_TTGAGGTAGGA	0:91M	0.0395466093384202	-0.233448362466395	S	8	-0.565859527754267	wt
d20_3_iDOXd20.3_GATCCCTCAACTCGAT	7432	3077	0.0219321851453175	Batch_1	Org6-s20-d63	iDOXd20.3_AGAGCGATATT	0:91M	-0.0948165061749846	-0.150409738104468	G1	8	-0.389915965721081	wt
d20_3_iDOXd20.3_GATGACTGTATCCCTC	6178	2769	0.0454839753965685	Batch_1	Org6-s20-d63	NA	NA	-0.111059899190548	-0.250789319980835	G1	8	-0.43084586575276	wt
d20_3_iDOXd20.3_GATGACTTCCCGATCT	7623	2989	0.136953955135773	Batch_1	Org6-s20-d63	NA	NA	-0.103986173216085	-0.0371714928731893	G1	1	-0.483461678708086	wt
d20_3_iDOXd20.3_GATGCTAGTACTTGTG	8988	3083	0.179238985313752	Batch_1	Org6-s20-d63	iDOXd20.3_AAGGGAGGTCT	0:91M	-0.0152006965144211	-0.146423727121056	G1	8	-0.492468053732875	wt
d20_3_iDOXd20.3_GATGCTAGTTACACTG	6905	3056	0.0448950036205648	Batch_1	Org6-s20-d63	NA	NA	0.0409219895322414	-0.127824158263552	S	8	-0.522163692053839	wt
d20_3_iDOXd20.3_GATGCTATCAGCCCAG	7438	2949	0.10190911535359	Batch_1	Org6-s20-d63	iDOXd20.3_AAAAGTAGGCA_AAGGATGGGGA_AAGGGAGGTCT_AGCAGGACGGT_ATTTGTCCTTT_TATGAGGTGCA_TCGGTCCAAAT_TGTCGGGTGCT	0:91M_0:91M_0:91M_0:91M_0:91M_0:91M_0:91M_0:91M	-0.136647277468644	-0.116940115783203	G1	8	-0.588879418995406	wt
d20_3_iDOXd20.3_GATGTTGTCAAGTGTC	7754	2856	0.134382254320351	Batch_1	Org6-s20-d63	NA	NA	-0.132853028434521	0.0597344999045849	G2M	14	-0.222459118257158	chr1_mut
d20_3_iDOXd20.3_GATTCTTCAGCGACAA	9992	3881	0.112489991993595	Batch_1	Org6-s20-d63	NA	NA	0.172171184788363	-0.0745654520830913	S	8	-0.805580502929358	chr1_mut
d20_3_iDOXd20.3_GATTTCTAGACCAACG	5807	2668	0.0873084208713622	Batch_1	Org6-s20-d63	NA	NA	-0.11725723009157	-0.145862072557935	G1	13	-0.43925364160159	wt
d20_3_iDOXd20.3_GCAACCGAGGAAGTAG	6738	2780	0.104927278124072	Batch_1	Org6-s20-d63	NA	NA	-0.0187452441483403	-0.16905440423647	G1	8	-0.639889767179591	wt
d20_3_iDOXd20.3_GCACATAAGTAATTGG	5669	2761	0.0165814076556712	Batch_1	Org6-s20-d63	iDOXd20.3_ACGTCGCGTCA	0:91M	-0.048292521912242	-0.16987309744731	G1	8	-0.686190401355964	wt
d20_3_iDOXd20.3_GCACGGTAGCGCCCAT	8431	3068	0.136164156090618	Batch_1	Org6-s20-d63	iDOXd20.3_AAAAGTAGGCA_AAGGATGGGGA_AAGGGAGGTCT_AGCAGGACGGT_ATTTGTCCTTT_TATGAGGTGCA_TCGGTCCAAAT_TGTCGGGTGCT	0:91M_0:91M_0:91M_0:91M_0:91M_0:91M_0:91M_0:91M	-0.0661763600971293	-0.198568194507518	G1	13	-0.159328793054332	wt
d20_3_iDOXd20.3_GCACGGTGTTTGGCTA	8194	3434	0.0133024164022455	Batch_1	Org6-s20-d63	iDOXd20.3_ACGTCGCGTCA	0:91M	-0.131721679154924	-0.215055488268342	G1	13	-0.297094293567131	wt
d20_3_iDOXd20.3_GCAGCCAGTACGGTTT	8503	3446	0.0659767141009056	Batch_1	Org6-s20-d63	iDOXd20.3_AGTGTACGGTA_TCGCCCCCTCT	0:91M_0:91M	-0.0487966446581911	-0.0983681963847032	G1	14	-0.269379073384993	wt
d20_3_iDOXd20.3_GCAGCCAGTATCGAAA	4224	2023	0.129024621212121	Batch_1	Org6-s20-d63	NA	NA	-0.142404607491783	0.157704706699655	G2M	8	-0.541261807522758	wt
d20_3_iDOXd20.3_GCAGCCAGTCTGTAGT	5111	2472	0.0786538837800822	Batch_1	Org6-s20-d63	NA	NA	-0.137893955030572	-0.15357428830587	G1	8	-0.614911891999028	chr1_mut
d20_3_iDOXd20.3_GCAGCTGTCGCCGAAC	4187	2051	0.122283257702412	Batch_1	Org6-s20-d63	NA	NA	-0.14170968440776	-0.182109515052485	G1	8	-0.35606872958626	wt
d20_3_iDOXd20.3_GCAGGCTTCTTCACAT	5162	2574	0.0280898876404494	Batch_1	Org6-s20-d63	iDOXd20.3_ACGTCGCGTCA	0:91M	-0.017174686082916	-0.157317658360663	G1	1	-0.695745522549938	wt
d20_3_iDOXd20.3_GCAGTTACACGCTGAC	5614	2488	0.122907018168864	Batch_1	Org6-s20-d63	NA	NA	-0.163522143100086	-0.0168131906624847	G1	8	-0.571441510705139	wt
d20_3_iDOXd20.3_GCATCGGTCCTGTTAT	2957	1734	0.142712208319242	Batch_1	Org6-s20-d63	iDOXd20.3_TCAGTGAGTAA	0:91M	-0.165559708430962	-0.188377828125473	G1	14	-0.178862353906381	wt
d20_3_iDOXd20.3_GCATCTCTCATGTCAG	7695	3215	0.055230669265757	Batch_1	Org6-s20-d63	iDOXd20.3_ACGTCGCGTCA	0:91M	-0.0534588516497587	-0.108901373240081	G1	8	-0.453513106404258	wt
d20_3_iDOXd20.3_GCATTAGAGGATACCG	7597	2954	0.154797946557852	Batch_1	Org6-s20-d63	NA	NA	-0.111634336316303	-0.138714897925558	G1	1	-0.338877707706063	wt
d20_3_iDOXd20.3_GCATTAGGTCTGTTAG	2350	1432	0.0268085106382979	Batch_1	Org6-s20-d63	NA	NA	-0.113445939206432	-0.152732700563833	G1	8	-0.500662454609174	chr1_mut
d20_3_iDOXd20.3_GCCAGGTCAGCAGTTT	5933	2368	0.0898365076689702	Batch_1	Org6-s20-d63	NA	NA	-0.0867585547737537	-0.0483891029245027	G1	8	-0.0665542293396314	wt
d20_3_iDOXd20.3_GCCAGTGCAATAAGGT	8662	3263	0.164511660124683	Batch_1	Org6-s20-d63	NA	NA	-0.116168855669284	-0.0959544768851314	G1	14	-0.108713455326484	wt
d20_3_iDOXd20.3_GCCAGTGTCTAGACAC	5844	2540	0.114818617385353	Batch_1	Org6-s20-d63	NA	NA	-0.0319885342424342	-0.136359596426999	G1	1	-0.186075849171084	wt
d20_3_iDOXd20.3_GCCGTGATCCGCATAA	5998	2623	0.157052350783595	Batch_1	Org6-s20-d63	NA	NA	-0.156740733601164	-0.00934031263516794	G1	8	-0.378205745296998	wt
d20_3_iDOXd20.3_GCGAGAACAGGTATGG	6142	2485	0.142950179094757	Batch_1	Org6-s20-d63	NA	NA	-0.116482408105003	-0.188707042522012	G1	8	-0.492987502651628	wt
d20_3_iDOXd20.3_GCGTGCAAGTATAACG	4287	2132	0.120130627478423	Batch_1	Org6-s20-d63	NA	NA	-0.129584060406168	-0.114265722199458	G1	14	-0.100330846516469	chr1_mut
d20_3_iDOXd20.3_GCGTGCAAGTTGCGCC	4997	2270	0.101260756453872	Batch_1	Org6-s20-d63	iDOXd20.3_TTTGGCTGGGA	0:91M	-0.14116920647905	-0.125686172251825	G1	8	-0.512452117735719	wt
d20_3_iDOXd20.3_GCGTTTCTCAAAGACA	4387	1995	0.153863688169592	Batch_1	Org6-s20-d63	NA	NA	-0.0122419524766531	-0.164302700533873	G1	8	-0.466875502368597	chr1_mut
d20_3_iDOXd20.3_GCTACAACATAGATGA	2387	1565	0.0397989107666527	Batch_1	Org6-s20-d63	iDOXd20.3_TCGCCCCGCCA	0:91M	-0.0702662925148481	-0.134731403819229	G1	8	-0.212644046496002	wt
d20_3_iDOXd20.3_GCTACCTGTGTTTGCA	7561	3123	0.112022219283164	Batch_1	Org6-s20-d63	iDOXd20.3_TTGATCGCCAT	0:91M	0.249980269981814	-0.172200513631698	S	8	-0.534387718614056	chr1_mut
d20_3_iDOXd20.3_GCTGAATTCGCTCTCA	6826	3083	0.0487840609434515	Batch_1	Org6-s20-d63	iDOXd20.3_AAGGCCGAACA	0:91M	-0.100313822618939	-0.170100113641991	G1	8	-0.449530524394206	wt
d20_3_iDOXd20.3_GCTGCAGGTACGAGCA	5118	2349	0.0930050801094178	Batch_1	Org6-s20-d63	iDOXd20.3_TTTTTCTTACT	0:91M	-0.0645078133429842	-0.166746166665882	G1	8	-0.544028166472599	wt
d20_3_iDOXd20.3_GCTTCACAGTTCCTGA	7444	2990	0.130306286942504	Batch_1	Org6-s20-d63	NA	NA	-0.0562300857701418	-0.150878218722797	G1	8	-0.470253287147631	wt
d20_3_iDOXd20.3_GCTTGGGAGGTGCCAA	3118	1825	0.0237331622835151	Batch_1	Org6-s20-d63	NA	NA	-0.128857749275599	-0.155277738013437	G1	13	-0.246995738827027	chr1_mut
d20_3_iDOXd20.3_GCTTGGGGTGGGAGAG	6520	2846	0.142944785276074	Batch_1	Org6-s20-d63	iDOXd20.3_ACGGCAGTGGT	0:91M	-0.0686340045899032	-0.183576608285157	G1	14	-0.367384981253586	wt
d20_3_iDOXd20.3_GGAACCCAGTGCTCAT	7828	3027	0.0822687787429739	Batch_1	Org6-s20-d63	iDOXd20.3_TGTGCGTTGCT	0:91M	-0.156755167553652	-0.0554452011112962	G1	8	-0.421333229273077	wt
d20_3_iDOXd20.3_GGAACCCAGTTCCATG	8007	3154	0.125015611340077	Batch_1	Org6-s20-d63	NA	NA	-0.134129085975798	-0.151566183679924	G1	8	-0.482362138093738	wt
d20_3_iDOXd20.3_GGAACCCAGTTGCGCC	6921	2942	0.11790203727785	Batch_1	Org6-s20-d63	iDOXd20.3_TTGATCGCCAT	0:91M	-0.136479642423851	-0.0983737819038037	G1	8	-0.32906659213853	chr1_mut
d20_3_iDOXd20.3_GGAACCCTCCGTCAAA	4833	2403	0.0434512725015518	Batch_1	Org6-s20-d63	iDOXd20.3_ACGTCGCGTCA	0:91M	-0.072054023291971	-0.0209105797466872	G1	1	-0.38638475226581	wt
d20_3_iDOXd20.3_GGACGTCTCATGGTAC	9800	3695	0.176734693877551	Batch_1	Org6-s20-d63	NA	NA	-0.0635874479668879	-0.0986402129855595	G1	14	-0.00197830279715328	chr1_mut
d20_3_iDOXd20.3_GGAGGTAAGATTAGTG	9197	3256	0.135261498314668	Batch_1	Org6-s20-d63	iDOXd20.3_TCAGTGAGTAA_TGGGGTAGTCT	0:91M_0:91M	-0.0443770478747915	-0.0893879370369286	G1	8	-0.557202608715163	wt
d20_3_iDOXd20.3_GGAGGTAAGTCATCCA	7433	3007	0.060002690703619	Batch_1	Org6-s20-d63	iDOXd20.3_AAAAACAGAAA_TATAGCGCACA	0:50M1I40M_0:91M	0.0426633043048943	0.0224479677857792	S	8	-0.713706962631304	chr1_mut
d20_3_iDOXd20.3_GGATCTACATCCTGTC	4701	2106	0.11104020421187	Batch_1	Org6-s20-d63	iDOXd20.3_AGGCAAAGGTA	0:91M	0.0530303839586569	-0.103568414722732	S	8	-0.424963699963379	wt
d20_3_iDOXd20.3_GGCACGTCACGACGCT	4651	2278	0.124919372178026	Batch_1	Org6-s20-d63	NA	NA	-0.0571292355619551	-0.173275272042542	G1	8	-0.341450916057596	chr1_mut
d20_3_iDOXd20.3_GGCACGTTCTCGTGGG	8981	3464	0.124150985413651	Batch_1	Org6-s20-d63	NA	NA	0.436482122648047	-0.112941765142115	S	17	-0.797018776415001	wt
d20_3_iDOXd20.3_GGCAGTCTCCATAGAC	6899	3094	0.156399478185244	Batch_1	Org6-s20-d63	NA	NA	-0.0870451271656296	-0.0832432288010055	G1	14	-0.342965907390688	chr1_mut
d20_3_iDOXd20.3_GGCGTCAAGAATTTGG	7222	3138	0.0357241761284963	Batch_1	Org6-s20-d63	iDOXd20.3_TTGAGGTAGGA	0:91M	-0.0918700529054823	-0.105751470751357	G1	8	-0.596982765878839	wt
d20_3_iDOXd20.3_GGCTGTGGTACGATTC	4007	2197	0.0187172448215623	Batch_1	Org6-s20-d63	NA	NA	-0.0810843251838982	-0.182809399668011	G1	8	-0.46933074321499	wt
d20_3_iDOXd20.3_GGGAAGTGTCGATTTG	5284	2521	0.0798637395912188	Batch_1	Org6-s20-d63	iDOXd20.3_TGGCAAGCCGA	0:91M	-0.106091556063247	-0.152075959163501	G1	8	-0.322267005153177	wt
d20_3_iDOXd20.3_GGGACAACACGCTTAA	6382	2808	0.0490441867753055	Batch_1	Org6-s20-d63	iDOXd20.3_AGTTGTGGGAT	0:91M	-0.0489224492600063	-0.14722039491371	G1	8	-0.751242907156074	wt
d20_3_iDOXd20.3_GGGACTCTCTCCTGAC	6705	3103	0.0624906785980612	Batch_1	Org6-s20-d63	NA	NA	-0.0396501665126523	-0.1706815227729	G1	8	-0.703294504897117	wt
d20_3_iDOXd20.3_GGGATCCCATTGTCGA	5298	2601	0.0145337863344658	Batch_1	Org6-s20-d63	NA	NA	-0.124004641167903	-0.0822147329656183	G1	8	-0.702150262909202	wt
d20_3_iDOXd20.3_GGGATGAGTGCAACAG	9769	3441	0.102774081277511	Batch_1	Org6-s20-d63	NA	NA	-0.0711186208044796	-0.167748751967207	G1	8	-0.326149321924735	chr1_mut
d20_3_iDOXd20.3_GGGCCATCAACAGCCC	6985	3041	0.0946313528990694	Batch_1	Org6-s20-d63	NA	NA	-0.10843237005969	-0.173808731065359	G1	8	-0.779373421221546	wt
d20_3_iDOXd20.3_GGGCTCACACTGCACG	6187	2711	0.0791983190560853	Batch_1	Org6-s20-d63	NA	NA	-0.11979416540672	0.0318895909354676	G2M	14	-0.392724228267302	chr1_12_mut
d20_3_iDOXd20.3_GGGTAGAAGCTCGTGC	7997	2791	0.116293610103789	Batch_1	Org6-s20-d63	iDOXd20.3_TTCTCGTCCTT	0:91M	-0.0157897353581099	-0.0307201758643351	G1	8	-0.536895960534686	wt
d20_3_iDOXd20.3_GGGTATTGTAGACGTG	5857	2636	0.0676114051562233	Batch_1	Org6-s20-d63	NA	NA	-0.159413768681914	-0.139831123810762	G1	8	-0.488840650854921	wt
d20_3_iDOXd20.3_GGGTATTTCGTAACCA	5682	2701	0.038718760999648	Batch_1	Org6-s20-d63	iDOXd20.3_AGTTGTGGGAT	0:91M	-0.145858357308647	-0.20719770023527	G1	8	-0.531555082930377	wt
d20_3_iDOXd20.3_GGGTCTGAGACATCCT	4707	2354	0.0696834501805821	Batch_1	Org6-s20-d63	iDOXd20.3_AATAAAAGGAA_ATCATAAGCCA_ATGTTTAATAT	0:91M_0:91M_0:91M	0.0849553935032138	-0.146362196294054	S	8	-0.518470946049262	wt
d20_3_iDOXd20.3_GGGTCTGCATGCCGAC	6340	2766	0.14006309148265	Batch_1	Org6-s20-d63	iDOXd20.3_AAAACAAAAAA	0:91M	-0.0957273632741251	-0.167988244532366	G1	8	-0.223741720365312	wt
d20_3_iDOXd20.3_GGGTGTCGTGTCGCTG	3743	1985	0.114881111407962	Batch_1	Org6-s20-d63	NA	NA	-0.0966623246200131	-0.0797376788005791	G1	8	-0.573155110861848	chr1_mut
d20_3_iDOXd20.3_GGTAACTAGGAAGAAC	9381	3322	0.147319049141883	Batch_1	Org6-s20-d63	NA	NA	-0.0456826821373604	-0.121707840885363	G1	8	-0.570418769543687	wt
d20_3_iDOXd20.3_GGTAACTAGTGCGCTC	7285	2847	0.13452299245024	Batch_1	Org6-s20-d63	NA	NA	-0.0417250836359854	-0.215400009664803	G1	8	-0.627255902137497	wt
d20_3_iDOXd20.3_GGTAACTCACAGTCAT	9376	3700	0.107081911262799	Batch_1	Org6-s20-d63	iDOXd20.3_AAAAGAAAAGT_ACCGACTCGAA_TGAAATCTTGA_TGGCACGCGGT_TTGCATGTATT	0:91M_0:91M_0:91M_0:91M_0:91M	-0.105966214610112	-0.127009781616525	G1	8	-0.561812435610086	wt
d20_3_iDOXd20.3_GGTAACTCACTGTCCT	9438	3501	0.0932400932400932	Batch_1	Org6-s20-d63	iDOXd20.3_TTCTCGTCCTT	0:91M	-0.092131624810248	-0.182409741965355	G1	8	-0.481244936183027	wt
d20_3_iDOXd20.3_GGTAACTTCGCTCTAC	7259	2904	0.1082793773247	Batch_1	Org6-s20-d63	NA	NA	-0.114529028971568	-0.138741463222148	G1	8	-0.362625408453409	wt
d20_3_iDOXd20.3_GGTAATCAGAGAGTGA	5384	2299	0.156389301634473	Batch_1	Org6-s20-d63	iDOXd20.3_TTGATCGCCAT	0:50M1I40M	-0.0932452818661849	-0.122894814531325	G1	14	-0.330589245315791	chr1_mut
d20_3_iDOXd20.3_GGTAATCCAATGGGTG	7479	2970	0.0826313678299238	Batch_1	Org6-s20-d63	NA	NA	-0.0874133177557378	0.317584684336405	G2M	14	-0.0843815386957137	wt
d20_3_iDOXd20.3_GGTAATCGTGGAAATT	7821	3260	0.0355453266845672	Batch_1	Org6-s20-d63	iDOXd20.3_AGTGTACGGTA_TCGCCCCCTCT	0:91M_0:91M	-0.0110374551690127	-0.178330021494479	G1	8	-0.759384929061648	wt
d20_3_iDOXd20.3_GGTAGAGCACACAGAG	4028	2042	0.13356504468719	Batch_1	Org6-s20-d63	NA	NA	-0.0156932869361191	0.0160324566369387	G2M	14	-0.185559794261392	wt
d20_3_iDOXd20.3_GGTCACGGTGCGTGCT	5501	2475	0.0790765315397201	Batch_1	Org6-s20-d63	NA	NA	-0.0999082153650773	-0.109151690174267	G1	14	-0.573430635574563	chr1_mut
d20_3_iDOXd20.3_GGTGGCTTCGGTATGT	7007	2728	0.176823176823177	Batch_1	Org6-s20-d63	NA	NA	-0.0641069750495342	-0.179074250647065	G1	8	-0.308747964342106	wt
d20_3_iDOXd20.3_GGTGTCGTCTACCAGA	9742	3566	0.142578525970027	Batch_1	Org6-s20-d63	NA	NA	-0.0848362620832451	-0.184196381346659	G1	8	-0.44258395685053	wt
d20_3_iDOXd20.3_GGTGTTAAGATAACAC	7336	3464	0.0565703380588877	Batch_1	Org6-s20-d63	NA	NA	-0.165009703493168	-0.241718962741366	G1	8	-0.55561931514812	wt
d20_3_iDOXd20.3_GGTTAACGTTGGGCCT	9955	3618	0.142641888498242	Batch_1	Org6-s20-d63	iDOXd20.3_AAAAGTAGGCA_AAGGATGGGGA_AAGGGAGGTCT_AGCAGGACGGT_ATTTGTCCTTT_TATGAGGTGCA_TCGGTCCAAAT_TGTCGGGTGCT	0:91M_0:91M_0:91M_0:91M_0:91M_0:91M_0:91M_0:91M	-0.102535476643299	-0.139372696715245	G1	8	-0.668463143130065	wt
d20_3_iDOXd20.3_GGTTCTCCACAAATAG	5777	2659	0.101090531417691	Batch_1	Org6-s20-d63	iDOXd20.3_AAGAAATGAGT	0:91M	-0.0769921545484967	-0.131332119284454	G1	14	0.239049619213262	chr1_mut
d20_3_iDOXd20.3_GGTTGTATCGCTAAAC	5380	2520	0.15185873605948	Batch_1	Org6-s20-d63	NA	NA	0.013583034021018	-0.0982157364397283	S	14	-0.0816892711079882	chr1_12_mut
d20_3_iDOXd20.3_GTAACACGTTCAGGTT	6639	2807	0.111914444946528	Batch_1	Org6-s20-d63	NA	NA	-0.0978132314297049	-0.221897071929433	G1	8	-0.580143872029074	wt
d20_3_iDOXd20.3_GTAATCGGTAGTGCGA	5157	2278	0.150668993600931	Batch_1	Org6-s20-d63	NA	NA	0.0152416011866477	-0.118818066543252	S	8	-0.589020742140165	wt
d20_3_iDOXd20.3_GTAATCGGTCACTTCC	8832	3195	0.164855072463768	Batch_1	Org6-s20-d63	iDOXd20.3_AGGGTGTAGGT_TGTTTTGAAAA	0:91M_0:91M	-0.101701412523837	-0.124087012689784	G1	8	-0.521593994093703	chr1_mut
d20_3_iDOXd20.3_GTAATGCGTTACCTGA	6513	2770	0.120681713496085	Batch_1	Org6-s20-d63	iDOXd20.3_AAAAACAGAAA_TATAGCGCACA_TTGCTTTTGTT	0:91M_0:91M_0:91M	-0.110594626938236	-0.109894236265875	G1	8	-0.364544906016913	chr1_mut
d20_3_iDOXd20.3_GTACAACAGACAGCTG	9923	3389	0.127280056434546	Batch_1	Org6-s20-d63	NA	NA	0.0077086304331552	-0.139051254413448	S	8	-0.46576110255767	wt
d20_3_iDOXd20.3_GTAGAAATCGCCTTTG	5575	2438	0.148161434977578	Batch_1	Org6-s20-d63	iDOXd20.3_TGGGGTAGTCT	0:91M	-0.103224143731631	-0.176153871831333	G1	8	-0.224679905542467	wt
d20_3_iDOXd20.3_GTAGAGGAGATGACAT	8974	3285	0.114441720525964	Batch_1	Org6-s20-d63	NA	NA	-0.0593722368046144	-0.0794616569614362	G1	8	-0.664737334520922	wt
d20_3_iDOXd20.3_GTAGATCAGCATCCCG	7329	2969	0.130713603492973	Batch_1	Org6-s20-d63	NA	NA	-0.122671108453473	-0.0577560212771077	G1	8	-0.445973208899498	wt
d20_3_iDOXd20.3_GTAGTACAGAGCTGCA	6909	3029	0.084672166739036	Batch_1	Org6-s20-d63	iDOXd20.3_TTTGGCTGGGA	0:91M	-0.0157566787281392	-0.213835252248661	G1	8	-0.583670086089249	wt
d20_3_iDOXd20.3_GTATTGGCAAGAATAC	9319	3515	0.139499946346174	Batch_1	Org6-s20-d63	NA	NA	-0.0879543289401454	-0.156797410686946	G1	8	-0.486531843609664	chr1_mut
d20_3_iDOXd20.3_GTCAAACAGATCCGAG	5835	2473	0.0843187660668381	Batch_1	Org6-s20-d63	NA	NA	-0.115737725072191	-0.134018723074879	G1	14	-0.208082742376241	wt
d20_3_iDOXd20.3_GTCAAACCAAGGGCAT	4547	2149	0.118759621728612	Batch_1	Org6-s20-d63	NA	NA	-0.0112286069834907	-0.155662137133114	G1	14	0.229405396174624	wt
d20_3_iDOXd20.3_GTCAAGTTCGGAGCAA	4644	2215	0.111541774332472	Batch_1	Org6-s20-d63	iDOXd20.3_TTTGGCTGGGA	0:91M	-0.106968307304965	-0.154211201239732	G1	8	-0.704081623498271	wt
d20_3_iDOXd20.3_GTCAGCGCACTGAGGA	5562	2586	0.0697590794678173	Batch_1	Org6-s20-d63	NA	NA	-0.115906095389781	-0.10501060855361	G1	8	-0.654882501623871	wt
d20_3_iDOXd20.3_GTCATGAAGCCGAATG	5472	2265	0.116045321637427	Batch_1	Org6-s20-d63	NA	NA	-0.0620999749093369	-0.124179713305017	G1	8	-0.326427671384808	wt
d20_3_iDOXd20.3_GTCATGATCAGAATAG	4888	2292	0.127454991816694	Batch_1	Org6-s20-d63	NA	NA	-0.152654198336207	-0.183349545785887	G1	8	-0.611419383454819	wt
d20_3_iDOXd20.3_GTCCACTTCGTAACTG	3189	1671	0.126685481342114	Batch_1	Org6-s20-d63	NA	NA	-0.0904666970174754	-0.0871090416420696	G1	8	-0.441450526202629	chr1_mut
d20_3_iDOXd20.3_GTCCACTTCTGGGAGA	5728	2646	0.105097765363129	Batch_1	Org6-s20-d63	iDOXd20.3_ACGTCGCGTCA	0:91M	-0.0842161344285467	-0.185121645219788	G1	8	-0.604326296285301	wt
d20_3_iDOXd20.3_GTCCTCACAGGCATTT	3201	1664	0.112152452358638	Batch_1	Org6-s20-d63	NA	NA	-0.0733491885405022	-0.175275326661987	G1	14	0.0554192884546219	wt
d20_3_iDOXd20.3_GTCGTAAAGAGTCGAC	3184	1642	0.112123115577889	Batch_1	Org6-s20-d63	NA	NA	0.0226912216087852	-0.0555179130670442	S	8	-0.544865653530882	wt
d20_3_iDOXd20.3_GTCGTAAAGGCCTGAA	2693	1458	0.115855922762718	Batch_1	Org6-s20-d63	NA	NA	-0.0602842799945543	-0.116745470589274	G1	8	-0.339610705907982	wt
d20_3_iDOXd20.3_GTCTCACTCACTTCTA	5324	2444	0.0805785123966942	Batch_1	Org6-s20-d63	NA	NA	0.0299589842309079	0.140631945254943	G2M	14	-0.304840595079426	chr1_mut
d20_3_iDOXd20.3_GTCTTTAAGCGTATGG	7237	2660	0.183086914467321	Batch_1	Org6-s20-d63	NA	NA	-0.0150055868257409	-0.172682060937945	G1	8	-0.496834784118014	wt
d20_3_iDOXd20.3_GTGCACGTCCCATACC	6230	2625	0.132102728731942	Batch_1	Org6-s20-d63	iDOXd20.3_TTGATCGCCAT	0:91M	-0.0304396449709806	-0.0719244658761942	G1	8	-0.60805243408	chr1_mut
d20_3_iDOXd20.3_GTGCGTGCAGATTTCG	8739	2867	0.115802723423733	Batch_1	Org6-s20-d63	iDOXd20.3_AGTGTACGGTA_ATCGGAGGAGT_TCGCCCCCTCT	0:91M_0:91M_0:91M	-0.0733734572632009	-0.13366549489977	G1	8	-0.348430888496235	wt
d20_3_iDOXd20.3_GTGCTTCCAACTTGGT	5434	2570	0.0815237394184763	Batch_1	Org6-s20-d63	NA	NA	-0.13749087813658	-0.196261830139884	G1	8	-0.52356597148758	wt
d20_3_iDOXd20.3_GTGGAAGAGCGGGTAT	2772	1424	0.0371572871572872	Batch_1	Org6-s20-d63	NA	NA	-0.124128080460048	-0.148633877617758	G1	8	-0.339636443200982	wt
d20_3_iDOXd20.3_GTGGAGATCTCGTGGG	7719	3160	0.0713823034071771	Batch_1	Org6-s20-d63	NA	NA	-0.14215897963269	-0.232650191566729	G1	8	-0.539217138192144	wt
d20_3_iDOXd20.3_GTGGGAATCCGCCTAT	2926	1515	0.127136021872864	Batch_1	Org6-s20-d63	iDOXd20.3_AAAAACAGAAA_TATAGCGCACA	0:91M_0:91M	-0.130959565023771	-0.147501154802106	G1	8	-0.0481605595412493	chr1_mut
d20_3_iDOXd20.3_GTGTAACCAACCTAAC	5381	2600	0.102211484854116	Batch_1	Org6-s20-d63	NA	NA	-0.167438597809266	-0.135759945791622	G1	8	-0.519632270762459	wt
d20_3_iDOXd20.3_GTGTCCTAGTTTAGGA	5144	2410	0.0843701399688958	Batch_1	Org6-s20-d63	NA	NA	-0.113173301355545	-0.0596232871520079	G1	8	-0.669622419486395	wt
d20_3_iDOXd20.3_GTGTGATTCCTCTAAT	2152	1378	0.0622676579925651	Batch_1	Org6-s20-d63	iDOXd20.3_AGTGTACGGTA_AGTTGTGGGAT	0:91M_0:91M	-0.0455773533478011	0.0678143403448312	G2M	8	-0.346569733847843	wt
d20_3_iDOXd20.3_GTGTTCCCAAGGTACG	7594	2857	0.166973926784303	Batch_1	Org6-s20-d63	NA	NA	-0.0701917562064183	-0.144967336462177	G1	8	-0.339292967992211	wt
d20_3_iDOXd20.3_GTTACCCCATCTTAGG	4114	1654	0.118133203694701	Batch_1	Org6-s20-d63	NA	NA	-0.0536719700898886	-0.102381001820638	G1	8	-0.471524818344257	wt
d20_3_iDOXd20.3_GTTACCCTCATCGCAA	5790	2781	0.0782383419689119	Batch_1	Org6-s20-d63	NA	NA	-0.162705711108522	-0.158603444543901	G1	8	-0.413894120866555	wt
d20_3_iDOXd20.3_GTTACGATCTGCACCT	5218	2317	0.106170946722882	Batch_1	Org6-s20-d63	NA	NA	-0.0753633570229166	-0.202350400661724	G1	8	-0.406118089438419	wt
d20_3_iDOXd20.3_GTTAGTGCAAGTGGAC	5640	2878	0.0537234042553191	Batch_1	Org6-s20-d63	NA	NA	-0.199299169189831	-0.174932725557324	G1	1	-0.510678453625975	wt
d20_3_iDOXd20.3_GTTCCGTTCAAACTGC	5577	2500	0.0432131970593509	Batch_1	Org6-s20-d63	NA	NA	-0.0198691007002658	-0.167082039338996	G1	8	-0.595698269886381	wt
d20_3_iDOXd20.3_GTTCGCTCAGTCTACA	6835	2888	0.102706656912948	Batch_1	Org6-s20-d63	iDOXd20.3_AAGAGTGGGGA	0:91M	-0.0862644419756977	-0.176753184634995	G1	8	-0.306857999021238	wt
d20_3_iDOXd20.3_GTTGAACCACGACAAG	6021	2530	0.0843713668825776	Batch_1	Org6-s20-d63	NA	NA	-0.107084786173869	-0.10671516220484	G1	14	-0.417933179462465	wt
d20_3_iDOXd20.3_GTTGCGGCAGACAATA	2207	1293	0.140462165835976	Batch_1	Org6-s20-d63	iDOXd20.3_ACGTCGCGTCA	0:91M	-0.0575412875539531	-0.10897167157276	G1	8	-0.551616995131423	wt
d20_3_iDOXd20.3_GTTTACTAGCGTCAAG	6715	3006	0.0448250186150409	Batch_1	Org6-s20-d63	NA	NA	-0.172283793498248	-0.196631736343838	G1	8	-0.530666285512252	wt
d20_3_iDOXd20.3_GTTTACTTCCGGTTCT	5963	2689	0.103974509475096	Batch_1	Org6-s20-d63	NA	NA	-0.080561148594714	-0.0615617321812192	G1	8	-0.437644608152753	chr1_mut
d20_3_iDOXd20.3_TAACACGTCTTAGGAC	9653	3910	0.0734486688076246	Batch_1	Org6-s20-d63	iDOXd20.3_TAGGGATTGGA	0:91M	0.417470684409795	0.0022284857260742	S	8	-0.84164950237489	wt
d20_3_iDOXd20.3_TAAGCACCATTCAGCA	2088	1097	0.0842911877394636	Batch_1	Org6-s20-d63	iDOXd20.3_TTTTCTTTCTT	0:91M	0.0370009096103283	-0.102459885986056	S	14	-0.163605903880784	chr1_12_mut
d20_3_iDOXd20.3_TAAGCGTAGGGAGGTG	6825	2927	0.095970695970696	Batch_1	Org6-s20-d63	NA	NA	-0.0925295584349915	-0.125370143001958	G1	14	-0.242291609762076	chr1_mut
d20_3_iDOXd20.3_TAATTCCCATCTATCT	8431	3245	0.0953623532202586	Batch_1	Org6-s20-d63	iDOXd20.3_ACGTCGCGTCA	0:91M	-0.0845884433833256	-0.158580985718414	G1	8	-0.448720385561123	wt
d20_3_iDOXd20.3_TAATTCCTCTTCTGTA	6313	2543	0.181530175827657	Batch_1	Org6-s20-d63	iDOXd20.3_TGGGGTAGTCT	0:91M	-0.0560758567599236	-0.135699596991214	G1	8	-0.473465481395056	wt
d20_3_iDOXd20.3_TACAACGGTAGTCGTT	4643	2297	0.0889511091966401	Batch_1	Org6-s20-d63	NA	NA	-0.0347333358742186	-0.141280390869563	G1	8	-0.556350158170697	chr1_mut
d20_3_iDOXd20.3_TACCCACTCCAGTACA	6868	3000	0.136721025043681	Batch_1	Org6-s20-d63	iDOXd20.3_TTGATCGCCAT	0:91M	-0.0260205644056265	0.028306356173854	G2M	8	-0.6268579891823	wt
d20_3_iDOXd20.3_TACCGAAAGCCGTTAT	4919	2459	0.0605814189875991	Batch_1	Org6-s20-d63	iDOXd20.3_TTCTCGTCCTT	0:91M	-0.0939213095955014	-0.188608188281119	G1	14	0.0156192459997949	chr1_mut
d20_3_iDOXd20.3_TACCTCGCACTCGATA	3879	2148	0.0242330497550915	Batch_1	Org6-s20-d63	iDOXd20.3_TCGTCCCAGGA	0:91M	-0.115221003658124	-0.178582638251671	G1	8	-0.722486373139218	wt
d20_3_iDOXd20.3_TACCTCGGTTCCGTTC	6940	3185	0.0965417867435159	Batch_1	Org6-s20-d63	iDOXd20.3_AAGGCCGAACA	0:91M	-0.136401188112153	-0.0527154168760139	G1	8	-0.63325968958965	wt
d20_3_iDOXd20.3_TACCTGCCAGGGTTGA	7478	3203	0.0887937951323883	Batch_1	Org6-s20-d63	iDOXd20.3_ACGTCGCGTCA	0:91M	0.0106765076378324	-0.156185282704114	S	1	-0.67530716151141	wt
d20_3_iDOXd20.3_TACGGGCGTAGCGTAG	5685	2523	0.169744942832014	Batch_1	Org6-s20-d63	NA	NA	-0.0392592963429063	-0.188845243517526	G1	8	-0.397448429514045	wt
d20_3_iDOXd20.3_TACTGCCTCTTGTGCC	7916	3133	0.146917635169277	Batch_1	Org6-s20-d63	iDOXd20.3_TTGATCGCCAT	0:91M	-0.148780587480423	-0.169712072731179	G1	8	-0.456806838574212	chr1_mut
d20_3_iDOXd20.3_TACTTCAAGAGCCGTA	7262	2763	0.142247314789314	Batch_1	Org6-s20-d63	NA	NA	-0.074181363929689	-0.127837574432312	G1	8	-0.485820283111864	chr1_mut
d20_3_iDOXd20.3_TACTTCAGTGTTCAGT	5969	2700	0.0526051264868487	Batch_1	Org6-s20-d63	NA	NA	-0.00801365342122254	-0.168897103856587	G1	8	-0.679088762259981	wt
d20_3_iDOXd20.3_TAGACTGAGTCTAACC	4238	2053	0.144643699858424	Batch_1	Org6-s20-d63	NA	NA	-0.0824934046688519	-0.0446948096741853	G1	8	-0.445513559459983	chr1_mut
d20_3_iDOXd20.3_TAGAGTCTCCTACACC	6589	2763	0.118075580512976	Batch_1	Org6-s20-d63	iDOXd20.3_AGTGTACGGTA_TCGCCCCCTCT	0:91M_0:91M	-0.11052273062996	-0.183591973670763	G1	1	-0.472169125964411	wt
d20_3_iDOXd20.3_TAGATCGCAAATCAGA	7433	3017	0.0773577290461456	Batch_1	Org6-s20-d63	NA	NA	-0.123406251748036	-0.219481423417036	G1	8	-0.505752347904188	wt
d20_3_iDOXd20.3_TAGGGTTGTACGGGAT	7492	3123	0.111185264281901	Batch_1	Org6-s20-d63	iDOXd20.3_AGCAATGATAT	0:91M	-0.16926549729492	-0.130003117821668	G1	8	-0.497896808000994	wt
d20_3_iDOXd20.3_TAGGGTTGTGCCCAGT	8160	3098	0.110171568627451	Batch_1	Org6-s20-d63	iDOXd20.3_AAGGACGTAAA_AATTGGGCGGT_ACAGAAAAGAA_ACCCTTCGCGA_AGCAGCGAGCA_TAACCCGCCCT_TCGGACTCACT_TGGTCTGGGGT	0:91M_0:91M_0:91M_0:91M_0:91M_0:91M_0:91M_0:91M	-0.0630126051862908	-0.0533543242702921	G1	8	-0.477883806772094	wt
d20_3_iDOXd20.3_TAGGTACGTTTAAGGA	8503	2958	0.106550629189698	Batch_1	Org6-s20-d63	iDOXd20.3_AGAAAAAACAA	0:91M	-0.0495730606953552	-0.144359840386822	G1	8	-0.393603534675024	chr1_mut
d20_3_iDOXd20.3_TAGGTTGTCTGAATCG	9275	3319	0.156549865229111	Batch_1	Org6-s20-d63	iDOXd20.3_AATGAGGAGGA_ACAGCGGTATT_ACCCGTAACTT_AGCTAGCCAGA_AGGCCGGGGAA_AGTAGAAAAAT_ATACGAGAGAA_ATTTTTCCCT_TGTGCGTTGCT	0:91M_0:91M_0:91M_0:91M_0:91M_0:91M_0:91M_0:91M_0:91M	-0.0901768555685081	-0.142639683301089	G1	8	-0.513219549777329	wt
d20_3_iDOXd20.3_TAGTGCACAACCCTCT	7178	3244	0.0342713847868487	Batch_1	Org6-s20-d63	NA	NA	0.136370931218814	-0.0836719785213558	S	8	-0.780488670869249	wt
d20_3_iDOXd20.3_TAGTGCACAATAGGGC	6873	3019	0.0953004510403026	Batch_1	Org6-s20-d63	NA	NA	-0.00742649877430474	-0.108745323852279	G1	8	-0.445109154966437	wt
d20_3_iDOXd20.3_TATATCCTCATATGGC	7400	3271	0.042027027027027	Batch_1	Org6-s20-d63	NA	NA	0.0126557602020954	-0.228733482135198	S	8	-0.633785658224382	wt
d20_3_iDOXd20.3_TATCAGGCAGCAGATG	7167	2793	0.12683131017162	Batch_1	Org6-s20-d63	iDOXd20.3_AGGGTGTAGGT	0:91M	-0.184797702909919	-0.107295891165947	G1	8	-0.817614112101041	chr1_mut
d20_3_iDOXd20.3_TATCAGGGTAACGGTG	5980	2726	0.0961538461538461	Batch_1	Org6-s20-d63	NA	NA	-0.066834894544375	-0.191948929385371	G1	8	-0.486900609535182	wt
d20_3_iDOXd20.3_TATCAGGGTATCCCTC	7939	3242	0.134651719360121	Batch_1	Org6-s20-d63	NA	NA	-0.0440137374382223	-0.0998613392559127	G1	14	-0.222744591309552	wt
d20_3_iDOXd20.3_TATCAGGGTTAGGAGC	6604	3000	0.120987280436099	Batch_1	Org6-s20-d63	iDOXd20.3_ACCCGCGCGCT_AGATCAAAAGA_TCCCCCCACGT_TGCCCGCTGAT	0:91M_0:91M_0:91M_0:91M	-0.0942869468983721	-0.128467119569878	G1	14	-0.205715055406846	wt
d20_3_iDOXd20.3_TATCTTGCACAAATGA	2470	1477	0.0251012145748988	Batch_1	Org6-s20-d63	NA	NA	-0.132013929064929	-0.154324489631083	G1	8	-0.504765600138058	wt
d20_3_iDOXd20.3_TATCTTGTCACCACAA	7146	2884	0.0230898404701931	Batch_1	Org6-s20-d63	iDOXd20.3_ACAGATTTTGA	0:91M	-0.0543704973809441	-0.104225039277369	G1	13	-0.465089622019893	chr1_mut
d20_3_iDOXd20.3_TATGTTCCATGCCGAC	9192	3385	0.161553524804178	Batch_1	Org6-s20-d63	NA	NA	-0.0918395909501806	-0.0091005552476377	G1	8	-0.25137042582628	wt
d20_3_iDOXd20.3_TATGTTCGTCATAGTC	2101	1353	0.0266539742979534	Batch_1	Org6-s20-d63	NA	NA	-0.0604124674503013	-0.110175679161195	G1	8	-0.232834786527425	wt
d20_3_iDOXd20.3_TATTGGGGTGTAACGG	7763	3513	0.0781914208424578	Batch_1	Org6-s20-d63	iDOXd20.3_AAGGACGTAAA_AATTGGGCGGT_ACAGAAAAGAA_TCGGACTCACT_TGGTCTGGGGT	0:91M_0:91M_0:91M_0:91M_0:91M	-0.11982876892053	-0.183856368813687	G1	8	-0.419125446532019	wt
d20_3_iDOXd20.3_TATTTCGTCGGCCAAC	6598	2735	0.12382540163686	Batch_1	Org6-s20-d63	NA	NA	-0.105393963323698	-0.138657802768448	G1	8	-0.234178629376935	wt
d20_3_iDOXd20.3_TCAAGACAGCGCCGTT	4687	2355	0.0753147002346917	Batch_1	Org6-s20-d63	NA	NA	-0.0548017393360919	0.0986806416349224	G2M	8	-0.568302151054084	wt
d20_3_iDOXd20.3_TCAAGACTCGGTTAGT	5875	2477	0.156765957446809	Batch_1	Org6-s20-d63	NA	NA	-0.104171297123798	-0.116547259243176	G1	8	-0.415758356914415	wt
d20_3_iDOXd20.3_TCAAGCACACTTGTCC	7199	3159	0.0280594527017641	Batch_1	Org6-s20-d63	NA	NA	-0.0879342145569533	-0.19521748815697	G1	8	-0.580213145441299	wt
d20_3_iDOXd20.3_TCAAGTGAGCAGCCCT	5120	2327	0.0693359375	Batch_1	Org6-s20-d63	iDOXd20.3_TGGAAATGCGA_TTTTCTTTCTT	0:91M_0:91M	-0.073241884361346	-0.126744410083878	G1	8	-0.328601850490596	wt
d20_3_iDOXd20.3_TCAAGTGAGTCACGCC	7831	3298	0.0307751245051717	Batch_1	Org6-s20-d63	NA	NA	-0.0303789938578984	-0.123236861223982	G1	8	-0.714775323671904	wt
d20_3_iDOXd20.3_TCAAGTGCAAGTGATA	6131	2850	0.0164736584570217	Batch_1	Org6-s20-d63	NA	NA	0.0424196768883122	-0.155408643948766	S	8	-0.647605371065299	wt
d20_3_iDOXd20.3_TCAATTCGTAGGACCA	7380	2992	0.117615176151762	Batch_1	Org6-s20-d63	iDOXd20.3_AGCCCTGCGGA_TTTCCTCTCTT	0:91M_0:91M	-0.111746583692845	-0.102739367693509	G1	8	-0.882176435294021	wt
d20_3_iDOXd20.3_TCACACCCAAGTTGGG	7891	3457	0.0513242934989228	Batch_1	Org6-s20-d63	iDOXd20.3_TTAGAAAGACA	0:91M	-0.124707706138496	-0.200459162255945	G1	13	-0.450843891860354	chr1_mut
d20_3_iDOXd20.3_TCACACCTCTCAATCT	9612	3555	0.151269246774865	Batch_1	Org6-s20-d63	NA	NA	-0.121205335203094	-0.203643703991547	G1	8	-0.570736415826166	chr1_mut
d20_3_iDOXd20.3_TCACATTTCGAAATCC	7532	2945	0.0868295273499735	Batch_1	Org6-s20-d63	iDOXd20.3_TTGATCGCCAT	0:91M	-0.0971127577951148	-0.0638970627040017	G1	14	-0.143864514484131	chr1_mut
d20_3_iDOXd20.3_TCACTATGTCGGAACA	6287	2764	0.0262446317798632	Batch_1	Org6-s20-d63	NA	NA	-0.075731253868031	-0.154132514055662	G1	8	-0.506088945530296	wt
d20_3_iDOXd20.3_TCAGCCTAGGAAAGGT	6590	2814	0.122458270106222	Batch_1	Org6-s20-d63	NA	NA	-0.0627249177494393	-0.196837540738492	G1	8	-0.563505881289054	wt
d20_3_iDOXd20.3_TCAGGTACAGCCCAGT	8305	3372	0.138711619506321	Batch_1	Org6-s20-d63	NA	NA	-0.158315262931238	-0.216161115375835	G1	8	-0.677177095152809	wt
d20_3_iDOXd20.3_TCAGGTATCCCTGTTG	6312	2714	0.0725602027883397	Batch_1	Org6-s20-d63	NA	NA	-0.0429213136859479	-0.176163328499827	G1	14	-0.236180950094883	wt
d20_3_iDOXd20.3_TCAGTCCCAACCGACC	5736	2743	0.0828103207810321	Batch_1	Org6-s20-d63	iDOXd20.3_AGTGTACGGTA_TCGCCCCCTCT	0:91M_0:91M	-0.10810804286403	0.0849900293608907	G2M	8	-0.884071390632507	wt
d20_3_iDOXd20.3_TCAGTGACATATCTGG	7335	3116	0.0997955010224949	Batch_1	Org6-s20-d63	iDOXd20.3_TGGCAAGCCGA	0:91M	-0.170146324781385	-0.165047989531989	G1	8	-0.469300017331753	wt
d20_3_iDOXd20.3_TCAGTTTAGCTAGAAT	5202	2437	0.12322183775471	Batch_1	Org6-s20-d63	iDOXd20.3_TCGTCCCAGGA	0:91M	-0.0548393092128803	-0.12618365303357	G1	8	-0.32535461737215	wt
d20_3_iDOXd20.3_TCAGTTTAGTGTAGAT	6981	3231	0.0442629995702621	Batch_1	Org6-s20-d63	iDOXd20.3_TTGATCGCCAT	0:91M	-0.0291911860206449	-0.130512106841306	G1	8	-0.307389918323858	chr1_mut
d20_3_iDOXd20.3_TCATACTCATGGCCCA	7109	2801	0.0859473906315937	Batch_1	Org6-s20-d63	iDOXd20.3_AAAAACAGAAA	0:46M8I37M	0.0205374371279242	-0.0397341258313722	S	14	-0.374570249021932	chr1_mut
d20_3_iDOXd20.3_TCATACTCATTGCTTT	6626	3088	0.0214307274373679	Batch_1	Org6-s20-d63	NA	NA	-0.142417702071232	-0.210600788668933	G1	8	-0.7074093274485	wt
d20_3_iDOXd20.3_TCATCCGTCGCTTTAT	6973	3108	0.0810268177255127	Batch_1	Org6-s20-d63	iDOXd20.3_TTTGGCTGGGA	0:91M	-0.00601272595753544	-0.120060202187939	G1	8	-0.611040656080423	wt
d20_3_iDOXd20.3_TCATGCCTCTGGAAGG	9559	3330	0.0944659483209541	Batch_1	Org6-s20-d63	NA	NA	-0.116864797842762	-0.186131304626804	G1	1	-0.438072518401078	wt
d20_3_iDOXd20.3_TCATGTTGTCCCTGAG	2846	1612	0.0692199578355587	Batch_1	Org6-s20-d63	iDOXd20.3_ACGTCGCGTCA	0:91M	-0.075221273881004	-0.126637959101636	G1	14	0.162232846578254	wt
d20_3_iDOXd20.3_TCATGTTGTTATTCTC	2995	1773	0.0230383973288815	Batch_1	Org6-s20-d63	iDOXd20.3_TAAATCGCATT_TGTTTTGAAAA	0:91M_0:91M	-0.125842666782781	-0.196312942437114	G1	8	-0.454518441526169	chr1_mut
d20_3_iDOXd20.3_TCATTCATCTCTCGCA	7308	3167	0.0384510125889436	Batch_1	Org6-s20-d63	iDOXd20.3_ACGTCGCGTCA	0:91M	-0.0852982016345655	-0.178581623234097	G1	8	-0.400930950621027	wt
d20_3_iDOXd20.3_TCATTTGTCTACACTT	7312	3118	0.128145514223195	Batch_1	Org6-s20-d63	NA	NA	-0.0901656895687574	-0.0346436478266035	G1	14	-0.223485587915344	chr1_mut
d20_3_iDOXd20.3_TCCAGAAAGCGATGGT	6165	2815	0.0329278183292782	Batch_1	Org6-s20-d63	iDOXd20.3_TTGATCGCCAT	0:91M	-0.143663173996831	-0.172064653431615	G1	8	-0.479023622961796	chr1_mut
d20_3_iDOXd20.3_TCCATCGAGCGAGAAA	9875	3710	0.142379746835443	Batch_1	Org6-s20-d63	iDOXd20.3_AAAGGAACGCT_AAATAAAAAAA_AGGGAAAGTTA_AGGGGAGTAA	0:91M_0:91M_0:91M_0:91M	-0.125421266049296	-0.234690662728202	G1	8	-0.456929370131145	wt
d20_3_iDOXd20.3_TCCATCGGTTCAGGTT	7714	3051	0.14946849883329	Batch_1	Org6-s20-d63	NA	NA	-0.118486028439155	-0.20152936153128	G1	8	-0.397790880876573	chr1_mut
d20_3_iDOXd20.3_TCCATGCGTAACCAGG	7150	2994	0.0876923076923077	Batch_1	Org6-s20-d63	NA	NA	-0.0999847092617269	-0.092070158967577	G1	8	-0.336759122630898	chr1_mut
d20_3_iDOXd20.3_TCCATGCGTGGACCTC	7956	2920	0.10834590246355	Batch_1	Org6-s20-d63	iDOXd20.3_AAAAAAAAAA_AAAAAAAGAAA_ATAGGGTGTGT_ATCCGAACAGA_ATTCGAATGTT_TCTATCCCTTA	0:91M_0:91M_0:91M_0:91M_0:91M_0:91M	-0.08625275103701	-0.162000332063944	G1	8	-0.496124182234029	wt
d20_3_iDOXd20.3_TCCCACACAGTCGGAA	5240	2333	0.155343511450382	Batch_1	Org6-s20-d63	NA	NA	-0.0280353560514859	-0.109611608692705	G1	8	-0.559295626726103	wt
d20_3_iDOXd20.3_TCCCAGTAGTAAATGC	7580	3050	0.110817941952507	Batch_1	Org6-s20-d63	iDOXd20.3_TTGATCGCCAT	0:91M	-0.0478371078329664	-0.151658175863293	G1	8	-0.233438267381695	chr1_mut
d20_3_iDOXd20.3_TCCGAAAAGTCGAGGT	5814	2415	0.0944272445820433	Batch_1	Org6-s20-d63	NA	NA	-0.0903456828536467	-0.049889653592725	G1	8	-0.299868526671006	chr1_mut
d20_3_iDOXd20.3_TCCGATCTCGCCGAGT	8600	3298	0.10406976744186	Batch_1	Org6-s20-d63	NA	NA	-0.118268981010622	-0.195542598246939	G1	8	-0.516920688076607	wt
d20_3_iDOXd20.3_TCCGATCTCTTGGTGA	4218	2158	0.0806069227121859	Batch_1	Org6-s20-d63	NA	NA	-0.082275135796508	-0.0217927045350836	G1	8	-0.403480414545398	wt
d20_3_iDOXd20.3_TCCGGGAAGACCATAA	7161	2790	0.148442954894568	Batch_1	Org6-s20-d63	NA	NA	-0.00561533378721629	0.0158390856419743	G2M	8	-0.622956761985368	chr1_mut
d20_3_iDOXd20.3_TCCGGGACATAGATCC	6099	2941	0.0378750614854894	Batch_1	Org6-s20-d63	NA	NA	-0.084028921705038	-0.253323030990986	G1	14	-0.436435243290205	wt
d20_3_iDOXd20.3_TCCGGGATCCTGTTAT	5551	2429	0.0571068275986309	Batch_1	Org6-s20-d63	NA	NA	-0.156173814711991	-0.125266720800932	G1	8	-0.428029107235481	wt
d20_3_iDOXd20.3_TCCTCCCGTACCAGAG	9214	3358	0.0710874755806382	Batch_1	Org6-s20-d63	NA	NA	-0.117602737359123	-0.195010123615724	G1	8	-0.392091642552473	chr1_mut
d20_3_iDOXd20.3_TCCTGCAAGCGCGTTC	4161	2074	0.106224465272771	Batch_1	Org6-s20-d63	NA	NA	-0.0659071493307641	0.00215319950909687	G2M	8	-0.672397309121443	wt
d20_3_iDOXd20.3_TCCTGCAAGGAAGTCC	9425	3544	0.131458885941645	Batch_1	Org6-s20-d63	NA	NA	-0.0899004653058247	-0.0957965109628805	G1	8	-0.429851047870318	chr1_mut
d20_3_iDOXd20.3_TCCTTTCAGGTCGTGA	4843	2118	0.119141028288251	Batch_1	Org6-s20-d63	iDOXd20.3_AGAGCGATATT	0:91M	-0.125547494678408	-0.177936044292122	G1	8	-0.563201904648041	wt
d20_3_iDOXd20.3_TCCTTTCCACTAGGCC	5884	2780	0.0596532970768185	Batch_1	Org6-s20-d63	NA	NA	-0.112962824800639	-0.227456615438188	G1	8	-0.288181745080756	wt
d20_3_iDOXd20.3_TCGAACAAGTCAGCGA	7890	3178	0.0903675538656527	Batch_1	Org6-s20-d63	iDOXd20.3_AAGGCCGAACA	0:91M	-0.0843613275096634	-0.127112592880817	G1	8	-0.438754653002835	wt
d20_3_iDOXd20.3_TCGAACATCGGAAACG	8312	3212	0.137872954764196	Batch_1	Org6-s20-d63	iDOXd20.3_TTGATCGCCAT	0:91M	0.12411115940616	0.00276632340806071	S	8	-0.644414013334441	chr1_mut
d20_3_iDOXd20.3_TCGACGGTCAGATGCT	7777	2901	0.146971840041147	Batch_1	Org6-s20-d63	NA	NA	-0.0530620390523519	-0.137137422751262	G1	8	-0.633289076498399	wt
d20_3_iDOXd20.3_TCGACGGTCCACACCT	3048	1646	0.101706036745407	Batch_1	Org6-s20-d63	NA	NA	-0.0435708204036743	-0.103116412637728	G1	8	-0.297891368267749	wt
d20_3_iDOXd20.3_TCGACGGTCCATTCGC	7111	3169	0.023484741949093	Batch_1	Org6-s20-d63	NA	NA	0.0390165713227105	-0.175519730380328	S	8	-0.561160855513126	wt
d20_3_iDOXd20.3_TCGATTTCATCGTGCG	5595	2448	0.136907953529937	Batch_1	Org6-s20-d63	NA	NA	-0.0412348338094844	-0.139350176091468	G1	8	-0.426681815364907	wt
d20_3_iDOXd20.3_TCGCAGGAGTGAGGTC	5967	2430	0.166080107256578	Batch_1	Org6-s20-d63	iDOXd20.3_TTGATCGCCAT	0:91M	-0.0847249774282203	-0.146714415122321	G1	8	-0.458395498829315	chr1_mut
d20_3_iDOXd20.3_TCGCAGGCAACCTATG	3047	1749	0.065966524450279	Batch_1	Org6-s20-d63	iDOXd20.3_ACGTCGCGTCA	0:91M	-0.0942571776798191	-0.0640442448424839	G1	8	-0.497345168477851	wt
d20_3_iDOXd20.3_TCGCTCATCGAAGTGG	5896	2338	0.131784260515604	Batch_1	Org6-s20-d63	NA	NA	-0.0625708125868047	-0.150404591354684	G1	8	-0.246761595220292	wt
d20_3_iDOXd20.3_TCGCTTGTCTTAGTTC	9790	4197	0.0760980592441267	Batch_1	Org6-s20-d63	NA	NA	-0.0981887812255349	-0.254501680555989	G1	14	0.342511963838011	wt
d20_3_iDOXd20.3_TCGGATACAATAGTAG	4628	2276	0.13180639585134	Batch_1	Org6-s20-d63	iDOXd20.3_ACGTCGCGTCA	0:91M	-0.112374344176762	-0.0226703756767143	G1	8	-0.488076996093567	wt
d20_3_iDOXd20.3_TCGGATACAGTAGGAC	5248	2213	0.137766768292683	Batch_1	Org6-s20-d63	iDOXd20.3_ACGTCGCGTCA	0:91M	-0.121296125119518	-0.158125936232639	G1	8	-0.195127444264353	wt
d20_3_iDOXd20.3_TCGGGACTCTGACCCT	4546	2193	0.0884293884733832	Batch_1	Org6-s20-d63	iDOXd20.3_AAGAGTGGGGA	0:91M	-0.150380853942186	-0.107181031625046	G1	8	-0.511841360082745	wt
d20_3_iDOXd20.3_TCGGGCAGTCGACGCT	8959	3232	0.142873088514343	Batch_1	Org6-s20-d63	iDOXd20.3_AGAGCGATATT	0:91M	-0.0175456650695265	-0.179767714826903	G1	8	-0.548244141216581	wt
d20_3_iDOXd20.3_TCGGGTGGTCGCTCGA	4441	2371	0.0806124746678676	Batch_1	Org6-s20-d63	NA	NA	-0.0678801675425961	-0.117848146732673	G1	8	-0.835574981314929	wt
d20_3_iDOXd20.3_TCGTCCATCGAACTCA	5280	2238	0.160606060606061	Batch_1	Org6-s20-d63	iDOXd20.3_AGAGTCGGAAA_TATGTATTAGA	0:91M_0:91M	-0.139333659017265	-0.170609135042441	G1	8	-0.488564578788396	wt
d20_3_iDOXd20.3_TCGTGCTTCCTCGCAT	4969	2161	0.141275910646005	Batch_1	Org6-s20-d63	iDOXd20.3_AAATAAAAAAA_AGGGGAGTAA	0:91M_0:91M	-0.0591768452665072	-0.0907159957409367	G1	8	-0.470118220125802	wt
d20_3_iDOXd20.3_TCGTGGGAGATTCGAA	2805	1528	0.144028520499109	Batch_1	Org6-s20-d63	NA	NA	0.0240329108490428	-0.196704348845787	S	8	-0.47139833022379	chr1_mut
d20_3_iDOXd20.3_TCGTGGGAGCGTTGTT	2920	1536	0.130479452054795	Batch_1	Org6-s20-d63	NA	NA	-0.0999937140802841	-0.149509943019147	G1	8	-0.57279069586286	wt
d20_3_iDOXd20.3_TCTACCGTCATCGACA	6053	2564	0.147034528333058	Batch_1	Org6-s20-d63	iDOXd20.3_AACGCAAGGAA_AGGGGTTCCGA_TGAGAAGGAAA	0:91M_0:91M_0:91M	-0.138260962392966	-0.105735809975341	G1	8	-0.495559867149149	wt
d20_3_iDOXd20.3_TCTATACCATCACAGT	5901	2751	0.0454160311811557	Batch_1	Org6-s20-d63	iDOXd20.3_AACAGACAGTA_ATCAGTGCGAA_ATCGCCCCGCA	0:50M1I40M_0:91M_0:91M	-0.125681583039584	-0.019055746188959	G1	8	-0.326518563880072	chr1_mut
d20_3_iDOXd20.3_TCTATCATCATTTGGG	4820	2538	0.0309128630705394	Batch_1	Org6-s20-d63	NA	NA	-0.0534532029150078	-0.201965017774118	G1	8	-0.539112894917511	wt
d20_3_iDOXd20.3_TCTCACGGTCGCAACC	7613	2917	0.117299356364114	Batch_1	Org6-s20-d63	NA	NA	-0.0465930358031198	-0.156423776459553	G1	8	-0.287843411893373	wt
d20_3_iDOXd20.3_TCTCCGACAGGATTCT	4902	2416	0.0518155854753162	Batch_1	Org6-s20-d63	NA	NA	-0.0352445594855233	-0.209054231123977	G1	11	-0.452174391780056	wt
d20_3_iDOXd20.3_TCTCCGATCCGTTGAA	6578	2978	0.0708422012769839	Batch_1	Org6-s20-d63	NA	NA	-0.107770243980423	-0.150484201113626	G1	8	-0.441039538965074	wt
d20_3_iDOXd20.3_TCTGCCATCATTTGGG	3505	1797	0.0841654778887304	Batch_1	Org6-s20-d63	iDOXd20.3_AAATAAAAAAA_AAGGAACGCCA_AAGGCGACAA_ATGGCTTTGGT_ATTGGCATAGA_TACCCGCCGTT_TCTGCTTGGGT	0:91M_0:91M_0:91M_0:91M_0:91M_0:91M_0:91M	-0.0873116131158734	-0.133443137319869	G1	8	-0.372969662676914	wt
d20_3_iDOXd20.3_TCTGGCTGTACACGTT	6230	2694	0.0677367576243981	Batch_1	Org6-s20-d63	NA	NA	-0.138606903248389	-0.112653318390296	G1	8	-0.66338115195697	wt
d20_3_iDOXd20.3_TCTTAGTAGCCACAAG	6386	2810	0.0430629502035703	Batch_1	Org6-s20-d63	iDOXd20.3_TTCTCGTCCTT	0:91M	-0.122853614632724	-0.136126086436281	G1	8	-0.744958421083102	wt
d20_3_iDOXd20.3_TCTTGCGCATAACCCA	8001	3223	0.150606174228222	Batch_1	Org6-s20-d63	NA	NA	-0.091247707632067	-0.0709523858000813	G1	14	-0.304550675428807	chr1_12_mut
d20_3_iDOXd20.3_TCTTTGACACCGGTCA	7876	3203	0.105891315388522	Batch_1	Org6-s20-d63	iDOXd20.3_AAAAAAGATAT	0:91M	-0.0859002367988412	-0.182040324005169	G1	8	-0.434571774706659	chr1_mut
d20_3_iDOXd20.3_TGAACGTGTGTTCCAA	4672	2187	0.171018835616438	Batch_1	Org6-s20-d63	iDOXd20.3_AGGGGTTCCGA	0:91M	-0.109323768860681	-0.181333098908876	G1	8	-0.418632692205156	wt
d20_3_iDOXd20.3_TGAATGCGTCCTTAAG	5566	2440	0.1399568810636	Batch_1	Org6-s20-d63	NA	NA	-0.0678231031926207	-0.205579526791327	G1	8	-0.372325764778825	chr1_mut
d20_3_iDOXd20.3_TGACCCTAGTGGTTCT	6857	2991	0.0501677118273297	Batch_1	Org6-s20-d63	NA	NA	0.00939018021535612	-0.200993759949	S	8	-0.594558055083134	wt
d20_3_iDOXd20.3_TGACCCTGTTCAAGTC	9641	3850	0.123846074058708	Batch_1	Org6-s20-d63	iDOXd20.3_TTGATCGCCAT	0:91M	0.0924460816415472	-0.0194541430437287	S	8	-0.602319264646099	chr1_mut
d20_3_iDOXd20.3_TGACTCCCATATAGCC	5576	2411	0.0321018651362984	Batch_1	Org6-s20-d63	NA	NA	-0.0644071072041705	-0.130494353782098	G1	1	-0.546257959961603	wt
d20_3_iDOXd20.3_TGACTCCGTTGCTGAT	6086	2815	0.0535655603023332	Batch_1	Org6-s20-d63	iDOXd20.3_TTGATCGCCAT	0:91M	-0.12407279905537	-0.156036050107942	G1	14	-0.147229473037326	chr1_mut
d20_3_iDOXd20.3_TGACTCCTCCGACGGT	8477	3132	0.14321104164209	Batch_1	Org6-s20-d63	iDOXd20.3_ACGGCAGTGGT	0:91M	-0.0406972774735362	-0.19366002755803	G1	14	-0.351823557319645	wt
d20_3_iDOXd20.3_TGACTCCTCGGTTGTA	7212	3139	0.140460343871326	Batch_1	Org6-s20-d63	iDOXd20.3_TTGATCGCCAT	0:91M	-0.115545277379159	-0.148368497990944	G1	8	-0.359113567203067	chr1_mut
d20_3_iDOXd20.3_TGAGCATCACCGCTAG	6743	2665	0.161797419546196	Batch_1	Org6-s20-d63	NA	NA	-0.0834190756143405	-0.139849277504928	G1	8	-0.531231112650374	wt
d20_3_iDOXd20.3_TGAGCGCCAGTTCCAA	4322	2169	0.0627024525682554	Batch_1	Org6-s20-d63	iDOXd20.3_TTTTTCTTACT	0:91M	-0.0668663144819708	-0.188676344459561	G1	8	-0.556928813703015	wt
d20_3_iDOXd20.3_TGAGGGAAGGAACGAA	7603	2941	0.0818098119163488	Batch_1	Org6-s20-d63	NA	NA	-0.101091773313941	-0.116234200681893	G1	8	-0.516898150114835	wt
d20_3_iDOXd20.3_TGAGGTTAGATACTGA	5629	2522	0.123823059157932	Batch_1	Org6-s20-d63	iDOXd20.3_AAATAAAAAAA_AAGGAACGCCA_AAGGCGACAA_ATGGCTTTGGT_ATTGGCATAGA_ATTTGGATTTA_TAGCACACCCT_TCGGGAGTGAA_TCTACCCCCGA_TCTGCTTGGGT	0:91M_0:91M_0:91M_0:91M_0:91M_0:91M_0:91M_0:91M_0:91M_0:91M	-0.0195043182684761	-0.140366599847438	G1	8	-0.450666857831285	wt
d20_3_iDOXd20.3_TGATCTTAGCGATCGA	6483	2796	0.0931667437914546	Batch_1	Org6-s20-d63	NA	NA	-0.0856585024406053	-0.143148302854433	G1	8	-0.402557458681273	chr1_mut
d20_3_iDOXd20.3_TGATCTTTCGGTAGGA	7869	3105	0.16558647858686	Batch_1	Org6-s20-d63	iDOXd20.3_ACGTCGCGTCA	0:91M	-0.0636723576143059	-0.117571217414016	G1	8	-0.481306150272112	wt
d20_3_iDOXd20.3_TGATTCTGTGTACGCC	6359	3014	0.0570844472401321	Batch_1	Org6-s20-d63	NA	NA	-0.055080723416325	-0.161284026351499	G1	8	-0.514381676214841	wt
d20_3_iDOXd20.3_TGATTTCAGGCCATAG	6592	2879	0.0467233009708738	Batch_1	Org6-s20-d63	iDOXd20.3_ACGTCGCGTCA	0:91M	-0.117520724126371	-0.131493604001864	G1	8	-0.37529917478935	wt
d20_3_iDOXd20.3_TGCAGATAGTATTCCG	8971	3378	0.0966447441756772	Batch_1	Org6-s20-d63	NA	NA	0.00549902984244652	-0.198632992303249	S	8	-0.606907054021503	wt
d20_3_iDOXd20.3_TGCATCCGTAGTAAGT	6995	2803	0.141100786275911	Batch_1	Org6-s20-d63	NA	NA	-0.0307842700707819	-0.155714243785156	G1	8	-0.551939240402023	wt
d20_3_iDOXd20.3_TGCCGAGGTAGGAGTC	5691	2449	0.121595501669302	Batch_1	Org6-s20-d63	iDOXd20.3_AAAAACAGAAA_TATAGCGCACA	0:91M_0:91M	-0.142171946285096	-0.123964436511492	G1	8	-0.503029309716612	wt
d20_3_iDOXd20.3_TGCCGAGTCATTGTGG	6104	2721	0.109764089121887	Batch_1	Org6-s20-d63	iDOXd20.3_ACGTCGCGTCA_TTAGAAAGACA	0:91M_0:91M	-0.0775816042222662	-0.0460348950563817	G1	8	-0.544871960289167	chr1_mut
d20_3_iDOXd20.3_TGCGATAAGATCCCGC	7494	2938	0.138243928476114	Batch_1	Org6-s20-d63	NA	NA	-0.188522458788914	-0.138408334211318	G1	8	-0.617037936294432	wt
d20_3_iDOXd20.3_TGCGGCAGTGTGTGGA	4285	2437	0.0861143523920653	Batch_1	Org6-s20-d63	NA	NA	-0.0581187479570698	-0.213851442310846	G1	13	-0.31493140258441	wt
d20_3_iDOXd20.3_TGCGGGTCATACGCAT	5691	2639	0.0701107011070111	Batch_1	Org6-s20-d63	NA	NA	-0.12619035257084	-0.144168886174229	G1	8	-0.725445270532748	wt
d20_3_iDOXd20.3_TGCTCGTCAGCTGGTC	6083	2893	0.0701956271576525	Batch_1	Org6-s20-d63	NA	NA	-0.0224338110639223	-0.127207118655701	G1	8	-1.00574919375536	wt
d20_3_iDOXd20.3_TGCTGAAAGAGGCGTT	4997	2222	0.169501701020612	Batch_1	Org6-s20-d63	NA	NA	-0.00642547370837282	-0.094877158123084	G1	8	-0.475189005341449	wt
d20_3_iDOXd20.3_TGCTGAAGTTGCATTG	6296	2745	0.0972045743329098	Batch_1	Org6-s20-d63	NA	NA	-0.12707096283028	-0.0408277077033947	G1	8	-0.357288098863045	chr1_mut
d20_3_iDOXd20.3_TGCTTCGTCACCCTCA	9529	3268	0.117745828523455	Batch_1	Org6-s20-d63	NA	NA	0.0515653446741693	-0.0477628944932769	S	8	-0.727909726907868	wt
d20_3_iDOXd20.3_TGCTTGCCACGTAACT	8039	3252	0.0998880457768379	Batch_1	Org6-s20-d63	NA	NA	0.0146398053381492	-0.118624107726613	S	8	-0.653128441289766	wt
d20_3_iDOXd20.3_TGGAACTAGCGGTATG	4621	2156	0.12508115126596	Batch_1	Org6-s20-d63	NA	NA	-0.0873954604691949	-0.159412944638529	G1	8	-0.317487577845814	wt
d20_3_iDOXd20.3_TGGAACTGTAGGAGTC	8604	3239	0.097396559739656	Batch_1	Org6-s20-d63	NA	NA	-0.0449092442151487	-0.161361940119927	G1	8	-0.471506776797819	wt
d20_3_iDOXd20.3_TGGAACTGTCACTGAT	5494	2731	0.0890061885693484	Batch_1	Org6-s20-d63	NA	NA	-0.114021521916412	-0.116198405685129	G1	14	-0.258536572118129	wt
d20_3_iDOXd20.3_TGGAGGATCTACCACC	4005	2084	0.0709113607990012	Batch_1	Org6-s20-d63	NA	NA	-0.0624758226335871	-0.104931349520347	G1	8	-0.400746348714692	wt
d20_3_iDOXd20.3_TGGATCATCGACGCTG	6456	2760	0.158457249070632	Batch_1	Org6-s20-d63	NA	NA	-0.153742545271438	-0.132851558167147	G1	8	-0.214564640750626	wt
d20_3_iDOXd20.3_TGGATGTTCGAGTGGA	5478	2393	0.137458926615553	Batch_1	Org6-s20-d63	NA	NA	-0.08901706316097	-0.184538266407685	G1	8	-0.586737206265884	wt
d20_3_iDOXd20.3_TGGCGTGAGGGATCTG	4904	2532	0.0469004893964111	Batch_1	Org6-s20-d63	iDOXd20.3_AAATAAAAAAA_TCAGGGGAGCA	0:91M_0:91M	-0.133113314418802	-0.105850134236119	G1	8	-0.329712004872163	chr1_mut
d20_3_iDOXd20.3_TGGCGTGGTCTGATCA	2440	1479	0.0889344262295082	Batch_1	Org6-s20-d63	iDOXd20.3_AGCTCGGAGTT	0:91M	-0.0155746735862449	-0.252295420045704	G1	8	-0.397379580976276	wt
d20_3_iDOXd20.3_TGGGATTGTGGCCCAT	5864	2889	0.041268758526603	Batch_1	Org6-s20-d63	iDOXd20.3_TGTCCGTCCCT_TTGATCGCCAT	0:91M_0:91M	0.0880465191059348	-0.170787596758582	S	8	-0.402440461085465	chr1_mut
d20_3_iDOXd20.3_TGGGTTAGTCTTCTAT	6472	2745	0.092398022249691	Batch_1	Org6-s20-d63	NA	NA	-0.131383655169922	-0.111139056772719	G1	8	-0.435481593100669	wt
d20_3_iDOXd20.3_TGGGTTATCTCGACCT	4653	2220	0.0548033526756931	Batch_1	Org6-s20-d63	NA	NA	-0.0476312546006955	-0.0616194961315423	G1	14	-0.376177729914382	chr1_12_mut
d20_3_iDOXd20.3_TGTAAGCAGCAACAAT	6612	2779	0.160768300060496	Batch_1	Org6-s20-d63	iDOXd20.3_ACCGACTCGAA	0:91M	-0.0384262389689884	-0.082141668817944	G1	1	-0.702257165729169	wt
d20_3_iDOXd20.3_TGTAGACGTGTTGAGG	3830	2033	0.0532637075718016	Batch_1	Org6-s20-d63	iDOXd20.3_AGGGTGTAGGT_TGACAGCAAT	0:91M_0:91M	-0.134135445810008	-0.0634253735867231	G1	8	-0.390437425764283	chr1_mut
d20_3_iDOXd20.3_TGTAGACTCGGACCAC	4646	2409	0.0374515712440809	Batch_1	Org6-s20-d63	NA	NA	-0.0860283632631872	-0.129940729053901	G1	8	-0.631665586467279	wt
d20_3_iDOXd20.3_TGTCAGACAAGTATAG	8981	3253	0.142077719630331	Batch_1	Org6-s20-d63	NA	NA	-0.0763651112053954	-0.182761603503025	G1	8	-0.489562349531686	wt
d20_3_iDOXd20.3_TGTCAGACAATTGAAG	2566	1627	0.0113016367887763	Batch_1	Org6-s20-d63	NA	NA	-0.013136038197141	-0.151326239874511	G1	8	-0.483387952213716	wt
d20_3_iDOXd20.3_TGTCAGATCCCAAGTA	4608	2290	0.0889756944444444	Batch_1	Org6-s20-d63	iDOXd20.3_AAAAGTAGGCA	0:91M	-0.103217748900205	-0.158451294694424	G1	8	-0.726349719079408	wt
d20_3_iDOXd20.3_TGTCCCACAGTTCTAG	6787	2815	0.174303816119051	Batch_1	Org6-s20-d63	NA	NA	-0.0154938362016444	-0.188191999140606	G1	8	-0.689342522555688	wt
d20_3_iDOXd20.3_TGTCCTGTCACACCCT	8585	3278	0.0668608037274316	Batch_1	Org6-s20-d63	iDOXd20.3_AATAAAAGGAA_ATCATAAGCCA_ATGTTTAATAT	0:91M_0:91M_0:91M	-0.088995080945088	-0.203373620491714	G1	14	-0.298758317254068	wt
d20_3_iDOXd20.3_TGTGGCGGTCAAATCC	6635	2812	0.080783722682743	Batch_1	Org6-s20-d63	iDOXd20.3_AGGGGTTCCGA	0:91M	-0.0828694956300546	-0.166231369650199	G1	8	-0.277111509059405	wt
d20_3_iDOXd20.3_TGTGTGAGTGGAGAAA	3441	2071	0.01162452775356	Batch_1	Org6-s20-d63	iDOXd20.3_AAAAACAGAAA_TATAGCGCACA	0:91M_0:91M	-0.122207190144134	-0.0549167880418147	G1	8	-0.612538637472202	chr1_mut
d20_3_iDOXd20.3_TGTGTGATCCGATTAG	4850	2247	0.137731958762887	Batch_1	Org6-s20-d63	iDOXd20.3_AAGGACGTAAA_ACAGAAAAGAA_ACCCTTCGCGA_AGCAGCGAGCA_TAACCCGCCCT_TCGGACTCACT_TGGTCTGGGGT	0:91M_0:91M_0:91M_0:91M_0:91M_0:91M_0:91M	-0.0304421612285798	-0.0206433513201416	G1	8	-0.627825142911347	wt
d20_3_iDOXd20.3_TGTTACTTCCTACACC	6934	3059	0.0535044707239688	Batch_1	Org6-s20-d63	NA	NA	-0.102717095089651	-0.0649539106946351	G1	14	0.0867692386459778	chr1_mut
d20_3_iDOXd20.3_TGTTCATGTGAGTGAC	5322	2590	0.0116497557309282	Batch_1	Org6-s20-d63	iDOXd20.3_AGGGTGTAGGT	0:91M	-0.101318192636121	-0.138500087751318	G1	8	-0.410017466295454	chr1_mut
d20_3_iDOXd20.3_TGTTCTACACCGCTAG	7134	2803	0.114101485842445	Batch_1	Org6-s20-d63	NA	NA	-0.0421894225328404	-0.183115113057817	G1	8	-0.335480221933986	wt
d20_3_iDOXd20.3_TGTTTGTCACGGTGAA	3729	2087	0.0946634486457495	Batch_1	Org6-s20-d63	iDOXd20.3_ATATATTACGA_TTGATCGCCAT	0:91M_0:91M	-0.165649180334654	-0.227233211471415	G1	8	-0.105456361358634	chr1_mut
d20_3_iDOXd20.3_TTAATCCAGCCGTTGC	6649	2868	0.122574823281696	Batch_1	Org6-s20-d63	iDOXd20.3_TTGAGGTAGGA	0:91M	-0.0982780113033381	-0.184749032227701	G1	8	-0.292798524246622	wt
d20_3_iDOXd20.3_TTACAGGAGTTTCTTC	6533	2757	0.0795958977498852	Batch_1	Org6-s20-d63	NA	NA	-0.0514502888872464	-0.159066920174721	G1	8	-0.386982869815212	wt
d20_3_iDOXd20.3_TTACGCCAGTTCTCTT	6475	2884	0.0322779922779923	Batch_1	Org6-s20-d63	NA	NA	-0.038697304725763	-0.192835380765014	G1	8	-0.635089727654485	wt
d20_3_iDOXd20.3_TTAGGCAGTCGCAGTC	4731	2402	0.0538998097653773	Batch_1	Org6-s20-d63	NA	NA	-0.0580633054378055	-0.0909122957492211	G1	8	-0.489488671505902	wt
d20_3_iDOXd20.3_TTAGGCAGTTGCTCCT	7880	3429	0.042005076142132	Batch_1	Org6-s20-d63	NA	NA	-0.0763663654926471	-0.17797553553425	G1	10	-0.1852453406644	wt
d20_3_iDOXd20.3_TTAGTCTAGTCTGGAG	7135	3116	0.0833917309039944	Batch_1	Org6-s20-d63	NA	NA	-0.0458476522179378	-0.0556730736667409	G1	8	-0.512151110916288	wt
d20_3_iDOXd20.3_TTATTGCCAACCACAT	6559	3015	0.101692331148041	Batch_1	Org6-s20-d63	NA	NA	-0.0338197026377224	-0.201695002759606	G1	8	-0.325172015014121	wt
d20_3_iDOXd20.3_TTCAATCTCAACACGT	7191	2750	0.065359477124183	Batch_1	Org6-s20-d63	NA	NA	-0.0614222257305551	-0.16801525194278	G1	8	-0.665682949310439	wt
d20_3_iDOXd20.3_TTCACGCCATTCAGCA	6992	2978	0.0740846681922197	Batch_1	Org6-s20-d63	NA	NA	-0.108971405052465	-0.10213741530363	G1	8	-0.466698125660002	wt
d20_3_iDOXd20.3_TTCATGTTCCCGTGAG	5500	2632	0.0956363636363636	Batch_1	Org6-s20-d63	NA	NA	0.0352023503471285	-0.0826873776345355	S	8	-0.516364885213148	wt
d20_3_iDOXd20.3_TTCCGTGGTTGGGACA	7877	3069	0.108670813761584	Batch_1	Org6-s20-d63	NA	NA	-0.0692791715062777	-0.112840208228074	G1	8	-0.37663334566699	wt
d20_3_iDOXd20.3_TTCCTCTGTGAACCGA	6753	2795	0.137272323411817	Batch_1	Org6-s20-d63	NA	NA	-0.0801426752753456	-0.0912381893222232	G1	8	-0.529696217136157	wt
d20_3_iDOXd20.3_TTCGCTGGTATCAGCT	4669	2274	0.0903833797387021	Batch_1	Org6-s20-d63	NA	NA	-0.126234262293437	-0.152568043323688	G1	8	-0.462773417860102	wt
d20_3_iDOXd20.3_TTCGGTCAGACCTTTG	7608	3031	0.14313880126183	Batch_1	Org6-s20-d63	iDOXd20.3_TTTTTCTTACT	0:91M	-0.138170349332036	-0.153408466108189	G1	8	-0.634188153348903	wt
d20_3_iDOXd20.3_TTCTCTCCAGCGACCT	5686	2629	0.0977840309532184	Batch_1	Org6-s20-d63	iDOXd20.3_TTGATCGCCAT	0:91M	-0.135969887162985	-0.176570557607653	G1	8	-0.361688782725123	chr1_mut
d20_3_iDOXd20.3_TTCTCTCTCGTGGGTC	6181	3021	0.0101925254813137	Batch_1	Org6-s20-d63	NA	NA	-0.0302391207476877	-0.14018828265308	G1	8	-0.857902115986972	wt
d20_3_iDOXd20.3_TTCTGTAAGTTCGGTT	7255	2630	0.164851826326671	Batch_1	Org6-s20-d63	NA	NA	-0.0993757267635559	-0.107109817285309	G1	8	-0.338583292974935	wt
d20_3_iDOXd20.3_TTCTTCCCAACTCCAA	9441	3274	0.194365003707234	Batch_1	Org6-s20-d63	iDOXd20.3_TTGATCGCCAT	0:91M	0.0109765161119776	-0.112286307845706	S	8	-0.38231867152784	chr1_mut
d20_3_iDOXd20.3_TTCTTGAGTATCCCAA	4985	2427	0.0543630892678034	Batch_1	Org6-s20-d63	iDOXd20.3_AACGCAAGGAA	0:91M	-0.0308063289431736	-0.167906263407601	G1	14	-0.341175671297888	chr1_mut
d20_3_iDOXd20.3_TTGAACGTCTGTTGGA	8291	3159	0.119527198166687	Batch_1	Org6-s20-d63	NA	NA	-0.135100940527749	-0.151973730170706	G1	8	-0.543226980643907	wt
d20_3_iDOXd20.3_TTGACCCGTCAGTCCG	9987	3566	0.185040552718534	Batch_1	Org6-s20-d63	NA	NA	-0.0852279955779634	-0.159663579549793	G1	8	-0.315737643907262	wt
d20_3_iDOXd20.3_TTGATGGTCGCGTGCA	7879	3334	0.058636882853154	Batch_1	Org6-s20-d63	iDOXd20.3_TTGAGGTAGGA	0:91M	-0.0324290585782098	-0.239185396060688	G1	14	-0.219854712250239	wt
d20_3_iDOXd20.3_TTGCATTTCTGGAGAG	9382	3208	0.107652952462162	Batch_1	Org6-s20-d63	iDOXd20.3_ACGTCGCGTCA	0:91M	-0.0840489889650318	-0.151248684619892	G1	8	-0.367823540375599	wt
d20_3_iDOXd20.3_TTGGATGCACTCCTGT	5514	2513	0.107363075807037	Batch_1	Org6-s20-d63	NA	NA	-0.0723703101243125	-0.116720582103907	G1	8	-0.468138997614769	wt
d20_3_iDOXd20.3_TTGGATGCAGAGAAAG	6183	2560	0.130195697881287	Batch_1	Org6-s20-d63	NA	NA	-0.12053380124832	-0.114411009841826	G1	8	-0.272865783140209	wt
d20_3_iDOXd20.3_TTGGATGTCATTTACC	5575	2497	0.0330044843049327	Batch_1	Org6-s20-d63	iDOXd20.3_TGGGGTAGTCT	0:91M	-0.0980623805315933	-0.111728220676194	G1	8	-0.518889127443795	wt
d20_3_iDOXd20.3_TTGGGATAGTTGTCAC	8018	3129	0.122224993764031	Batch_1	Org6-s20-d63	iDOXd20.3_AGTGTACGGTA_TCGCCCCCTCT	0:91M_0:91M	-0.0140480016830122	-0.12346647046509	G1	8	-0.69947978596915	wt
d20_3_iDOXd20.3_TTGGGATCAGCTACAT	7195	2947	0.13995830437804	Batch_1	Org6-s20-d63	iDOXd20.3_AGGGGTTCCGA	0:91M	-0.051998831989056	-0.177884357991945	G1	8	-0.625278008929014	wt
d20_3_iDOXd20.3_TTGGGTATCGAACCTA	2980	1739	0.0557046979865772	Batch_1	Org6-s20-d63	NA	NA	-0.0185452449515419	-0.184754738460026	G1	14	0.0100448459647422	wt
d20_3_iDOXd20.3_TTGGGTATCTGGGCCA	5262	2589	0.0655644241733181	Batch_1	Org6-s20-d63	iDOXd20.3_ACGTCGCGTCA	0:91M	-0.0351316303267902	-0.181882654518995	G1	8	-0.443780727830619	wt
d20_3_iDOXd20.3_TTGGTTTTCATCTCTA	5761	2782	0.0609269224093039	Batch_1	Org6-s20-d63	NA	NA	-0.118410185937519	-0.140375189351474	G1	8	-0.364878949647809	wt
d20_3_iDOXd20.3_TTGTGGACAGCGTGCT	3655	1772	0.0908344733242134	Batch_1	Org6-s20-d63	NA	NA	-0.127811993005652	-0.131313206702519	G1	14	-0.256513568706146	chr1_12_mut
d20_3_iDOXd20.3_TTTACGTAGGGATGTC	7889	2869	0.152110533654456	Batch_1	Org6-s20-d63	iDOXd20.3_AGAAGTTAATA	0:91M	-0.0344129632106315	-0.152388700137951	G1	8	-0.586693455034162	wt
d20_3_iDOXd20.3_TTTAGTCAGCAGCAGT	8976	3473	0.0709670231729055	Batch_1	Org6-s20-d63	iDOXd20.3_TGGAGTTGTCT	0:91M	-0.0530353237780342	-0.117187406014966	G1	14	0.104970472848158	wt
d20_3_iDOXd20.3_TTTAGTCCATGTTTGG	5481	2574	0.122422915526364	Batch_1	Org6-s20-d63	NA	NA	0.0272078366169704	-0.140029546477732	S	14	0.16359695141568	chr1_mut
d20_3_iDOXd20.3_TTTATGCGTTCCACAA	9897	3521	0.127109225017682	Batch_1	Org6-s20-d63	NA	NA	0.0196521315035628	-0.148342952562482	S	8	-0.307199062143327	wt
d20_3_iDOXd20.3_TTTCCTCCAAATACGA	6930	2864	0.0867243867243867	Batch_1	Org6-s20-d63	iDOXd20.3_ATGGAGGAGGT	0:91M	-0.112867068530397	-0.152817790760496	G1	8	-0.565967304428677	wt
d20_3_iDOXd20.3_TTTCGATCAGCCATTA	4296	2255	0.0709962756052142	Batch_1	Org6-s20-d63	NA	NA	-0.102148825851756	-0.0853239336304269	G1	8	-0.593111591873625	wt
d20_3_iDOXd20.3_TTTGACTGTTTCGATG	9745	3659	0.118932786044125	Batch_1	Org6-s20-d63	NA	NA	-0.122861096193948	-0.0947751914247039	G1	8	-0.504816771719729	chr1_12_mut
d20_3_iDOXd20.3_TTTGGAGGTAGACTGG	7466	2850	0.160460755424592	Batch_1	Org6-s20-d63	NA	NA	-0.15954704278488	-0.21086413756665	G1	8	-0.560518437011716	wt
d30_1_iDOXd30.2_AAACCCATCACTGAAC	14027	4008	0.140942468097241	Batch_1	Org3-s30-d60	iDOXd30.2_ACAGGATGACA	0:91M	-0.103859793632358	-0.161516817240398	G1	8	-0.343184256619912	chr1_mut
d30_1_iDOXd30.2_AAACGAACACACTTAG	8092	3409	0.0946613939693524	Batch_1	Org3-s30-d60	NA	NA	-0.106813757457204	0.0527060828433438	G2M	8	-0.554804517876359	chr1_mut
d30_1_iDOXd30.2_AAACGCTAGGATCATA	4299	2144	0.0246568969527797	Batch_1	Org3-s30-d60	NA	NA	-0.0186952441797739	-0.116957223944728	G1	14	0.0270303569807681	chr1_mut
d30_1_iDOXd30.2_AACAACCGTGAACGGT	9972	3435	0.125350982751705	Batch_1	Org3-s30-d60	NA	NA	-0.101116640713941	-0.18307191969326	G1	8	-0.576925526534918	chr1_mut
d30_1_iDOXd30.2_AACAGGGAGGTATTGA	10139	3225	0.100207121017852	Batch_1	Org3-s30-d60	NA	NA	-0.0540292500774884	-0.124401309388059	G1	8	-0.492800068412071	chr1_mut
d30_1_iDOXd30.2_AACCACATCGACACCG	7923	3282	0.0771172535655686	Batch_1	Org3-s30-d60	NA	NA	-0.0492198708040711	-0.132714254001221	G1	8	-0.390223855058642	chr1_mut
d30_1_iDOXd30.2_AACCTGAGTGTCACAT	10165	3502	0.104476143630103	Batch_1	Org3-s30-d60	NA	NA	-0.0929866372154421	-0.148057906462114	G1	8	-0.359067194999992	wt
d30_1_iDOXd30.2_AACCTGATCTGCTTAT	16593	5091	0.161513891399988	Batch_1	Org3-s30-d60	NA	NA	0.16603567719241	-0.104751099279738	S	14	0.0864634599410369	chr1_mut
d30_1_iDOXd30.2_AAGTCGTTCCGATAGT	9171	3173	0.173699705593719	Batch_1	Org3-s30-d60	NA	NA	0.000118339635647446	-0.203658588384307	S	8	-0.439568417912263	chr1_mut
d30_1_iDOXd30.2_AAGTGAACAAGTGGAC	9643	3203	0.177019599709634	Batch_1	Org3-s30-d60	NA	NA	-0.0685202959191122	-0.126226101909205	G1	8	-0.549674631776006	chr1_mut
d30_1_iDOXd30.2_AATGCCAAGACAGCTG	6387	2843	0.113511820886175	Batch_1	Org3-s30-d60	iDOXd30.2_TATATCGCCCT_TGCGTACCCCT	0:91M_0:91M	-0.114755735320699	-0.22329505860408	G1	8	-0.429731445665204	chr1_mut
d30_1_iDOXd30.2_AATGGCTTCGGTAGAG	6615	2660	0.143613000755858	Batch_1	Org3-s30-d60	NA	NA	-0.0460855319644262	-0.153961181326456	G1	8	-0.38256853955454	chr1_mut
d30_1_iDOXd30.2_ACAAAGATCCGGCTTT	8962	3419	0.0787770586922562	Batch_1	Org3-s30-d60	NA	NA	-0.0440361835118964	-0.0752196661968109	G1	13	-0.378219120544306	chr1_mut
d30_1_iDOXd30.2_ACACCAACACATGAAA	15712	4265	0.119080957230143	Batch_1	Org3-s30-d60	NA	NA	-0.055062517268403	-0.15825315866133	G1	8	-0.48421999804932	wt
d30_1_iDOXd30.2_ACACGCGGTGACTATC	12969	4009	0.107795512375665	Batch_1	Org3-s30-d60	NA	NA	-0.130974489566868	-0.180426374397743	G1	8	-0.53875109705117	chr1_mut
d30_1_iDOXd30.2_ACACTGATCCCGATCT	6540	2580	0.132110091743119	Batch_1	Org3-s30-d60	iDOXd30.2_AGGTGAGTGCA_TCGATTCGCAT	0:91M_0:91M	0.00783588536512964	-0.151503648732117	S	8	-0.504951779683311	wt
d30_1_iDOXd30.2_ACAGAAAAGACGCTCC	7331	2785	0.12262992770427	Batch_1	Org3-s30-d60	NA	NA	-0.0656287333995208	-0.160735382257269	G1	8	-0.405264441887442	chr1_mut
d30_1_iDOXd30.2_ACAGGGACATTCGGGC	7139	3254	0.0305364897044404	Batch_1	Org3-s30-d60	NA	NA	-0.145890250519186	-0.0705707825459516	G1	13	-0.440341762570159	wt
d30_1_iDOXd30.2_ACATGCATCAGTGCGC	9925	3523	0.104282115869018	Batch_1	Org3-s30-d60	NA	NA	-0.0726250406001763	-0.142207562246423	G1	8	-0.325916416851691	wt
d30_1_iDOXd30.2_ACATTTCCAGCAAGAC	9934	3569	0.0859673847392793	Batch_1	Org3-s30-d60	NA	NA	-0.116980985744377	-0.149812322595762	G1	8	-0.400897226663238	chr1_mut
d30_1_iDOXd30.2_ACCATTTAGTCTGCGC	7183	2650	0.129193930112766	Batch_1	Org3-s30-d60	NA	NA	-0.084229472910536	-0.147636758248344	G1	16	-0.415056475873558	wt
d30_1_iDOXd30.2_ACCCAAATCTTGTTAC	6023	2717	0.0139465382699651	Batch_1	Org3-s30-d60	NA	NA	-0.192184858312021	-0.116593341232348	G1	13	-0.3433617562832	chr1_mut
d30_1_iDOXd30.2_ACCTACCGTGGTCTCG	7710	3541	0.0230869001297017	Batch_1	Org3-s30-d60	iDOXd30.2_ACAGGATGACA	0:91M	0.0207956343763691	-0.180005396552169	S	1	-0.665817012178103	wt
d30_1_iDOXd30.2_ACCTGTCTCTCTCGCA	11704	4105	0.129699248120301	Batch_1	Org3-s30-d60	NA	NA	-0.000874553031990938	-0.199150473228019	G1	8	-0.495546165739878	chr1_mut
d30_1_iDOXd30.2_ACGATCACATCCGGTG	7438	2961	0.115084700188223	Batch_1	Org3-s30-d60	NA	NA	-0.132553632779026	-0.119301598208796	G1	8	-0.330864625400893	chr1_mut
d30_1_iDOXd30.2_ACGCACGCAGCCGGTT	3072	1614	0.048828125	Batch_1	Org3-s30-d60	NA	NA	0.00232400498076155	-0.113952958388797	S	8	-0.350732900166775	chr1_mut
d30_1_iDOXd30.2_ACGGTTACAGACACCC	8765	3270	0.132572732458642	Batch_1	Org3-s30-d60	NA	NA	-0.0960648621061469	-0.230063654057861	G1	8	-0.36493491445896	chr1_mut
d30_1_iDOXd30.2_ACGTCCTCACATTCGA	10673	3911	0.0985664761547831	Batch_1	Org3-s30-d60	NA	NA	-0.0765420319738361	-0.201096314557356	G1	14	-0.163058167679758	chr1_mut
d30_1_iDOXd30.2_ACTCTCGGTATACCCA	10035	3220	0.180169407075237	Batch_1	Org3-s30-d60	NA	NA	-0.103550897605619	-0.0864965367516004	G1	8	-0.370805319355578	chr1_mut
d30_1_iDOXd30.2_ACTGTGACATGGTGGA	9217	3407	0.0764890962352175	Batch_1	Org3-s30-d60	NA	NA	-0.0613531953830559	-0.186529286131063	G1	13	-0.48807037283324	wt
d30_1_iDOXd30.2_AGAACCTGTCTGGTTA	7519	3038	0.102540231413752	Batch_1	Org3-s30-d60	iDOXd30.2_ACAGGATGACA	0:91M	-0.0405616126250648	-0.135578526093786	G1	14	0.116091216396598	chr1_mut
d30_1_iDOXd30.2_AGAAGCGAGGTTGTTC	19011	4832	0.123244437430961	Batch_1	Org3-s30-d60	iDOXd30.2_TTTGTTGTTAT	0:91M	-0.0290343281731711	-0.120406129217556	G1	13	-0.205188515613784	chr1_mut
d30_1_iDOXd30.2_AGACAAACAATGTCTG	8840	3527	0.1039592760181	Batch_1	Org3-s30-d60	NA	NA	-0.023932687534596	-0.100408408222354	G1	8	-0.530724134737454	chr1_mut
d30_1_iDOXd30.2_AGAGAGCCAGTCCGTG	10640	3378	0.115413533834586	Batch_1	Org3-s30-d60	NA	NA	-0.0635767682764856	-0.187016138233951	G1	8	-0.404135008112257	chr1_mut
d30_1_iDOXd30.2_AGATAGAAGGTTCCGC	12316	3636	0.189590776226047	Batch_1	Org3-s30-d60	iDOXd30.2_TTACCTGAGAA	0:91M	-0.126265095262222	-0.138324881859309	G1	8	-0.368611086003462	chr1_mut
d30_1_iDOXd30.2_AGCCAGCGTTACCCAA	10654	3139	0.0407358738501971	Batch_1	Org3-s30-d60	iDOXd30.2_ATTTGCTTAAT_TTAATTAGGTT_TTGCTGTTTAA	0:91M_0:91M_0:91M	-0.122064447388199	-0.171500150700835	G1	8	-0.465838551620674	chr1_mut
d30_1_iDOXd30.2_AGCTTCCGTATGACAA	9377	3345	0.0792364295616935	Batch_1	Org3-s30-d60	iDOXd30.2_ACCCGGCAAGA_TCGGGGATGTT_TTTTCGTCTGA	0:91M_0:91M_0:91M	-0.0837395054259834	-0.165760657158895	G1	13	-0.304204533621587	chr1_mut
d30_1_iDOXd30.2_AGCTTCCTCCGATGCG	13689	4388	0.137336547592958	Batch_1	Org3-s30-d60	iDOXd30.2_ACAGGATGACA	0:91M	-0.138957235018153	-0.181679267930521	G1	8	-0.423280894266484	wt
d30_1_iDOXd30.2_AGGAAATGTTCCTTGC	15352	4259	0.124088066701407	Batch_1	Org3-s30-d60	NA	NA	-0.158446294471708	0.688638476376237	G2M	8	-0.389116904155739	wt
d30_1_iDOXd30.2_AGGACTTTCGTAGAGG	8550	3265	0.123976608187134	Batch_1	Org3-s30-d60	NA	NA	-0.0906483729239791	-0.21974283004843	G1	8	-0.437520756286449	wt
d30_1_iDOXd30.2_AGGGCCTTCGATAACC	5827	2808	0.0741376351467307	Batch_1	Org3-s30-d60	NA	NA	-0.0340202160824883	-0.131168230391753	G1	1	-0.627651343411643	wt
d30_1_iDOXd30.2_AGGGTTTCAAGATGGC	10346	3535	0.148946452735357	Batch_1	Org3-s30-d60	NA	NA	-0.0672732343435259	-0.143444230196807	G1	8	-0.332958416072577	chr1_mut
d30_1_iDOXd30.2_AGGTTACGTGGCACTC	4407	2421	0.0456092579986385	Batch_1	Org3-s30-d60	iDOXd30.2_ACAGGATGACA	0:91M	-0.120214903977479	-0.133212787116845	G1	1	-0.331235179171691	wt
d30_1_iDOXd30.2_AGTACTGTCGCGTCGA	7082	3056	0.110561988138944	Batch_1	Org3-s30-d60	iDOXd30.2_ACAGGATGACA	0:91M	-0.134521566528296	-0.170928212934395	G1	8	-0.721294580879654	chr1_mut
d30_1_iDOXd30.2_AGTCACAAGAGTGACC	6023	3009	0.0185953843599535	Batch_1	Org3-s30-d60	iDOXd30.2_ACAGGATGACA	0:91M	0.00796425182021243	-0.138423313562146	S	8	-0.624333852101386	wt
d30_1_iDOXd30.2_AGTGACTAGCCAGTAG	7623	2851	0.144956054046963	Batch_1	Org3-s30-d60	NA	NA	0.0203566249440938	-0.127262573862597	S	8	-0.568253410521836	wt
d30_1_iDOXd30.2_AGTTAGCCACTACCCT	9957	3453	0.100632720699006	Batch_1	Org3-s30-d60	NA	NA	-0.0383404418101225	-0.177729035161082	G1	8	-0.475933262488801	wt
d30_1_iDOXd30.2_ATACTTCGTATATGGA	10189	3601	0.116694474433212	Batch_1	Org3-s30-d60	NA	NA	0.0773498269079394	-0.14352489107021	S	8	-0.353135320424389	chr1_mut
d30_1_iDOXd30.2_ATAGACCCAAATACAG	5924	2764	0.0845712356515868	Batch_1	Org3-s30-d60	NA	NA	-0.150695768304861	-0.134766494085747	G1	14	-0.12752412317077	wt
d30_1_iDOXd30.2_ATCACGAAGGTTCTTG	7589	3083	0.0462511529845829	Batch_1	Org3-s30-d60	NA	NA	-0.0978095079050615	-0.229685769975976	G1	8	-0.356625940468505	chr1_mut
d30_1_iDOXd30.2_ATCACGATCCGCGATG	7235	2879	0.0973047684865238	Batch_1	Org3-s30-d60	NA	NA	-0.0728857855792414	-0.166285007893616	G1	8	-0.409843695722068	chr1_mut
d30_1_iDOXd30.2_ATCATTCCAAACTCTG	13873	3723	0.148489872414042	Batch_1	Org3-s30-d60	NA	NA	-0.106528076064691	-0.203025424676815	G1	8	-0.435899844536496	wt
d30_1_iDOXd30.2_ATCGCCTTCAACTCTT	9559	3374	0.124699236321791	Batch_1	Org3-s30-d60	iDOXd30.2_AGGCGCGCTCT	0:91M	-0.0801127470489109	-0.216373729665834	G1	8	-0.553455670126286	wt
d30_1_iDOXd30.2_ATCGGCGGTGTGACCC	7899	2928	0.130143056083049	Batch_1	Org3-s30-d60	NA	NA	-0.0824556743432027	-0.131613652601748	G1	8	-0.454793148653333	chr1_mut
d30_1_iDOXd30.2_ATCGTAGAGCAGGCTA	3361	1981	0.120202320737876	Batch_1	Org3-s30-d60	iDOXd30.2_ACAGGATGACA	0:91M	-0.123365663156462	-0.156958545979311	G1	1	-0.593478674063227	wt
d30_1_iDOXd30.2_ATCGTCCTCTGACAGT	15454	4462	0.115439368448298	Batch_1	Org3-s30-d60	iDOXd30.2_TTTTCGTCTGA	0:91M	0.00289837919832503	-0.13450302798596	S	8	-0.382974991874627	chr1_mut
d30_1_iDOXd30.2_ATGACCACAGCACAAG	14186	4941	0.0851543775553363	Batch_1	Org3-s30-d60	iDOXd30.2_TCTTTATCTCA	0:91M	-0.119892856227033	-0.163686687459998	G1	14	0.598980499654141	wt
d30_1_iDOXd30.2_ATGGATCCAGCCGGTT	7748	3148	0.0753742901393908	Batch_1	Org3-s30-d60	iDOXd30.2_ACCCGTACCTT_AGGGAGAGCTA_ATATTTCGTGA_TTGTTTCGCGA	0:91M_0:91M_0:91M_0:91M	-0.0320502227281099	-0.197062814274353	G1	13	-0.275942902352637	chr1_mut
d30_1_iDOXd30.2_ATGGGAGAGGAACATT	15036	3905	0.191872838520883	Batch_1	Org3-s30-d60	NA	NA	-0.129580201777613	-0.0960825797020131	G1	8	-0.36339030641276	chr1_mut
d30_1_iDOXd30.2_ATGGTTGAGGATCATA	11444	4192	0.0308458580915764	Batch_1	Org3-s30-d60	NA	NA	-0.0774394678512759	-0.173629771925198	G1	8	-0.377155244261324	wt
d30_1_iDOXd30.2_ATTCACTCATCGTCCT	13357	4626	0.13453619824811	Batch_1	Org3-s30-d60	NA	NA	-0.0660630216380084	-0.200887828896218	G1	14	0.443279700415957	chr1_mut
d30_1_iDOXd30.2_ATTCGTTCACGTCATA	9979	3573	0.0992083375087684	Batch_1	Org3-s30-d60	NA	NA	-0.117642405985848	-0.157330286295001	G1	8	-0.48190897082487	wt
d30_1_iDOXd30.2_ATTCTACCAGTGTACT	8014	3420	0.076865485400549	Batch_1	Org3-s30-d60	iDOXd30.2_ACAGGATGACA	0:91M	-0.133805498587061	-0.168287429933288	G1	8	-0.554304993479743	wt
d30_1_iDOXd30.2_ATTCTTGAGTCCCAGC	10321	3750	0.0752834027710493	Batch_1	Org3-s30-d60	NA	NA	-0.101125679336043	-0.165828739031968	G1	8	-0.328432816197634	chr1_mut
d30_1_iDOXd30.2_ATTCTTGGTGTTTCTT	7410	2982	0.19919028340081	Batch_1	Org3-s30-d60	NA	NA	-0.157939588739222	-0.147118203719175	G1	8	-0.29942398425179	chr1_mut
d30_1_iDOXd30.2_ATTGTTCAGCTGGCTC	8311	2994	0.151245337504512	Batch_1	Org3-s30-d60	NA	NA	-0.106248257962881	-0.159508869739799	G1	8	-0.41309098708295	wt
d30_1_iDOXd30.2_ATTTCACAGCTTCATG	10280	3705	0.107879377431907	Batch_1	Org3-s30-d60	NA	NA	-0.112097096907336	-0.0985247835559459	G1	8	-0.573202797841093	wt
d30_1_iDOXd30.2_ATTTCTGCATCCCGTT	11451	4008	0.122347393240765	Batch_1	Org3-s30-d60	NA	NA	-0.14590740926468	-0.154666100763384	G1	8	-0.608279962135961	chr1_mut
d30_1_iDOXd30.2_CAACAGTCACCAGTAT	9456	3528	0.178828257191201	Batch_1	Org3-s30-d60	NA	NA	-0.100884493316417	-0.121129780451693	G1	8	-0.326860189835323	chr1_mut
d30_1_iDOXd30.2_CAACCAAAGGATTTCC	19549	5438	0.120671134073354	Batch_1	Org3-s30-d60	NA	NA	0.00196773928511285	-0.10221405732401	S	14	-0.0311692942201006	chr1_mut
d30_1_iDOXd30.2_CAAGAGGGTATGAAAC	5856	2978	0.0788934426229508	Batch_1	Org3-s30-d60	iDOXd30.2_AAAACAAAATA_ACGAACCCACA	0:91M_0:91M	-0.117462054053833	-0.21673016859876	G1	8	-0.433554673689095	chr1_mut
d30_1_iDOXd30.2_CAAGGGAAGCATCAGG	7284	2805	0.128226249313564	Batch_1	Org3-s30-d60	NA	NA	-0.150519605127638	-0.188316784242684	G1	8	-0.354258265200007	chr1_mut
d30_1_iDOXd30.2_CACAGATTCTTCCGTG	17230	4782	0.110504933255949	Batch_1	Org3-s30-d60	iDOXd30.2_TCGTACGGACT	0:91M	-0.0858747281648841	-0.164983271256648	G1	8	-0.437915135223769	chr1_mut
d30_1_iDOXd30.2_CACATGAAGCCGCACT	9511	3237	0.122489748712018	Batch_1	Org3-s30-d60	NA	NA	-0.0873564351767938	-0.179921455115774	G1	8	-0.362563839676866	wt
d30_1_iDOXd30.2_CACCGTTCACTACAGT	8910	3383	0.106734006734007	Batch_1	Org3-s30-d60	NA	NA	-0.058729707056711	-0.157865755390019	G1	8	-0.494673330529918	chr1_mut
d30_1_iDOXd30.2_CACTTCGCAAGACGGT	7093	2728	0.104751163118568	Batch_1	Org3-s30-d60	NA	NA	-0.119589612894381	-0.0967254172454145	G1	8	-0.309256012169105	chr1_mut
d30_1_iDOXd30.2_CAGCAATAGGTGAGAA	11743	3692	0.131993528059269	Batch_1	Org3-s30-d60	NA	NA	-0.109345839105345	-0.179454651841251	G1	8	-0.375583834327269	chr1_mut
d30_1_iDOXd30.2_CAGCAGCAGTAGTCCT	11109	3776	0.0204338824376632	Batch_1	Org3-s30-d60	NA	NA	-0.11059913786249	-0.226290006719	G1	8	-0.434826107727801	chr1_mut
d30_1_iDOXd30.2_CAGGGCTAGCGAAACC	10421	3289	0.138950196718165	Batch_1	Org3-s30-d60	iDOXd30.2_ACAGGATGACA	0:91M	-0.0369366927612407	-0.150663953640015	G1	8	-0.29968227671598	wt
d30_1_iDOXd30.2_CAGTTAGTCCCTCTCC	10135	3974	0.116132215096201	Batch_1	Org3-s30-d60	NA	NA	-0.081663475835738	-0.231051331792069	G1	8	-0.288395989134254	chr1_mut
d30_1_iDOXd30.2_CATGCCTGTATTTCTC	6070	2724	0.0815485996705107	Batch_1	Org3-s30-d60	iDOXd30.2_ACAGGATGACA	0:91M	-0.0544362365917978	-0.16723486601535	G1	8	-0.504465484289948	chr1_mut
d30_1_iDOXd30.2_CATGCTCAGCGTGTTT	9249	3166	0.164017731646664	Batch_1	Org3-s30-d60	iDOXd30.2_TCGTACGGACT	0:91M	-0.0712451480072263	-0.16629338259525	G1	13	-0.0811144300111218	chr1_mut
d30_1_iDOXd30.2_CATTCTAGTATACGGG	10094	3412	0.127105211016445	Batch_1	Org3-s30-d60	NA	NA	-0.0800238093072964	-0.173501798431259	G1	8	-0.464862716311092	chr1_mut
d30_1_iDOXd30.2_CCAATGAGTCCTATAG	8495	3350	0.121718658034138	Batch_1	Org3-s30-d60	NA	NA	-0.0882825336397253	-0.104592761766019	G1	8	-0.510216466002602	chr1_mut
d30_1_iDOXd30.2_CCACCATTCTTAATCC	13765	4274	0.122048674173629	Batch_1	Org3-s30-d60	NA	NA	-0.103164379683996	-0.179798326207896	G1	8	-0.459558457335499	chr1_mut
d30_1_iDOXd30.2_CCATCACCAATACCTG	13581	4358	0.142331197997202	Batch_1	Org3-s30-d60	NA	NA	-0.140917235137403	-0.184234603161963	G1	8	-0.580383794177703	chr1_mut
d30_1_iDOXd30.2_CCATCACGTATCTTCT	14781	4311	0.113659427643597	Batch_1	Org3-s30-d60	NA	NA	0.0648314266312582	-0.0747837111577742	S	8	-0.694166267306888	chr1_mut
d30_1_iDOXd30.2_CCCTCAATCGCTTAAG	6654	2728	0.163811241358581	Batch_1	Org3-s30-d60	NA	NA	-0.0799275849558141	-0.11585424907932	G1	8	-0.236438181449311	chr1_mut
d30_1_iDOXd30.2_CCGATGGGTGGTATGG	6427	2986	0.071573051190291	Batch_1	Org3-s30-d60	iDOXd30.2_ACAGGATGACA	0:91M	-0.157225112057208	-0.169656792415372	G1	1	-0.630227968166896	wt
d30_1_iDOXd30.2_CCGCAAGGTAAGATAC	11671	3810	0.142746979693257	Batch_1	Org3-s30-d60	NA	NA	-0.14980098786067	-0.139534155602394	G1	8	-0.450458319297706	chr1_mut
d30_1_iDOXd30.2_CCGGTGATCCACTGGG	14889	4226	0.184632950500369	Batch_1	Org3-s30-d60	iDOXd30.2_ACCCCGGCCCT_AGCCCCCCGCT_AGGTTGAGGGA_TAAAGAGGAAA_TCGCTCCGCCA_TGCGCTGCAGA_TTAGTGGTGAT	0:91M_0:91M_0:91M_0:91M_0:91M_0:91M_0:91M	-0.0806088870185466	-0.167447816842042	G1	8	-0.448469656968737	chr1_mut
d30_1_iDOXd30.2_CCTAAGACATCGATGT	6536	3023	0.0644124847001224	Batch_1	Org3-s30-d60	iDOXd30.2_ACAGGATGACA	0:91M	-0.0165018646538183	-0.20786844258243	G1	1	-0.412415403173133	wt
d30_1_iDOXd30.2_CCTATCGAGACCGCCT	3216	1795	0.0323383084577114	Batch_1	Org3-s30-d60	iDOXd30.2_TTAATTAGGTT_TTGCTGTTTAA	0:91M_0:91M	-0.024137817710199	-0.111166818071472	G1	8	-0.40153177382879	chr1_mut
d30_1_iDOXd30.2_CCTCTCCTCATTGTTC	10364	3719	0.109417213431108	Batch_1	Org3-s30-d60	NA	NA	-0.105610047707988	-0.17632976492631	G1	8	-0.439623253442995	wt
d30_1_iDOXd30.2_CCTGCATCACGTCATA	12454	4281	0.0998072908302553	Batch_1	Org3-s30-d60	NA	NA	-0.160640259799539	-0.0962955217033696	G1	14	-0.18606678621225	wt
d30_1_iDOXd30.2_CGAATTGAGTGGGAAA	7912	3164	0.0913801820020222	Batch_1	Org3-s30-d60	iDOXd30.2_TTCTGTCGCTT	0:91M	-0.0583778960259353	-0.17006327378422	G1	13	-0.43338253300956	chr1_mut
d30_1_iDOXd30.2_CGAGTTACACAGTATC	13813	3870	0.199739375950192	Batch_1	Org3-s30-d60	NA	NA	-0.0750093808556361	-0.159220449393312	G1	8	-0.405547052545306	chr1_mut
d30_1_iDOXd30.2_CGAGTTATCACACCCT	13613	4029	0.15720267391464	Batch_1	Org3-s30-d60	iDOXd30.2_AATGAAGCGGT_ACAGGATGACA_AGAAAAAGGTA_AGAACACGATA_AGCTGCCGAAA_AGGGCTTATGT	0:91M_0:91M_0:91M_0:91M_0:91M_0:91M	-0.0759277203608068	-0.165791536471573	G1	8	-0.59614513799115	wt
d30_1_iDOXd30.2_CGCAGGTAGAGGTTAT	7216	2963	0.1480044345898	Batch_1	Org3-s30-d60	NA	NA	-0.0611220592369646	-0.164693101417694	G1	8	-0.535530128078345	chr1_mut
d30_1_iDOXd30.2_CGGCAGTCAACCGCTG	8486	3607	0.0721187838793307	Batch_1	Org3-s30-d60	iDOXd30.2_ACAGGATGACA_AGCGGACCACT	0:91M_0:91M	-0.0395978630527319	-0.155415401823322	G1	1	-0.699815932593491	wt
d30_1_iDOXd30.2_CGGGACTAGGCGAAGG	8844	3253	0.151402080506558	Batch_1	Org3-s30-d60	NA	NA	-0.0821249150183156	-0.0916693265428529	G1	8	-0.581144686311957	wt
d30_1_iDOXd30.2_CGGGTGTCATCCAACA	4309	1978	0.08401021118589	Batch_1	Org3-s30-d60	NA	NA	-0.0366204619427433	-0.163545666511373	G1	8	-0.444549044799424	wt
d30_1_iDOXd30.2_CGTAGTATCGACGCGT	10126	3230	0.0822634801501086	Batch_1	Org3-s30-d60	iDOXd30.2_AGCTCGTCGCA	0:91M	-0.0201597676916761	-0.161175298015113	G1	8	-0.42503059513916	chr1_mut
d30_1_iDOXd30.2_CGTCCATTCTGCATGA	10762	3778	0.0758223378554172	Batch_1	Org3-s30-d60	NA	NA	0.0151682211457329	-0.193677082153033	S	8	-0.418989824142938	wt
d30_1_iDOXd30.2_CGTGAATGTAAGGCTG	6854	3041	0.0936679311351036	Batch_1	Org3-s30-d60	iDOXd30.2_ACAGGATGACA	0:91M	-0.0643207795014973	-0.20904146948687	G1	1	-0.460716353172016	wt
d30_1_iDOXd30.2_CGTGATAAGAATCGCG	10130	4041	0.0495557749259625	Batch_1	Org3-s30-d60	iDOXd30.2_ACAGGATGACA	0:91M	-0.104183356348849	-0.169019298746806	G1	1	-0.630341750037796	wt
d30_1_iDOXd30.2_CGTGATAGTCGGTAAG	15362	4159	0.11938549668012	Batch_1	Org3-s30-d60	NA	NA	-0.109077905872935	0.357076925349376	G2M	8	-0.402435316444825	wt
d30_1_iDOXd30.2_CGTGATATCATGCATG	6588	2815	0.0168488160291439	Batch_1	Org3-s30-d60	NA	NA	-0.156880995645002	-0.19203737761534	G1	13	-0.266614320736992	chr1_mut
d30_1_iDOXd30.2_CTACCCAAGCGCAATG	5624	2540	0.0972617354196301	Batch_1	Org3-s30-d60	iDOXd30.2_AGTATAAGAGT_TATATCGCCCT_TGCGTACCCCT	0:42M7D49M_0:91M_0:91M	-0.110438626367313	-0.151289052517123	G1	8	-0.47986471566253	wt
d30_1_iDOXd30.2_CTCAACCAGGGTCTTT	18056	4501	0.131369073992025	Batch_1	Org3-s30-d60	NA	NA	0.0201759301879203	-0.21296368568518	S	8	-0.359047396917843	wt
d30_1_iDOXd30.2_CTCAACCCAGGTGACA	10347	3703	0.0356625108727167	Batch_1	Org3-s30-d60	iDOXd30.2_TGTAATCCTAA_TTCCGAGGCCA	0:91M_0:91M	-0.111302157380522	-0.172125459811855	G1	8	-0.507791865044051	chr1_mut
d30_1_iDOXd30.2_CTCACTGGTTGATGTC	18661	5168	0.100744868978083	Batch_1	Org3-s30-d60	NA	NA	-0.0592139182791066	-0.189005992916614	G1	14	0.0334321673920368	chr1_mut
d30_1_iDOXd30.2_CTCAGAACACCTCTAC	12002	4125	0.0861523079486752	Batch_1	Org3-s30-d60	NA	NA	-0.0430011807079991	-0.15195082543801	G1	8	-0.508668407193917	chr1_mut
d30_1_iDOXd30.2_CTCAGGGCAACTCCCT	6916	2762	0.151098901098901	Batch_1	Org3-s30-d60	iDOXd30.2_TCGTACGGACT	0:91M	-0.108236811329119	-0.0857287088436379	G1	13	-0.330399110074337	chr1_mut
d30_1_iDOXd30.2_CTCCCAATCACGATAC	15838	4507	0.161447152418235	Batch_1	Org3-s30-d60	iDOXd30.2_ACCCCGGCCCT_AGCCCCCCGCT_AGGTTGAGGGA_TAAAGAGGAAA_TCGCTCCGCCA_TGCGCTGCAGA_TTAGTGGTGAT	0:91M_0:91M_0:91M_0:91M_0:91M_0:91M_0:91M	-0.142407768846481	-0.218759620988623	G1	13	-0.317438112231057	chr1_mut
d30_1_iDOXd30.2_CTCCTCCCACAGAGAC	18059	4192	0.199125089982834	Batch_1	Org3-s30-d60	NA	NA	-0.068647233085689	-0.10459155465771	G1	8	-0.436448289020892	chr1_mut
d30_1_iDOXd30.2_CTGTATTCACGACGTC	5625	2279	0.120355555555556	Batch_1	Org3-s30-d60	iDOXd30.2_TTTGTTGTTAT	0:91M	-0.126997109974246	-0.104813918321221	G1	13	-0.198472085971342	chr1_mut
d30_1_iDOXd30.2_CTTCCGACAACCAATC	9002	3614	0.0333259275716507	Batch_1	Org3-s30-d60	NA	NA	-0.0974234111870769	-0.130375381417788	G1	8	-0.388326415544513	chr1_mut
d30_1_iDOXd30.2_CTTCTAAAGGTCCCGT	7496	3101	0.089247598719317	Batch_1	Org3-s30-d60	iDOXd30.2_AGGTGAGTGCA_TCGATTCGCAT	0:91M_0:91M	-0.0893802896444556	-0.146028734485356	G1	8	-0.78955984229375	wt
d30_1_iDOXd30.2_GAAACCTAGTTTGCTG	6366	2589	0.144674835061263	Batch_1	Org3-s30-d60	NA	NA	-0.0505561097620711	-0.0162630408122054	G1	8	-0.328662922725827	wt
d30_1_iDOXd30.2_GAAACCTGTGGGAGAG	10799	3145	0.146865450504676	Batch_1	Org3-s30-d60	NA	NA	-0.0516307514272514	-0.196727723826323	G1	8	-0.438206074062005	chr1_mut
d30_1_iDOXd30.2_GAACACTTCACTCTTA	8816	3624	0.106057168784029	Batch_1	Org3-s30-d60	NA	NA	-0.0133017064798077	-0.119240225854444	G1	14	0.169255774006164	chr1_mut
d30_1_iDOXd30.2_GACATCAAGTTCAACC	14240	4472	0.101966292134831	Batch_1	Org3-s30-d60	NA	NA	-0.126840722901678	-0.190123084900216	G1	13	-0.439196128779366	wt
d30_1_iDOXd30.2_GACCCTTTCCGAGGCT	8295	3519	0.106329113924051	Batch_1	Org3-s30-d60	NA	NA	-0.0812458027774989	-0.118888033056068	G1	8	-0.507673714763303	wt
d30_1_iDOXd30.2_GACCGTGCAACGGGTA	14082	3993	0.122567817071439	Batch_1	Org3-s30-d60	NA	NA	-0.130825030825319	-0.177399666991324	G1	8	-0.449144092717682	wt
d30_1_iDOXd30.2_GACTCTCAGGGTCTTT	10374	3674	0.135145556198188	Batch_1	Org3-s30-d60	NA	NA	-0.047884819987574	-0.165884229370986	G1	8	-0.361498163890333	chr1_mut
d30_1_iDOXd30.2_GACTCTCTCAACCTCC	6447	2933	0.0435861641073367	Batch_1	Org3-s30-d60	NA	NA	-0.0570836360273975	0.00733835476253303	G2M	8	-0.496050280647994	wt
d30_1_iDOXd30.2_GAGCTGCAGTAGTGCG	9439	3232	0.134230321008581	Batch_1	Org3-s30-d60	NA	NA	-0.0647357578564498	-0.131641854700517	G1	8	-0.374407942991582	chr1_mut
d30_1_iDOXd30.2_GAGGCCTCAGGACTAG	10666	3276	0.0855990999437465	Batch_1	Org3-s30-d60	NA	NA	-0.143887130498153	-0.201751925394741	G1	8	-0.430620608426131	wt
d30_1_iDOXd30.2_GAGTCTATCGACATTG	4877	2216	0.124256715193767	Batch_1	Org3-s30-d60	NA	NA	-0.0585123286501364	-0.128219950797169	G1	8	-0.600350476792459	chr1_mut
d30_1_iDOXd30.2_GAGTGAGAGACCTCCG	11627	3376	0.18439838307388	Batch_1	Org3-s30-d60	iDOXd30.2_AATGAAGCGGT_AGAAAAAGGTA_AGAACACGATA_AGCTGCCGAAA_AGGGCTTATGT	0:91M_0:91M_0:91M_0:91M_0:91M	-0.0705714271335483	-0.199858631141484	G1	8	-0.422524266987813	wt
d30_1_iDOXd30.2_GATAGCTAGAAGTCCG	4651	2269	0.0614921522253279	Batch_1	Org3-s30-d60	iDOXd30.2_ACAGGATGACA	0:91M	-0.0158327775537317	-0.115858347362133	G1	1	-0.386301859960025	wt
d30_1_iDOXd30.2_GATCGTAGTGGCTTAT	8887	3375	0.0195791605716215	Batch_1	Org3-s30-d60	NA	NA	0.0149705642712823	-0.20211387710162	S	13	-0.366107910574185	chr1_mut
d30_1_iDOXd30.2_GATCGTATCTGCGGAC	8424	2980	0.163342830009497	Batch_1	Org3-s30-d60	iDOXd30.2_ACAGGATGACA	0:91M	-0.145444524543878	-0.0686231763669698	G1	8	-0.540702012151806	chr1_mut
d30_1_iDOXd30.2_GATGACTCATCCGCGA	12294	3856	0.115422157149829	Batch_1	Org3-s30-d60	NA	NA	-0.095090074985541	-0.153337938400454	G1	8	-0.47699683518371	chr1_mut
d30_1_iDOXd30.2_GATGATCCAGACCTAT	10313	3620	0.0745660816445263	Batch_1	Org3-s30-d60	NA	NA	-0.0517177512128497	-0.0999478752911778	G1	8	-0.401400940643952	wt
d30_1_iDOXd30.2_GATTCGAGTAGCGTTT	3095	1779	0.118901453957997	Batch_1	Org3-s30-d60	NA	NA	-0.146511149242505	-0.196428140269114	G1	8	-0.275525815055104	chr1_mut
d30_1_iDOXd30.2_GCACATACAGTATGAA	4383	2167	0.0189368012776637	Batch_1	Org3-s30-d60	iDOXd30.2_ACAGGATGACA	0:91M	-0.117765908840197	-0.188709763526802	G1	14	-0.274862892323316	wt
d30_1_iDOXd30.2_GCACGTGGTTACTCAG	7349	3031	0.157028167097564	Batch_1	Org3-s30-d60	iDOXd30.2_TGTAATCCTAA	0:91M	-0.066647502543624	-0.226820056860956	G1	8	-0.350998754205946	chr1_mut
d30_1_iDOXd30.2_GCAGGCTCACAAATAG	12354	3996	0.084345151367978	Batch_1	Org3-s30-d60	NA	NA	-0.106159827351915	-0.204424003202886	G1	13	-0.473445806548244	wt
d30_1_iDOXd30.2_GCAGGCTGTCGTTATG	6630	3016	0.0193061840120664	Batch_1	Org3-s30-d60	iDOXd30.2_ACAGGATGACA	0:91M	-0.0544146702004888	-0.214826939100433	G1	1	-0.469257778718725	wt
d30_1_iDOXd30.2_GCAGTTAGTCATTCCC	16968	4744	0.0701909476661952	Batch_1	Org3-s30-d60	iDOXd30.2_ACCCGGCAAGA_TCGGGGATGTT_TTTTCGTCTGA	0:91M_0:91M_0:91M	-0.0448448464414576	-0.165298596791368	G1	13	-0.428188190990431	chr1_mut
d30_1_iDOXd30.2_GCAGTTATCAGATTGC	7028	2938	0.0409789413773478	Batch_1	Org3-s30-d60	NA	NA	-0.100330596156954	-0.115937651016567	G1	8	-0.319914006127382	wt
d30_1_iDOXd30.2_GCATGATGTAGCACAG	11372	4052	0.0484523390784383	Batch_1	Org3-s30-d60	NA	NA	-0.154227471546674	0.0804570332062843	G2M	8	-0.58674599404669	wt
d30_1_iDOXd30.2_GCCAGGTGTAGTAAGT	4984	2225	0.0533707865168539	Batch_1	Org3-s30-d60	NA	NA	-0.0407127604915975	-0.155685189689227	G1	14	-0.279470581210361	chr1_mut
d30_1_iDOXd30.2_GCCGATGCAGCTGTGC	3957	1977	0.0368966388678292	Batch_1	Org3-s30-d60	NA	NA	-0.0789303524156241	-0.0500051676035482	G1	8	-0.553526391481511	chr1_mut
d30_1_iDOXd30.2_GCGGATCAGCTCAGAG	8101	3321	0.0669053203308233	Batch_1	Org3-s30-d60	NA	NA	-0.127120209762906	-0.0912963810102311	G1	13	-0.455255087609266	chr1_mut
d30_1_iDOXd30.2_GCGGATCAGGTTCTAC	5853	2416	0.111566717922433	Batch_1	Org3-s30-d60	NA	NA	-0.0897562288723088	-0.14516708406099	G1	13	-0.387130922329199	chr1_mut
d30_1_iDOXd30.2_GCTCAAAAGGAAAGAC	7427	2966	0.127642385889323	Batch_1	Org3-s30-d60	NA	NA	-0.013480109356432	-0.19353249523313	G1	8	-0.379197725910467	chr1_mut
d30_1_iDOXd30.2_GCTTCACAGTCTAACC	8968	3391	0.0869759143621766	Batch_1	Org3-s30-d60	NA	NA	-0.0693322716536083	-0.20363067407516	G1	8	-0.410360766353704	wt
d30_1_iDOXd30.2_GGAAGTGGTGCGGTAA	7189	2742	0.15968841285297	Batch_1	Org3-s30-d60	NA	NA	-0.0380076929169046	-0.145991400659695	G1	8	-0.351260728901007	chr1_mut
d30_1_iDOXd30.2_GGAATGGTCCCTCATG	6288	2796	0.127385496183206	Batch_1	Org3-s30-d60	NA	NA	-0.0531841164657277	-0.107264967910681	G1	8	-0.227152571887132	chr1_mut
d30_1_iDOXd30.2_GGACGTCGTCCTTTGC	3081	1626	0.152547874066861	Batch_1	Org3-s30-d60	NA	NA	-0.0973906568508338	-0.183913327476204	G1	8	-0.381560006789129	chr1_mut
d30_1_iDOXd30.2_GGAGAACAGTCTAACC	9340	3311	0.114025695931478	Batch_1	Org3-s30-d60	NA	NA	-0.000371283676120993	-0.170142823955557	G1	8	-0.328712615018949	wt
d30_1_iDOXd30.2_GGAGCAAGTTGGGAAC	17790	4744	0.170432827431141	Batch_1	Org3-s30-d60	iDOXd30.2_TTTGTTGTTAT	0:91M	-0.149042110311604	-0.103746737027519	G1	8	-0.491693174016234	chr1_mut
d30_1_iDOXd30.2_GGATCTATCCCAGTGG	8081	3137	0.125479519861403	Batch_1	Org3-s30-d60	NA	NA	-0.141340077665058	-0.103661931411084	G1	8	-0.544388017665733	chr1_mut
d30_1_iDOXd30.2_GGGACAACACTCTGCT	7897	2974	0.149550462200836	Batch_1	Org3-s30-d60	NA	NA	-0.0974018610046874	-0.177232687950224	G1	8	-0.419853559946386	chr1_mut
d30_1_iDOXd30.2_GGGCCATCAGCAGTGA	9786	3509	0.097997138769671	Batch_1	Org3-s30-d60	NA	NA	-0.110570203126144	-0.186936279138056	G1	8	-0.400059443490378	chr1_mut
d30_1_iDOXd30.2_GGGCCATGTCCTATAG	3457	1943	0.0737633786520104	Batch_1	Org3-s30-d60	iDOXd30.2_ACAGGATGACA	0:91M	-0.0639137023558082	-0.094873027806183	G1	1	-0.672088183583241	wt
d30_1_iDOXd30.2_GGGCTCATCAACCTCC	13156	3862	0.0906050471267862	Batch_1	Org3-s30-d60	NA	NA	-0.0821778689658544	-0.159696472265991	G1	8	-0.345784427638522	chr1_mut
d30_1_iDOXd30.2_GGGTGTCAGGCTTAGG	6196	2773	0.119754680438993	Batch_1	Org3-s30-d60	iDOXd30.2_ACAGGATGACA	0:91M	-0.0560539921665243	-0.180183722047722	G1	1	-0.460466042714618	wt
d30_1_iDOXd30.2_GGTAATCGTGCGGTAA	9315	3526	0.111325818572195	Batch_1	Org3-s30-d60	NA	NA	-0.0137364703491066	-0.176731525267806	G1	8	-0.437038779865076	chr1_mut
d30_1_iDOXd30.2_GGTGAAGTCCGTGACG	6403	2846	0.0520068717788537	Batch_1	Org3-s30-d60	iDOXd30.2_TGTAATCCTAA	0:91M	-0.0791606341194	-0.0994960101997232	G1	14	0.043679485835651	chr1_mut
d30_1_iDOXd30.2_GTAAGTCAGGACTAAT	7974	3359	0.0588161524956107	Batch_1	Org3-s30-d60	iDOXd30.2_ACAGGATGACA	0:91M	-0.0804836712919292	-0.0624197428108311	G1	1	-0.853081953241285	wt
d30_1_iDOXd30.2_GTAAGTCCATGTTACG	9928	3376	0.128223207091056	Batch_1	Org3-s30-d60	NA	NA	-0.0677703848229974	-0.179094830606238	G1	8	-0.373669256828113	wt
d30_1_iDOXd30.2_GTAAGTCTCGTTATCT	8913	3537	0.121844496802423	Batch_1	Org3-s30-d60	NA	NA	-0.0794104638077514	-0.147905702451157	G1	8	-0.323293482301095	chr1_12_mut
d30_1_iDOXd30.2_GTAATGCTCGGAGATG	8797	2907	0.111856314652723	Batch_1	Org3-s30-d60	iDOXd30.2_TTTGTTGTTAT	0:91M	-0.103818188904699	-0.190568959308633	G1	8	-0.299940875351421	chr1_mut
d30_1_iDOXd30.2_GTACAGTTCTTGAGCA	12298	4407	0.138315173198894	Batch_1	Org3-s30-d60	NA	NA	-0.0664687688230041	-0.189088814144167	G1	8	-0.650121172827103	chr1_mut
d30_1_iDOXd30.2_GTAGCTATCTCTTAAC	5631	2760	0.0710353400816906	Batch_1	Org3-s30-d60	NA	NA	-0.106751865138983	-0.0834865524449592	G1	8	-0.516446150388571	wt
d30_1_iDOXd30.2_GTAGTACAGTGCACAG	5443	2602	0.0404188866433952	Batch_1	Org3-s30-d60	iDOXd30.2_ACAGGATGACA	0:91M	-0.13113324571548	-0.0965452464963727	G1	1	-0.418457303980901	wt
d30_1_iDOXd30.2_GTCATGAAGGCCTAGA	3732	2061	0.0637727759914255	Batch_1	Org3-s30-d60	iDOXd30.2_AGTATAAGAGT_TATATCGCCCT_TGCGTACCCCT	0:91M_0:91M_0:91M	-0.0691413854710059	-0.0685887708347913	G1	8	-0.250532635304223	chr1_mut
d30_1_iDOXd30.2_GTCATGAGTTGGCCTG	9998	3340	0.142728545709142	Batch_1	Org3-s30-d60	NA	NA	-0.101918697697584	-0.15998289218486	G1	8	-0.448139903007375	chr1_mut
d30_1_iDOXd30.2_GTCCCATCAAGTCATC	9948	3334	0.137012464817049	Batch_1	Org3-s30-d60	NA	NA	-0.105549006237356	-0.161323342944313	G1	8	-0.465480511907111	chr1_mut
d30_1_iDOXd30.2_GTCGAATCATTAGGCT	9776	3284	0.14003682487725	Batch_1	Org3-s30-d60	NA	NA	-0.10464847834488	-0.176979848921082	G1	8	-0.350104844815314	chr1_mut
d30_1_iDOXd30.2_GTCTAGACACAAGCTT	6880	2743	0.142441860465116	Batch_1	Org3-s30-d60	iDOXd30.2_AGAAAAAAAAA_ATTTGCTTAAT_TTAATTAGGTT_TTGCTGTTTAA	0:50M1I40M_0:91M_0:91M_0:91M	-0.0839766031519213	-0.219565597560594	G1	8	-0.408773072665886	chr1_mut
d30_1_iDOXd30.2_GTGAGGAGTCGAATGG	3681	1870	0.0453681064928009	Batch_1	Org3-s30-d60	NA	NA	0.0527552196348239	-0.17820252810527	S	8	-0.269828159113586	chr1_mut
d30_1_iDOXd30.2_GTGCGTGTCCAAATGC	10368	3308	0.110918209876543	Batch_1	Org3-s30-d60	NA	NA	-0.121560458809105	-0.125593105185125	G1	8	-0.49708444938712	wt
d30_1_iDOXd30.2_GTGGCGTAGACATATG	6923	2827	0.0407337859309548	Batch_1	Org3-s30-d60	NA	NA	-0.0409584805111463	-0.215446522784429	G1	13	-0.467758994143923	wt
d30_1_iDOXd30.2_GTGGCGTAGGCATCAG	7947	3247	0.0100666918333963	Batch_1	Org3-s30-d60	NA	NA	-0.159701302045905	-0.195288532479752	G1	8	-0.422139177108682	chr1_mut
d30_1_iDOXd30.2_GTGGCGTTCGCTCTCA	8540	3393	0.0533957845433255	Batch_1	Org3-s30-d60	iDOXd30.2_TTCCGAGGAGA	0:91M	-0.145417275489577	-0.163184383362978	G1	8	-0.420242298569812	chr1_mut
d30_1_iDOXd30.2_GTGTAACCACTGAGGA	18856	5262	0.0501697072549851	Batch_1	Org3-s30-d60	iDOXd30.2_ACAGGATGACA	0:91M	0.0655763286565665	-0.182189684730142	S	8	-0.750697635444199	wt
d30_1_iDOXd30.2_GTTACGAGTATCGCTA	7688	3255	0.109261186264308	Batch_1	Org3-s30-d60	iDOXd30.2_ACAGGATGACA	0:91M	-0.1129831289614	-0.193036173297508	G1	8	-0.270467694794369	chr1_mut
d30_1_iDOXd30.2_GTTAGACGTCGCGGTT	3963	2152	0.0206913954075196	Batch_1	Org3-s30-d60	NA	NA	-0.137043439795234	-0.168694357628078	G1	14	-0.0359028876254882	chr1_mut
d30_1_iDOXd30.2_GTTATGGTCTCTCAAT	8729	3189	0.112613128651621	Batch_1	Org3-s30-d60	iDOXd30.2_AATGAAGCGGT_AGAAAAAGGTA_AGAACACGATA_AGCTGCCGAAA_AGGGCTTATGT	0:91M_0:91M_0:91M_0:91M_0:91M	-0.07004790088771	-0.165114082070143	G1	8	-0.395046498116794	wt
d30_1_iDOXd30.2_GTTCATTCAATACGCT	9291	3071	0.160585512861909	Batch_1	Org3-s30-d60	NA	NA	-0.0950313246409033	-0.0881808757186504	G1	8	-0.423288682816047	chr1_mut
d30_1_iDOXd30.2_GTTCATTTCACCCTCA	7670	3270	0.104693611473272	Batch_1	Org3-s30-d60	NA	NA	-0.0889930753615915	-0.125363741958605	G1	8	-0.515605053422146	chr1_mut
d30_1_iDOXd30.2_GTTCCGTGTAAGCAAT	11762	3431	0.132205407243666	Batch_1	Org3-s30-d60	iDOXd30.2_ACAACATTCAA	0:91M	-0.0782237047178426	-0.123961469991572	G1	8	-0.422151497597319	wt
d30_1_iDOXd30.2_GTTCTATCACCCAACG	15479	4712	0.111764325860844	Batch_1	Org3-s30-d60	NA	NA	-0.0947490554298956	-0.179545643818756	G1	8	-0.255194054668799	chr1_mut
d30_1_iDOXd30.2_GTTGTCCGTACAGGTG	3573	1931	0.114189756507137	Batch_1	Org3-s30-d60	NA	NA	-0.101647336347643	-0.131177261133904	G1	8	-0.451733831858504	chr1_mut
d30_1_iDOXd30.2_TAACACGGTGCCCAGT	11143	3705	0.0875886206587095	Batch_1	Org3-s30-d60	NA	NA	-0.0623151458028305	-0.183362291751567	G1	8	-0.434925820680613	chr1_mut
d30_1_iDOXd30.2_TAACACGTCAGCCTTC	9935	3391	0.175842979365878	Batch_1	Org3-s30-d60	NA	NA	-0.0544014001004391	-0.0992075627422327	G1	13	-0.369838314427639	wt
d30_1_iDOXd30.2_TAAGTCGCAATTGGTC	11223	4515	0.0202263209480531	Batch_1	Org3-s30-d60	NA	NA	0.130254661868636	-0.126255473173087	S	1	-0.771147444359143	wt
d30_1_iDOXd30.2_TAATTCCAGTAGGATT	5160	2652	0.0936046511627907	Batch_1	Org3-s30-d60	iDOXd30.2_ACCGTCACCGA_ACGCGCCCCCT_ACTCGGTTTGA_ATAGCCAATGT_TATAAGCGTGA	0:91M_0:91M_0:91M_0:91M_0:91M	-0.144568691011638	-0.177643122340389	G1	8	-0.387200012978048	wt
d30_1_iDOXd30.2_TAATTCCTCCCGAAAT	9800	3190	0.192755102040816	Batch_1	Org3-s30-d60	NA	NA	-0.030705288865945	-0.0865860480938815	G1	8	-0.487613838194675	chr1_mut
d30_1_iDOXd30.2_TACAACGCAAATAAGC	8600	3028	0.128604651162791	Batch_1	Org3-s30-d60	NA	NA	-0.0991010232884138	-0.158789456256767	G1	8	-0.413037993521592	chr1_mut
d30_1_iDOXd30.2_TACAACGCAAGCGCAA	7606	2888	0.190113068630029	Batch_1	Org3-s30-d60	NA	NA	-0.101161475239307	-0.186760261183082	G1	8	-0.221194294457773	chr1_mut
d30_1_iDOXd30.2_TACCTGCGTCGAGCAA	5700	2174	0.191228070175439	Batch_1	Org3-s30-d60	iDOXd30.2_ACCCCGGCCCT_AGCCCCCCGCT_AGGTTGAGGGA_TAAAGAGGAAA_TCGCTCCGCCA_TGCGCTGCAGA	0:91M_0:91M_0:91M_0:91M_0:91M_0:91M	-0.113295832975341	-0.105801631661894	G1	8	-0.516563510785264	chr1_mut
d30_1_iDOXd30.2_TAGCACAGTATCGAAA	5140	2404	0.0904669260700389	Batch_1	Org3-s30-d60	NA	NA	0.000837268583903261	-0.154133913678373	S	1	-0.495055760143832	wt
d30_1_iDOXd30.2_TAGTGCATCATCGCCT	16448	4298	0.159411478599222	Batch_1	Org3-s30-d60	NA	NA	-0.0416089984961005	-0.138228023310652	G1	8	-0.244129548224506	wt
d30_1_iDOXd30.2_TATCTGTTCGCACTCT	5993	2988	0.0665776739529451	Batch_1	Org3-s30-d60	iDOXd30.2_ACAGGATGACA	0:91M	-0.15464716928891	-0.191172316433459	G1	1	-0.498085691864064	wt
d30_1_iDOXd30.2_TATGTTCAGACAACAT	6593	3187	0.031700288184438	Batch_1	Org3-s30-d60	iDOXd30.2_ACAGGATGACA	0:91M	-0.135373741707393	-0.161682658786731	G1	1	-0.715426064014582	wt
d30_1_iDOXd30.2_TATGTTCGTAGCGTCC	12990	3711	0.189530408006159	Batch_1	Org3-s30-d60	iDOXd30.2_TTTAAATCTGT	0:91M	-0.0333469272981589	-0.154218151084196	G1	13	-0.400674456445358	wt
d30_1_iDOXd30.2_TCACATTGTGTGACCC	9478	3512	0.0789196032918337	Batch_1	Org3-s30-d60	iDOXd30.2_ACCCGTACCTT_AGGGAGAGCTA_ATATTTCGTGA_TTGTTTCGCGA	0:48M12D43M_0:50M1I40M_0:50M1I40M_0:91M	-0.112219062219949	-0.183254543083156	G1	8	-0.490660295884221	chr1_mut
d30_1_iDOXd30.2_TCACTATCAGGTTCAT	9849	3424	0.145192405320337	Batch_1	Org3-s30-d60	iDOXd30.2_TTTGTTGTTAT	0:91M	-0.0701473187555056	-0.0827957789511983	G1	13	-0.25397289189778	chr1_mut
d30_1_iDOXd30.2_TCACTATTCAAGCTTG	10875	3984	0.118528735632184	Batch_1	Org3-s30-d60	NA	NA	-0.11530617759178	-0.13042172157748	G1	8	-0.582223920570009	chr1_mut
d30_1_iDOXd30.2_TCACTCGAGCATTTGC	15496	4377	0.0873128549303046	Batch_1	Org3-s30-d60	NA	NA	-0.106978229323777	0.515854914721093	G2M	8	-0.433502945301602	wt
d30_1_iDOXd30.2_TCAGCAAAGCAAACAT	9867	3730	0.0780379041248606	Batch_1	Org3-s30-d60	NA	NA	0.0960702818366695	0.0320866572427465	S	8	-0.455972305874374	chr1_mut
d30_1_iDOXd30.2_TCAGGTATCTCATAGG	9869	3288	0.144391529030297	Batch_1	Org3-s30-d60	iDOXd30.2_ACCCGTACCTT_AGGGAGAGCTA_ATATTTCGTGA_TTGTTTCGCGA	0:91M_0:91M_0:91M_0:91M	-0.0856685306345347	-0.145434147403583	G1	8	-0.397255862425373	chr1_mut
d30_1_iDOXd30.2_TCATATCGTTCTTGCC	16300	5105	0.0963803680981595	Batch_1	Org3-s30-d60	NA	NA	-0.103096878561473	-0.183725694788142	G1	8	-0.353380449255797	chr1_mut
d30_1_iDOXd30.2_TCATGCCCAATCGCGC	9334	3489	0.0806728090850654	Batch_1	Org3-s30-d60	NA	NA	-0.144065210924197	-0.112964425270446	G1	8	-0.466562621097342	wt
d30_1_iDOXd30.2_TCATGCCTCCACGGGT	9760	3134	0.0901639344262295	Batch_1	Org3-s30-d60	NA	NA	-0.0440714780020446	-0.120174871072898	G1	8	-0.317856318404079	wt
d30_1_iDOXd30.2_TCCATCGGTCGATGCC	8751	3277	0.0812478573877271	Batch_1	Org3-s30-d60	iDOXd30.2_AGGCGCGCTCT	0:91M	-0.0760984600778777	-0.156465578042722	G1	8	-0.508700000350313	chr1_mut
d30_1_iDOXd30.2_TCCCAGTTCCCTCGAT	14919	4936	0.0870701789664187	Batch_1	Org3-s30-d60	NA	NA	-0.111100957886104	0.25513584501244	G2M	14	0.0134286261984955	wt
d30_1_iDOXd30.2_TCCTCGAAGCGAGTCA	6680	2723	0.0793413173652695	Batch_1	Org3-s30-d60	NA	NA	0.0250448943823408	-0.118098157051382	S	13	-0.438296470386774	chr1_mut
d30_1_iDOXd30.2_TCCTCTTAGCTTTCCC	12267	4147	0.0754870791554577	Batch_1	Org3-s30-d60	iDOXd30.2_AGAAAAAAAAA_ATTTGCTTAAT_TTAATTAGGTT_TTGCTGTTTAA	0:91M_0:91M_0:91M_0:91M	-0.0963076634814099	-0.200177910873766	G1	8	-0.443176376712047	chr1_mut
d30_1_iDOXd30.2_TCGATTTGTGGACAGT	16485	4661	0.101182893539581	Batch_1	Org3-s30-d60	iDOXd30.2_ACAGGATGACA	0:91M	-0.117829244425771	-0.110439711460744	G1	14	0.0217599773614646	wt
d30_1_iDOXd30.2_TCGCTCATCAAGTCTG	11360	3684	0.127200704225352	Batch_1	Org3-s30-d60	NA	NA	-0.0790847314406401	-0.0976650042606714	G1	8	-0.41257873282971	wt
d30_1_iDOXd30.2_TCGCTTGCACTATCGA	10913	3820	0.0426097315128745	Batch_1	Org3-s30-d60	NA	NA	-0.0376586104977103	-0.200186632006618	G1	13	-0.330905414159089	wt
d30_1_iDOXd30.2_TCGGGACTCGCAATGT	7949	3074	0.0900742231727261	Batch_1	Org3-s30-d60	NA	NA	-0.0631840978457325	-0.0716542667709432	G1	8	-0.517980608396154	chr1_mut
d30_1_iDOXd30.2_TCGGGCACAGGGATAC	8076	3040	0.13075780089153	Batch_1	Org3-s30-d60	NA	NA	-0.0849607105602027	-0.194034993995211	G1	8	-0.409186128510414	wt
d30_1_iDOXd30.2_TCGGGCACAGTATGAA	7097	3041	0.0281809215161336	Batch_1	Org3-s30-d60	NA	NA	-0.131119462483434	-0.179909519247148	G1	8	-0.527973514082714	chr1_mut
d30_1_iDOXd30.2_TCGGGTGTCATTCGTT	4872	2518	0.0299671592775041	Batch_1	Org3-s30-d60	iDOXd30.2_ACAGGATGACA	0:91M	-0.125872119938092	-0.10113750152232	G1	14	0.457089328747225	wt
d30_1_iDOXd30.2_TCGTAGAGTCGAAACG	13470	3651	0.162731997030438	Batch_1	Org3-s30-d60	NA	NA	-0.0676263801718653	-0.147019324601458	G1	8	-0.357481596833654	chr1_mut
d30_1_iDOXd30.2_TCGTGGGTCCATAGAC	4838	1961	0.132286068623398	Batch_1	Org3-s30-d60	NA	NA	-0.137561459803246	-0.200433663023179	G1	8	-0.390964060010059	chr1_mut
d30_1_iDOXd30.2_TCTAACTCAGCCGGTT	8594	3264	0.135792413311613	Batch_1	Org3-s30-d60	iDOXd30.2_TTTGTTGTTAT	0:91M	0.001309627885311	-0.160733205141298	S	8	-0.525918384941986	wt
d30_1_iDOXd30.2_TCTACCGCAGTAGATA	7795	3106	0.133162283515074	Batch_1	Org3-s30-d60	iDOXd30.2_TCCGGCCCCGA	0:91M	-0.0606774678931451	-0.14570439626881	G1	8	-0.433501733902289	chr1_mut
d30_1_iDOXd30.2_TCTATACCAAGCTGTT	6019	2636	0.129257351719555	Batch_1	Org3-s30-d60	iDOXd30.2_ACATCCAGGTT	0:91M	-0.153498338110284	-0.242054907239025	G1	8	-0.215907492197557	chr1_mut
d30_1_iDOXd30.2_TCTCAGCCATCAGTGT	6650	2728	0.0410526315789474	Batch_1	Org3-s30-d60	iDOXd30.2_TTTTCGTCTGA	0:91M	-0.0908097738532399	-0.0589944425418521	G1	13	-0.529010188504703	chr1_mut
d30_1_iDOXd30.2_TCTGGCTCAACCGTGC	8002	3032	0.0321169707573107	Batch_1	Org3-s30-d60	iDOXd30.2_ACAGGATGACA_TTTGTTGTTAT	0:91M_0:91M	-0.0853354596283907	-0.174362268494544	G1	13	-0.391838565220064	chr1_mut
d30_1_iDOXd30.2_TGAGCATGTAGATTAG	6288	2771	0.081265903307888	Batch_1	Org3-s30-d60	iDOXd30.2_ACAGGATGACA	0:91M	-0.095444732904727	-0.03546322104303	G1	1	-0.340641400627354	wt
d30_1_iDOXd30.2_TGAGCGCTCCTTTAGT	7867	2905	0.112495233252828	Batch_1	Org3-s30-d60	NA	NA	-0.0699527413861887	-0.164471013448871	G1	8	-0.471357411370243	wt
d30_1_iDOXd30.2_TGATGGTAGAGCTGAC	9974	3391	0.0945458191297373	Batch_1	Org3-s30-d60	NA	NA	-0.111354982510662	-0.163873485464019	G1	8	-0.43104330588292	chr1_mut
d30_1_iDOXd30.2_TGATTCTCATGAGAAT	10282	3328	0.131394670297607	Batch_1	Org3-s30-d60	NA	NA	-0.0848432695430102	-0.143862639731061	G1	8	-0.275452631272429	wt
d30_1_iDOXd30.2_TGCATCCCAGCGGTTC	15323	4459	0.120994583306141	Batch_1	Org3-s30-d60	NA	NA	-0.0873975307971076	-0.173145047417858	G1	13	-0.414412630030623	wt
d30_1_iDOXd30.2_TGCATCCCATGCACTA	12573	3735	0.165672472759087	Batch_1	Org3-s30-d60	iDOXd30.2_TCGTACGGACT	0:91M	-0.115234592913264	-0.206519065599786	G1	8	-0.562962857856994	chr1_mut
d30_1_iDOXd30.2_TGCCGAGGTCTTACTT	6104	2827	0.121395806028834	Batch_1	Org3-s30-d60	iDOXd30.2_ACAGGATGACA	0:91M	-0.132851942734001	-0.174264476654592	G1	8	-0.423320028643629	wt
d30_1_iDOXd30.2_TGCGACGAGTAGTGCG	8021	2762	0.161700536092757	Batch_1	Org3-s30-d60	iDOXd30.2_AGTTTGCTTTT_TCGAATTCCCT	0:91M_0:91M	0.0276539570118199	-0.134633400095685	S	8	-0.361959582338349	wt
d30_1_iDOXd30.2_TGCTCGTTCGGCATAT	5721	2703	0.0174794616325817	Batch_1	Org3-s30-d60	NA	NA	-0.0614580823420087	-0.091302591673717	G1	8	-0.866244621302429	chr1_mut
d30_1_iDOXd30.2_TGGAACTGTACCCAGC	6737	2905	0.0638266290633813	Batch_1	Org3-s30-d60	NA	NA	-0.00374945299399659	-0.127816161318291	G1	1	-0.30791132932362	wt
d30_1_iDOXd30.2_TGGGTTATCTGGGATT	12758	4007	0.159350995453833	Batch_1	Org3-s30-d60	NA	NA	-0.0769861631612263	-0.181183569592481	G1	8	-0.573728298733445	chr1_mut
d30_1_iDOXd30.2_TGTCCTGCAACGGCTC	10455	3383	0.131516021042563	Batch_1	Org3-s30-d60	NA	NA	-0.147003364876288	-0.128738954590345	G1	8	-0.28443806812842	wt
d30_1_iDOXd30.2_TGTTTGTCACGAGGAT	7980	3134	0.108646616541353	Batch_1	Org3-s30-d60	NA	NA	-0.085661832162397	-0.171210963264047	G1	8	-0.201000602437981	chr1_mut
d30_1_iDOXd30.2_TTACAGGCAAACACGG	12333	3822	0.130625152031136	Batch_1	Org3-s30-d60	NA	NA	-0.0691739235224033	-0.128695772055111	G1	13	-0.411874000816566	wt
d30_1_iDOXd30.2_TTACCGCGTGCGTCGT	3350	1708	0.114029850746269	Batch_1	Org3-s30-d60	NA	NA	0.0089988343046567	-0.0526350912022925	S	8	-0.492486647902816	wt
d30_1_iDOXd30.2_TTAGGCACAGTAACGG	14226	4605	0.0558132995922958	Batch_1	Org3-s30-d60	NA	NA	-0.0948412902479756	-0.208097641549539	G1	8	-0.51718180354088	chr1_mut
d30_1_iDOXd30.2_TTCAATCAGATGACAT	9296	3363	0.124031841652324	Batch_1	Org3-s30-d60	iDOXd30.2_TCGTACGGACT	0:91M	-0.0644784116099082	-0.168170824870272	G1	8	-0.429393647455441	chr1_mut
d30_1_iDOXd30.2_TTCACGCGTTGTGCAT	8696	3264	0.117985280588776	Batch_1	Org3-s30-d60	NA	NA	-0.0996696298993878	-0.159308014726358	G1	8	-0.671926558808824	wt
d30_1_iDOXd30.2_TTCACGCTCAGCAGAG	10278	3315	0.183206849581631	Batch_1	Org3-s30-d60	NA	NA	-0.114282061366439	-0.127143236968771	G1	8	-0.46469607407128	wt
d30_1_iDOXd30.2_TTCCGGTTCACTACTT	7623	3300	0.0582447855175128	Batch_1	Org3-s30-d60	iDOXd30.2_ACCGCTCTAGT_TCGTACGGACT	0:91M_0:91M	-0.0316553869498365	-0.145115236174162	G1	8	-0.379717759296936	chr1_mut
d30_1_iDOXd30.2_TTCCGTGAGAATTGTG	6042	2801	0.0536246276067527	Batch_1	Org3-s30-d60	NA	NA	-0.118232526434806	-0.195216262226828	G1	1	-0.553825557180762	wt
d30_1_iDOXd30.2_TTCCTCTAGGTGCTTT	8213	3307	0.0507731644953123	Batch_1	Org3-s30-d60	NA	NA	-0.0214320978883261	-0.119079316780971	G1	8	-0.430937976667518	chr1_mut
d30_1_iDOXd30.2_TTCCTTCAGTCTAACC	17672	4586	0.155387052965143	Batch_1	Org3-s30-d60	NA	NA	-0.127590932602522	-0.141776363861553	G1	8	-0.446690774144793	chr1_mut
d30_1_iDOXd30.2_TTCTCTCTCACGGTCG	8135	3276	0.124523663183774	Batch_1	Org3-s30-d60	NA	NA	-0.0831143516328067	-0.158587691537849	G1	8	-0.161853623972458	chr1_mut
d30_1_iDOXd30.2_TTCTTCCTCGGACGTC	12280	3403	0.1064332247557	Batch_1	Org3-s30-d60	NA	NA	-0.0557824338132615	-0.125610293967195	G1	8	-0.404587353772573	chr1_mut
d30_1_iDOXd30.2_TTGATGGGTTTCGGCG	11261	3711	0.125210904892994	Batch_1	Org3-s30-d60	NA	NA	0.0012090801973948	-0.12454691219908	S	13	-0.29420214998241	wt
d30_1_iDOXd30.2_TTGCGTCTCACATCAG	6570	2492	0.169558599695586	Batch_1	Org3-s30-d60	NA	NA	-0.0638810177842593	-0.185427198304111	G1	8	-0.232340570783486	chr1_mut
d30_1_iDOXd30.2_TTGGGATCAAACCGGA	8273	3237	0.114227003505379	Batch_1	Org3-s30-d60	NA	NA	-0.083596567095386	-0.164256405220751	G1	8	-0.468539530198087	chr1_mut
d30_1_iDOXd30.2_TTGGGTAGTAACGTTC	9151	3621	0.0244781991039231	Batch_1	Org3-s30-d60	iDOXd30.2_TATATCGCCCT_TGCGTACCCCT	0:91M_0:91M	-0.0663163552715378	-0.132029027975811	G1	8	-0.435921594616466	chr1_mut
d30_1_iDOXd30.2_TTTCATGAGGGCCCTT	12957	3849	0.194643821872347	Batch_1	Org3-s30-d60	iDOXd30.2_TCGTACGGACT	0:91M	-0.0471523476554258	-0.191056440652971	G1	8	-0.336861299961239	chr1_mut
d30_1_iDOXd30.2_TTTCCTCGTCCCTAAA	4170	2233	0.0501199040767386	Batch_1	Org3-s30-d60	iDOXd30.2_ACAGGATGACA	0:91M	-0.0411061140102402	-0.178549445370907	G1	1	-0.491617698136761	wt
d30_1_iDOXd30.2_TTTGGTTAGCGCAATG	9459	3523	0.0254783803784755	Batch_1	Org3-s30-d60	NA	NA	-0.0667785367870011	-0.149412286687588	G1	8	-0.604839130719898	chr1_mut
d30_1_iDOXd30.2_TTTGTTGTCCAACTAG	13988	4224	0.143909064912782	Batch_1	Org3-s30-d60	NA	NA	-0.0840453960179791	-0.136417812572881	G1	8	-0.61587346854195	wt
d30_2_iDOXd30.1_AAACCCACATGGTGGA	4264	1941	0.177298311444653	Batch_1	Org7-s30-d63	NA	NA	-0.127681827579086	-0.129717365904175	G1	1	-0.550942270977244	wt
d30_2_iDOXd30.1_AAACGAATCCGATAAC	9089	3284	0.139289250742656	Batch_1	Org7-s30-d63	NA	NA	-0.0564737054417698	-0.100932592504746	G1	8	-0.187149978276024	chr1_mut
d30_2_iDOXd30.1_AAAGAACGTAGTGATA	10917	4080	0.0534029495282587	Batch_1	Org7-s30-d63	NA	NA	-0.104096962040453	-0.149542670677764	G1	8	-0.510760893443261	wt
d30_2_iDOXd30.1_AAAGGATTCGGCCCAA	7496	3207	0.0210779082177161	Batch_1	Org7-s30-d63	NA	NA	-0.0384135732670576	-0.159664028327151	G1	8	-0.733510657079035	wt
d30_2_iDOXd30.1_AAAGGGCAGCATGCGA	13697	4291	0.0551945681536103	Batch_1	Org7-s30-d63	iDOXd30.1_ACACGGAAAGT_TCCCCCCCCCA	0:91M_0:91M	-0.134072791142112	-0.186411318835821	G1	1	-0.318756538026464	wt
d30_2_iDOXd30.1_AAAGGGCCAGAATGTA	15782	4484	0.147509821315423	Batch_1	Org7-s30-d63	NA	NA	-0.00577841731456616	-0.0182498152100553	G1	8	-0.698658350194781	chr1_mut
d30_2_iDOXd30.1_AAAGTCCGTGACTGTT	6644	2843	0.101896447922938	Batch_1	Org7-s30-d63	iDOXd30.1_TTCCCCGCATT	0:91M	-0.100726379155183	-0.11584714173957	G1	8	-0.516253295136546	chr1_mut
d30_2_iDOXd30.1_AACAAAGGTGGTCTCG	8880	3377	0.12759009009009	Batch_1	Org7-s30-d63	NA	NA	-0.12357610181963	-0.156734062394037	G1	8	-0.524871091632638	wt
d30_2_iDOXd30.1_AACAACCGTGGACTGA	9574	3628	0.115521203258826	Batch_1	Org7-s30-d63	NA	NA	-0.00183435293840148	0.311850652035339	G2M	14	-0.129090676653485	chr1_mut
d30_2_iDOXd30.1_AACAAGACATGACGTT	12679	4718	0.0286300181402319	Batch_1	Org7-s30-d63	NA	NA	-0.0130453306895733	-0.146274953085432	G1	14	-0.446875186513771	chr1_mut
d30_2_iDOXd30.1_AACAAGAGTGACGTCC	9562	3312	0.11807153315206	Batch_1	Org7-s30-d63	iDOXd30.1_ACTGTACTGGA_TCGCGCACCCT_TTGTGTGGGTA	0:91M_0:91M_0:91M	-0.112080832234479	-0.0862698996846616	G1	8	-0.460407275826739	wt
d30_2_iDOXd30.1_AACCATGAGTGTTCAC	12789	3640	0.126984126984127	Batch_1	Org7-s30-d63	NA	NA	-0.0650640568170755	-0.163225064380364	G1	8	-0.406222341924066	wt
d30_2_iDOXd30.1_AACCATGTCCACACAA	9756	3975	0.0684706847068471	Batch_1	Org7-s30-d63	NA	NA	-0.136458315588162	-0.0854695205222159	G1	14	-0.0138256307248668	chr1_mut
d30_2_iDOXd30.1_AACCTTTCACCATAAC	17247	4977	0.119615005508204	Batch_1	Org7-s30-d63	iDOXd30.1_ACTATCGTGCA_ATAGCTGAGAA_ATTGCATGACT_ATTTGCCGGAA_TCACGCAGTCT_TTGTAATGGGA	0:91M_0:91M_0:91M_0:91M_0:91M_0:91M	0.248211906057768	0.0838553116181253	S	8	-0.653514854035767	chr1_mut
d30_2_iDOXd30.1_AACGTCATCGCCTAGG	12082	4399	0.117861281244827	Batch_1	Org7-s30-d63	NA	NA	-0.0521596021728782	-0.133443926126105	G1	14	-0.176350206999704	chr1_mut
d30_2_iDOXd30.1_AACTTCTAGCCATATC	5602	2460	0.160478400571225	Batch_1	Org7-s30-d63	NA	NA	-0.0232858995068117	-0.047515255291688	G1	8	-0.582794562950917	chr1_mut
d30_2_iDOXd30.1_AAGACAACATCGTCCT	14511	4594	0.140376266280753	Batch_1	Org7-s30-d63	iDOXd30.1_AGATGTTCGTT_TGGGTCTCCAT	0:91M_0:91M	-0.116015430361813	-0.139403748550117	G1	13	-0.242572849977086	chr1_mut
d30_2_iDOXd30.1_AAGACTCCAGCGTATT	10722	3846	0.114903935832867	Batch_1	Org7-s30-d63	iDOXd30.1_AGGGGGAATAT	0:91M	-0.0873641736834459	-0.133097910607927	G1	8	-0.546985059803709	wt
d30_2_iDOXd30.1_AAGACTCGTTGAGTCT	8425	3406	0.106587537091988	Batch_1	Org7-s30-d63	NA	NA	-0.119506216645063	-0.188367477403163	G1	8	-0.540977163054205	chr1_mut
d30_2_iDOXd30.1_AAGCCATGTATCGTGT	13154	4050	0.147939790177893	Batch_1	Org7-s30-d63	NA	NA	-0.0716305257970857	-0.0940651886919357	G1	8	-0.392983556133744	wt
d30_2_iDOXd30.1_AAGCGTTGTACGCTAT	12351	3565	0.12241923730872	Batch_1	Org7-s30-d63	NA	NA	-0.087354271450643	-0.170842901741134	G1	8	-0.437500872001151	wt
d30_2_iDOXd30.1_AAGGAATAGTAGGGTC	7156	3067	0.147288988261599	Batch_1	Org7-s30-d63	NA	NA	-0.0684545479178134	-0.152279648565094	G1	8	-0.330453199005055	chr1_mut
d30_2_iDOXd30.1_AAGGAATCAACAGCTT	17465	4833	0.0533066132264529	Batch_1	Org7-s30-d63	iDOXd30.1_TGTACGACGCA	0:91M	0.078879120876474	-0.0937963471419368	S	8	-0.452886392809681	chr1_mut
d30_2_iDOXd30.1_AAGTTCGGTAGAGGAA	13972	3750	0.150157457772688	Batch_1	Org7-s30-d63	NA	NA	-0.138868604470183	-0.138654484403195	G1	8	-0.519866642223477	wt
d30_2_iDOXd30.1_AAGTTCGGTATGCGGA	8103	3012	0.131062569418734	Batch_1	Org7-s30-d63	iDOXd30.1_TGTACGACGCA	0:91M	-0.111637793769828	-0.143539926802486	G1	8	-0.121323947942224	chr1_mut
d30_2_iDOXd30.1_AATCGACTCCGTCCTA	15003	4392	0.0970472572152236	Batch_1	Org7-s30-d63	NA	NA	-0.0504627870155356	-0.102340226898481	G1	8	-0.419863693375229	chr1_mut
d30_2_iDOXd30.1_AATGGAATCAGGAGAC	16507	4902	0.127945719997577	Batch_1	Org7-s30-d63	iDOXd30.1_ACAGAAGAAAT_ACTATCGTGCA_ATAGCTGAGAA_ATTGCATGACT_ATTTGCCGGAA_TCACGCAGTCT_TTGTAATGGGA	0:49M4D42M_0:50M1I40M_0:91M_0:91M_0:91M_0:91M_0:91M	-0.0611169348423687	-0.153756554215226	G1	14	0.129253012635012	chr1_mut
d30_2_iDOXd30.1_AATGGAATCGAGTGGA	9514	3757	0.0733655665335295	Batch_1	Org7-s30-d63	iDOXd30.1_AATTGTCTATT	0:91M	-0.0930509493606257	-0.188701693262705	G1	8	-0.298243178288474	chr1_mut
d30_2_iDOXd30.1_ACACAGTCATTGTGCA	10976	4321	0.0366253644314869	Batch_1	Org7-s30-d63	iDOXd30.1_TACCCGCGCAT	0:91M	-0.0943451323477202	-0.197029067417094	G1	13	-0.483272113113793	chr1_mut
d30_2_iDOXd30.1_ACACAGTGTTTGTTCT	10887	3818	0.12354183889042	Batch_1	Org7-s30-d63	NA	NA	-0.014187042820366	-0.220657229807598	G1	8	-0.584413312971155	chr1_mut
d30_2_iDOXd30.1_ACAGAAAAGTAACGTA	9629	3444	0.113822826877142	Batch_1	Org7-s30-d63	NA	NA	-0.132017590753265	-0.177817586830523	G1	14	-0.413025864619674	chr1_mut
d30_2_iDOXd30.1_ACAGAAAGTGTGTTTG	9206	3480	0.13382576580491	Batch_1	Org7-s30-d63	NA	NA	-0.117224489786676	-0.151079527496212	G1	8	-0.423225395615181	wt
d30_2_iDOXd30.1_ACAGCCGTCCTAAGTG	13940	4098	0.0956958393113343	Batch_1	Org7-s30-d63	iDOXd30.1_AGCCCGCAAGT	0:91M	-0.044485438258966	-0.158641614304266	G1	8	-0.446150730404215	chr1_mut
d30_2_iDOXd30.1_ACAGGGAGTACCCGCA	8788	3066	0.110605370960401	Batch_1	Org7-s30-d63	NA	NA	0.0241805512758198	-0.0133757617652701	S	8	-0.517731826709495	chr1_mut
d30_2_iDOXd30.1_ACATCCCTCATAGAGA	9645	3709	0.126075686884396	Batch_1	Org7-s30-d63	iDOXd30.1_TGCCATGGGAT	0:91M	0.0227985075295823	-0.108816607781331	S	8	-0.638834438490957	wt
d30_2_iDOXd30.1_ACATTTCTCCTACGAA	19811	5499	0.0842966028973802	Batch_1	Org7-s30-d63	NA	NA	-0.0186736198288271	-0.144525923533138	G1	1	-0.550658457297997	chr1_mut
d30_2_iDOXd30.1_ACCCTCAAGATAGCAT	8952	3144	0.197609472743521	Batch_1	Org7-s30-d63	NA	NA	-0.116681865161832	-0.167022910531175	G1	8	-0.318680553794614	chr1_mut
d30_2_iDOXd30.1_ACCTACCGTGAGCGAT	6808	2858	0.175235017626322	Batch_1	Org7-s30-d63	NA	NA	-0.10149105236623	-0.178418299794506	G1	14	-0.222999381898784	chr1_mut
d30_2_iDOXd30.1_ACCTGTCAGTCACTCA	10476	3706	0.0911607483772432	Batch_1	Org7-s30-d63	iDOXd30.1_AGCGAGTACAA_TAGAAAAGGAA	0:91M_0:91M	-0.0992439394822276	0.714087157007199	G2M	14	-0.172274182139521	chr1_mut
d30_2_iDOXd30.1_ACGATGTGTTATGTCG	15711	4230	0.162243014448476	Batch_1	Org7-s30-d63	iDOXd30.1_ACTGTACTGGA_TCGCGCACCCT_TTGTGTGGGTA	0:91M_0:91M_0:91M	-0.064866392175041	-0.245363405067942	G1	8	-0.445575323642316	wt
d30_2_iDOXd30.1_ACGCACGAGGAATTAC	12261	3949	0.124867465948944	Batch_1	Org7-s30-d63	iDOXd30.1_AAAAGTGACAA_TCACGCAGTCT	0:91M_0:91M	-0.00729529356609274	-0.171053095732511	G1	1	-0.494774424678788	chr1_mut
d30_2_iDOXd30.1_ACGGTTATCAAGATAG	6613	2923	0.0753062150309995	Batch_1	Org7-s30-d63	iDOXd30.1_ACAGAAGAAAT	0:91M	-0.184143869375392	-0.135932758646963	G1	8	-0.107491919696941	chr1_mut
d30_2_iDOXd30.1_ACGGTTATCTGGCTGG	7740	3007	0.0842377260981912	Batch_1	Org7-s30-d63	iDOXd30.1_TCTGTATCGTT	0:91M	-0.0310170854412543	-0.081175203001732	G1	8	-0.456198917105485	chr1_mut
d30_2_iDOXd30.1_ACGTAACCAGGAGGTT	9632	3667	0.124169435215947	Batch_1	Org7-s30-d63	NA	NA	-0.0957635022590151	-0.139974964928211	G1	8	-0.606626822244918	chr1_mut
d30_2_iDOXd30.1_ACGTAACTCGACGACC	12132	3922	0.0968513023409166	Batch_1	Org7-s30-d63	NA	NA	-0.113876689175453	-0.163391286470957	G1	8	-0.427361092040967	wt
d30_2_iDOXd30.1_ACGTTCCCACTGCGAC	16551	4380	0.191650051356413	Batch_1	Org7-s30-d63	iDOXd30.1_ATGTTCGCTGT	0:91M	-0.11244047007365	-0.181599802284242	G1	8	-0.542630775179484	chr1_mut
d30_2_iDOXd30.1_ACGTTCCGTTAGGAGC	10299	3755	0.0584522769200893	Batch_1	Org7-s30-d63	NA	NA	-0.0886432659808132	-0.213267981991537	G1	8	-0.374192790228423	chr1_mut
d30_2_iDOXd30.1_ACTACGAAGCATTGAA	9867	3598	0.13094152224587	Batch_1	Org7-s30-d63	NA	NA	-0.11479264841157	-0.202615137786857	G1	8	-0.394206774831686	chr1_mut
d30_2_iDOXd30.1_ACTACGAGTCACGACC	10400	3537	0.178942307692308	Batch_1	Org7-s30-d63	NA	NA	-0.05683734561523	-0.159469664106601	G1	8	-0.583276454142791	chr1_mut
d30_2_iDOXd30.1_ACTATTCCAGCATTGT	14377	4449	0.143006190443069	Batch_1	Org7-s30-d63	iDOXd30.1_ACTATCGTGCA_ATAGCTGAGAA_ATTGCATGACT_ATTTGCCGGAA_TCACGCAGTCT_TTGTAATGGGA	0:91M_0:91M_0:91M_0:91M_0:91M_0:91M	-0.0829325019020337	-0.112553744829073	G1	8	-0.414479782768939	chr1_mut
d30_2_iDOXd30.1_ACTCTCGAGTCCGCCA	13218	4096	0.183008019367529	Batch_1	Org7-s30-d63	NA	NA	-0.0840132045649887	-0.159192821577543	G1	8	-0.418578166387797	chr1_mut
d30_2_iDOXd30.1_ACTGTGACACACCAGC	12792	3957	0.147983114446529	Batch_1	Org7-s30-d63	NA	NA	-0.0065338724260465	0.117603331728751	G2M	8	-0.411211109516514	chr1_mut
d30_2_iDOXd30.1_ACTTATCGTATCAGCT	8214	3198	0.0841246652057463	Batch_1	Org7-s30-d63	NA	NA	-0.0963226043551671	-0.173908368759057	G1	8	-0.48416549804252	chr1_mut
d30_2_iDOXd30.1_ACTTATCGTCGACTGC	14206	4258	0.105237223708292	Batch_1	Org7-s30-d63	NA	NA	-0.121850296988224	-0.168106773061161	G1	8	-0.464107712819023	wt
d30_2_iDOXd30.1_ACTTCGCAGCTGCCAC	8143	3061	0.0858405992877318	Batch_1	Org7-s30-d63	NA	NA	-0.162628677510805	-0.21157367535634	G1	8	-0.381310591108905	chr1_mut
d30_2_iDOXd30.1_AGAAGCGGTGGTCTAT	9603	3259	0.158492137873581	Batch_1	Org7-s30-d63	NA	NA	-0.0620030000363265	-0.208893486384245	G1	8	-0.316437016638914	chr1_mut
d30_2_iDOXd30.1_AGACAAAAGGAGGGTG	11932	3725	0.111800201139792	Batch_1	Org7-s30-d63	iDOXd30.1_ACAGAAGAAAT_TTGTAATGGGA	0:91M_0:91M	-0.0832134854372382	-0.168328164611178	G1	13	-0.287413143449254	chr1_mut
d30_2_iDOXd30.1_AGACACTAGTCCCGGT	6661	2946	0.0692088275033779	Batch_1	Org7-s30-d63	NA	NA	-0.0985877659311769	-0.130613149583239	G1	8	-0.665868207635084	chr1_mut
d30_2_iDOXd30.1_AGACACTGTACCACGC	10176	3821	0.101709905660377	Batch_1	Org7-s30-d63	iDOXd30.1_AGATGTTCGTT_TGGGTCTCCAT	0:91M_0:91M	0.102744586038129	-0.148193294335583	S	8	-0.537766058883745	chr1_mut
d30_2_iDOXd30.1_AGACCATAGACCAAGC	5761	2787	0.040097205346294	Batch_1	Org7-s30-d63	NA	NA	-0.000774247112600018	-0.162784517476387	G1	14	-0.029478211499831	chr1_mut
d30_2_iDOXd30.1_AGAGCAGAGTCGGGAT	15729	4567	0.119333714794329	Batch_1	Org7-s30-d63	NA	NA	-0.0546335717303099	-0.186454243646472	G1	8	-0.498093016155779	chr1_mut
d30_2_iDOXd30.1_AGAGCAGCAGTCTACA	14382	4587	0.0956751494924211	Batch_1	Org7-s30-d63	iDOXd30.1_AACGCAACAAA_AGCGAGTACAA	0:50M1I40M_0:91M	-0.0115944548930383	-0.160203288945549	G1	14	-0.260054167882309	wt
[truncated: 42,276 more rows]
