# Supplementary material for: Lineage recording in human cerebral organoids
Source: Nat Methods. 2021 Dec 30;19(1):90–9. doi: 10.1038/s41592-021-01344-8 (PMC8748197; doi:10.1038/s41592-021-01344-8)
Supplement: Supplementary file 8 — Supplementary Table 3 [file 41592_2021_1344_MOESM8_ESM.tsv]

nCount_RNA	nFeature_RNA	percent.mito	orig.ident	GeneBarcodeMerge	ScarMerge	proj_atlas_cl	RNA_snn_res.0.6
Region1.1_AAACCCAAGCCGATCC	5083	2390	0.0550855793822546	Region1.1	AAGAAAAAGAA_TTCTTGCCGTT	0:50M1I40M_0:91M	5	6
Region1.1_AAACCCAAGTTAGAAC	9676	3407	0.0828854898718479	Region1.1	NA	NA	NA	13
Region1.1_AAACCCACAACCGTAT	6867	2623	0.130187854958497	Region1.1	NA	NA	5	2
Region1.1_AAACCCACAAGCGGAT	11138	3189	0.13611061231819	Region1.1	NA	NA	22	13
Region1.1_AAACCCAGTAGCGCTC	2949	1469	0.0437436419125127	Region1.1	NA	NA	22	13
Region1.1_AAACGAAAGCACGTCC	3907	1521	0.128231379575122	Region1.1	NA	NA	12	2
Region1.1_AAACGAAAGGAACATT	2919	1192	0.0304898937992463	Region1.1	NA	NA	13	15
Region1.1_AAACGAAGTTTCTTAC	8638	3074	0.0487381338272748	Region1.1	AAGAAAAAGAA_TTCTTGCCGTT	0:47M3D44M_0:50M1I40M	10	3
Region1.1_AAACGAATCGTCGACG	6991	2738	0.0786725790301817	Region1.1	NA	NA	9	6
Region1.1_AAACGCTAGCACCTGC	5307	2295	0.082344073864707	Region1.1	AAGAAAAAGAA	0:91M	9	6
Region1.1_AAACGCTAGCCAACCC	8275	2836	0.0516012084592145	Region1.1	TTTCACGGAGA	0:91M	13	14
Region1.1_AAACGCTCATGTGCCG	4967	2084	0.125025166096235	Region1.1	NA	NA	4	11
Region1.1_AAACGCTCATTGCTGA	4981	2042	0.150572174262196	Region1.1	NA	NA	12	3
Region1.1_AAACGCTGTCTTCGAA	14195	4022	0.137020077492075	Region1.1	AGACACAGGGT	0:91M	14	11
Region1.1_AAACGCTTCAACGAGG	11906	3697	0.0796237191332102	Region1.1	AATGGAGAAAT	0:91M	9	6
Region1.1_AAACGCTTCCAACACA	9241	3307	0.0934963748512066	Region1.1	NA	NA	4	0
Region1.1_AAAGAACAGCATATGA	4494	1823	0.0540720961281709	Region1.1	NA	NA	13	6
Region1.1_AAAGAACCACATTGTG	1798	869	0.0450500556173526	Region1.1	NA	NA	12	3
Region1.1_AAAGAACCAGCAGTAG	3248	1412	0.0788177339901478	Region1.1	AAGAAAAAGAA	0:31M25N60M	12	2
Region1.1_AAAGAACCATCCGAGC	2918	1407	0.140849897189856	Region1.1	NA	NA	12	0
Region1.1_AAAGAACGTATCCCTC	2626	1278	0.059025133282559	Region1.1	TTCTTGCCGTT	0:91M	12	0
Region1.1_AAAGAACTCAGTGTTG	9917	3397	0.0995260663507109	Region1.1	AAGAAAAAGAA	0:47M6D44M	12	0
Region1.1_AAAGAACTCCTAAGTG	2425	1228	0.0152577319587629	Region1.1	NA	NA	15	10
Region1.1_AAAGGATAGGTGCTAG	5837	2316	0.103135172177488	Region1.1	NA	NA	9	6
Region1.1_AAAGGATCACATAGCT	5943	2442	0.145717651018004	Region1.1	NA	NA	1	6
Region1.1_AAAGGATCAGCAGTCC	6155	2246	0.120389926888708	Region1.1	NA	NA	10	11
Region1.1_AAAGGATGTATTTCGG	8594	3118	0.108796835001164	Region1.1	NA	NA	9	6
Region1.1_AAAGGGCAGCACCCAC	1631	739	0.0306560392397302	Region1.1	NA	NA	12	2
Region1.1_AAAGGGCAGCCAGTAG	4232	1837	0.0775047258979206	Region1.1	NA	NA	12	2
Region1.1_AAAGGGCAGGCATCGA	4863	2032	0.0923298375488382	Region1.1	NA	NA	12	0
Region1.1_AAAGGGCGTATGTCAC	4577	1941	0.0880489403539436	Region1.1	NA	NA	9	6
Region1.1_AAAGGGCTCGCTTACC	4283	1870	0.13775391081018	Region1.1	AAGAAAAAGAA	0:49M1I41M	12	3
Region1.1_AAAGGGCTCTGGACTA	4219	1685	0.102867978193885	Region1.1	NA	NA	12	2
Region1.1_AAAGGGCTCTTAGCTT	5984	2490	0.0670120320855615	Region1.1	NA	NA	9	6
Region1.1_AAAGGTAAGATAGTCA	15014	4149	0.101571866258159	Region1.1	NA	NA	17	13
Region1.1_AAAGGTAAGCTTTCCC	4460	1925	0.0428251121076233	Region1.1	NA	NA	NA	0
Region1.1_AAAGGTAAGGCGCTTC	5759	2377	0.065810036464664	Region1.1	TTCTTGCCGTT	0:91M	4	0
Region1.1_AAAGGTAAGTATGGCG	6725	2563	0.11271375464684	Region1.1	NA	NA	4	0
Region1.1_AAAGGTACAAATAAGC	6637	2575	0.0896489377730903	Region1.1	NA	NA	9	6
Region1.1_AAAGGTACAAGAGTTA	5445	2280	0.0424242424242424	Region1.1	NA	NA	9	6
Region1.1_AAAGGTACAGAGACTG	5451	2057	0.0858558062740782	Region1.1	NA	NA	12	0
Region1.1_AAAGGTACATCGATGT	6918	2726	0.101618965018792	Region1.1	NA	NA	9	6
Region1.1_AAAGGTAGTATTCCTT	4503	1934	0.08927381745503	Region1.1	AAGAAAAAGAA	0:31M25N60M	12	0
Region1.1_AAAGGTAGTCTTCTAT	1133	680	0.0414827890556046	Region1.1	NA	NA	10	10
Region1.1_AAAGTCCAGATGCGAC	4718	2109	0.0771513353115727	Region1.1	NA	NA	4	11
Region1.1_AAAGTCCCAAATACGA	6286	2547	0.114540248170538	Region1.1	NA	NA	4	11
Region1.1_AAAGTCCCAAGTGGTG	10491	3452	0.106853493470594	Region1.1	NA	NA	12	0
Region1.1_AAAGTCCCACGTCGTG	8148	2930	0.0813696612665685	Region1.1	NA	NA	16	14
Region1.1_AAAGTCCGTTCTCTCG	6300	2632	0.0815873015873016	Region1.1	NA	NA	4	11
Region1.1_AAAGTCCTCCTCTGCA	2672	1380	0.0669910179640719	Region1.1	NA	NA	12	0
Region1.1_AAAGTGAAGCATCTTG	4821	2018	0.112009956440572	Region1.1	AAGAAAAAGAA	0:47M6D44M	12	0
Region1.1_AAAGTGAAGCGACTAG	4386	1824	0.130870953032376	Region1.1	NA	NA	5	2
Region1.1_AAAGTGACAAACTCGT	12010	3591	0.0687760199833472	Region1.1	NA	NA	12	2
Region1.1_AAAGTGACAGCGCTTG	9466	3247	0.134798225227129	Region1.1	TCTTCAACCGT	0:91M	8	14
Region1.1_AAAGTGACAGCGGTCT	8947	2846	0.125516933050184	Region1.1	NA	NA	9	6
Region1.1_AAAGTGAGTAACGTTC	9365	3313	0.0826481580352376	Region1.1	NA	NA	NA	13
Region1.1_AAATGGAAGCGACAGT	4069	1802	0.0712705824526911	Region1.1	NA	NA	12	0
Region1.1_AAATGGAAGTCATGCT	3911	1761	0.0797749936077729	Region1.1	NA	NA	12	2
Region1.1_AAATGGACACCAGCGT	5595	2039	0.0709562109025916	Region1.1	NA	NA	12	2
Region1.1_AAATGGAGTTAGCGGA	4063	1673	0.146197391090327	Region1.1	NA	NA	10	3
Region1.1_AAATGGATCAAAGACA	1158	658	0.200345423143351	Region1.1	NA	NA	4	10
Region1.1_AAATGGATCACCTGGG	4971	2068	0.075839871253269	Region1.1	NA	NA	12	0
Region1.1_AAATGGATCAGCTCTC	4356	1995	0.0831037649219467	Region1.1	NA	NA	12	0
Region1.1_AAATGGATCCCATTCG	3825	1676	0.0797385620915033	Region1.1	NA	NA	12	2
Region1.1_AAATGGATCCGCTAGG	6842	2556	0.111370944168372	Region1.1	NA	NA	9	6
Region1.1_AACAAAGAGAATTTGG	5005	2258	0.0969030969030969	Region1.1	NA	NA	12	0
Region1.1_AACAAAGAGCGCTTCG	6055	2257	0.133773740710157	Region1.1	NA	NA	12	0
Region1.1_AACAAAGAGGGAACAA	3172	1420	0.0715636822194199	Region1.1	NA	NA	12	2
Region1.1_AACAAAGAGGTGCTAG	13636	3884	0.103182751540041	Region1.1	ACATTGTTAAT_ACCACACGGAA_AGACACAGGGT	0:91M_0:91M_0:91M	8	14
Region1.1_AACAAAGAGTCTACCA	4237	1787	0.0972386122256313	Region1.1	NA	NA	12	2
Region1.1_AACAAAGAGTGCAAAT	2493	1157	0.0577617328519856	Region1.1	NA	NA	12	3
Region1.1_AACAAAGCATAATCCG	6099	2303	0.0577143794064601	Region1.1	NA	NA	10	3
Region1.1_AACAAAGGTCGCACAC	4510	2217	0.0944567627494457	Region1.1	NA	NA	9	6
Region1.1_AACAAAGGTGGCTAGA	5484	2319	0.0760393873085339	Region1.1	NA	NA	12	11
Region1.1_AACAAAGTCGCGTGAC	2296	970	0.0326655052264808	Region1.1	NA	NA	NA	3
Region1.1_AACAACCAGAGCATCG	4986	1912	0.0280786201363819	Region1.1	NA	NA	10	3
Region1.1_AACAACCAGGCTAAAT	2099	968	0.19294902334445	Region1.1	NA	NA	12	10
Region1.1_AACAACCAGTCATACC	4980	1982	0.0891566265060241	Region1.1	NA	NA	12	2
Region1.1_AACAACCGTCCAATCA	3271	1656	0.013451543870376	Region1.1	NA	NA	12	0
Region1.1_AACAACCGTTTACCTT	9471	3021	0.118150142540386	Region1.1	NA	NA	12	2
Region1.1_AACAAGAAGAGAGTTT	3703	1528	0.123413448555225	Region1.1	NA	NA	12	2
Region1.1_AACAAGAAGATTAGTG	1184	701	0.102195945945946	Region1.1	NA	NA	4	10
Region1.1_AACAAGACAAAGGGCT	7833	2829	0.115792161368569	Region1.1	ACCACACGGAA_TCCTGAGAGCA_TGTCGGTATGT	0:91M_0:91M_0:91M	NA	14
Region1.1_AACAAGATCATTCCTA	5859	2278	0.129714968424646	Region1.1	AAGAGAGATGA	0:91M	NA	14
Region1.1_AACAAGATCCTACAAG	4391	1876	0.11728535641084	Region1.1	NA	NA	12	0
Region1.1_AACAAGATCGCAGTCG	5039	2160	0.0897003373685255	Region1.1	NA	NA	12	0
Region1.1_AACACACAGACATCCT	1462	894	0.0389876880984952	Region1.1	NA	NA	4	0
Region1.1_AACACACAGGGTCACA	3994	1680	0.110165247871808	Region1.1	AAGAAAAAGAA	0:91M	12	2
Region1.1_AACACACAGTTGCTGT	3482	1517	0.0738081562320505	Region1.1	NA	NA	12	0
Region1.1_AACACACCACACGCCA	4393	1962	0.0559981789210107	Region1.1	NA	NA	12	0
Region1.1_AACACACCATGACTAC	5349	2159	0.0803888577304169	Region1.1	AAGAAAAAGAA	0:31M25N60M	12	0
Region1.1_AACACACGTATACCTG	3357	1483	0.101578790586833	Region1.1	NA	NA	12	3
Region1.1_AACACACGTCCAGCAC	4032	1846	0.10639880952381	Region1.1	NA	NA	12	3
Region1.1_AACACACGTCTGTAGT	3764	1715	0.0874070138150903	Region1.1	NA	NA	4	3
Region1.1_AACACACGTGTAGCAG	3793	1525	0.128394410756657	Region1.1	NA	NA	12	2
Region1.1_AACACACTCCGACAGC	3393	1741	0.0218096080165046	Region1.1	NA	NA	10	3
Region1.1_AACAGGGAGCCGTTGC	9063	2788	0.0567141123248373	Region1.1	NA	NA	1	6
Region1.1_AACAGGGAGTTGAATG	6646	2453	0.107433042431538	Region1.1	NA	NA	1	14
Region1.1_AACAGGGCAACCTAAC	5262	2336	0.0509312048650703	Region1.1	AAGAAAAAGAA	0:50M1I40M	12	0
Region1.1_AACAGGGGTAGGCAGT	3238	1558	0.0753551575046325	Region1.1	NA	NA	12	0
Region1.1_AACAGGGGTCAACCTA	3474	1490	0.0947035118019574	Region1.1	NA	NA	12	3
Region1.1_AACCAACCAACAGCTT	7692	3004	0.0578523140925637	Region1.1	NA	NA	9	6
Region1.1_AACCAACCAATACGCT	2059	723	0.209810587663914	Region1.1	NA	NA	10	3
Region1.1_AACCAACCAATGACCT	9931	3347	0.0761252643238344	Region1.1	NA	NA	12	0
Region1.1_AACCAACGTATGCTAC	4438	1913	0.0883280757097792	Region1.1	NA	NA	12	2
Region1.1_AACCAACTCAAGAGGC	5438	2135	0.0678558293490254	Region1.1	NA	NA	12	0
Region1.1_AACCAACTCAAGGAGC	2995	1462	0.06110183639399	Region1.1	NA	NA	4	3
Region1.1_AACCAACTCATCTATC	1591	875	0.0760527969830295	Region1.1	NA	NA	12	0
Region1.1_AACCAACTCGGCTTGG	11472	3531	0.087081589958159	Region1.1	NA	NA	12	2
Region1.1_AACCACAAGAGCACTG	3113	1390	0.0864118213941535	Region1.1	NA	NA	12	2
Region1.1_AACCACAAGATTACCC	6293	2639	0.101064675035754	Region1.1	NA	NA	5	2
Region1.1_AACCACACAAGGACAC	5684	2473	0.0902533427163969	Region1.1	NA	NA	4	11
Region1.1_AACCACACACTACGGC	1243	644	0.144006436041834	Region1.1	NA	NA	NA	15
Region1.1_AACCACACAGTCGAGA	9566	3219	0.0807024879782563	Region1.1	AGAGTGGAAGT	0:91M	15	11
Region1.1_AACCATGAGGCACGAT	3862	1771	0.101242879337131	Region1.1	NA	NA	12	3
Region1.1_AACCATGAGGTCGTGA	3327	1605	0.0790501953712053	Region1.1	NA	NA	12	0
Region1.1_AACCATGCAATACGCT	6187	2369	0.0478422498787781	Region1.1	NA	NA	12	0
Region1.1_AACCATGGTCACTCTC	3035	1316	0.0398682042833608	Region1.1	TTTGATCAACT	0:91M	12	3
Region1.1_AACCATGGTGGATACG	3713	1736	0.0748720711015352	Region1.1	NA	NA	12	0
Region1.1_AACCATGGTTTCGTAG	6255	2678	0.0625099920063949	Region1.1	NA	NA	9	6
Region1.1_AACCATGTCACCGCTT	4253	1854	0.0869974135904068	Region1.1	NA	NA	12	3
Region1.1_AACCATGTCCGCAACG	3344	1419	0.0953947368421053	Region1.1	NA	NA	12	3
Region1.1_AACCATGTCTGCCTGT	1283	735	0.139516757599376	Region1.1	NA	NA	NA	10
Region1.1_AACCCAAAGAAATTCG	2346	1131	0.0468883205456095	Region1.1	NA	NA	10	3
Region1.1_AACCCAAAGGTAGTCG	3048	1699	0.0311679790026247	Region1.1	NA	NA	9	6
Region1.1_AACCCAACAGTTCTAG	4782	2022	0.0807193642827269	Region1.1	NA	NA	12	2
Region1.1_AACCCAAGTAACATGA	3221	1523	0.103073579633654	Region1.1	NA	NA	12	3
Region1.1_AACCCAAGTACGACAG	9410	3224	0.10201912858661	Region1.1	NA	NA	12	0
Region1.1_AACCCAAGTCCTCATC	3203	1526	0.07211988760537	Region1.1	NA	NA	12	2
Region1.1_AACCCAAGTGCCGAAA	1570	712	0.120382165605096	Region1.1	NA	NA	NA	15
Region1.1_AACCCAAGTTTGGAGG	5308	2107	0.108138658628485	Region1.1	NA	NA	12	0
Region1.1_AACCCAATCGCAGTTA	3849	1713	0.0901532865679397	Region1.1	NA	NA	12	2
Region1.1_AACCTGAAGGCTCTCG	5553	2264	0.0248514316585629	Region1.1	NA	NA	10	3
Region1.1_AACCTGAAGTAAATGC	4294	1866	0.110153702841174	Region1.1	NA	NA	12	0
Region1.1_AACCTTTAGAACTGAT	6763	2488	0.0863522105574449	Region1.1	AAGAAAAAGAA	0:91M	12	2
Region1.1_AACCTTTAGGACTTCT	3326	1703	0.0646422128683103	Region1.1	NA	NA	12	0
Region1.1_AACCTTTAGGTACTGG	1060	680	0.0556603773584906	Region1.1	NA	NA	12	10
Region1.1_AACCTTTCAATCGCCG	5916	2397	0.121365787694388	Region1.1	NA	NA	4	11
Region1.1_AACCTTTGTACCTAAC	4484	1811	0.146297948260482	Region1.1	NA	NA	4	11
Region1.1_AACCTTTGTGAGGATC	2833	1300	0.0656547829156371	Region1.1	NA	NA	12	2
Region1.1_AACGAAAAGAGCAACC	6226	2405	0.108416318663668	Region1.1	NA	NA	12	0
Region1.1_AACGAAAAGGAAGTAG	2694	1384	0.0259836674090572	Region1.1	NA	NA	12	2
Region1.1_AACGAAACAGACGATG	5354	2150	0.0918939110945088	Region1.1	NA	NA	12	0
Region1.1_AACGAAACAGTGAGCA	5171	2010	0.12144652871785	Region1.1	TCTCGCCTTCT_TGGGCGCGTAT	0:47M3D44M_0:50M1I40M	10	11
Region1.1_AACGAAACATATACCG	3257	1450	0.0847405587964385	Region1.1	TTCTTGCCGTT	0:49M13D42M	12	3
Region1.1_AACGAAAGTGACTGAG	4903	2150	0.0711809096471548	Region1.1	NA	NA	4	0
Region1.1_AACGAAAGTGTAGTGG	5541	2344	0.0487276664861938	Region1.1	NA	NA	9	6
Region1.1_AACGAAAGTTATGGTC	6683	2551	0.11072871464911	Region1.1	NA	NA	12	0
Region1.1_AACGAAATCGGCTCTT	5301	2109	0.0728164497264667	Region1.1	NA	NA	12	0
Region1.1_AACGAAATCGTAGTGT	5125	1994	0.116487804878049	Region1.1	NA	NA	12	0
Region1.1_AACGAAATCTTTGATC	8838	3263	0.0925548766689296	Region1.1	NA	NA	9	6
Region1.1_AACGGGAAGATTAGTG	3428	1565	0.0936406067677946	Region1.1	NA	NA	10	3
Region1.1_AACGGGAAGGGTACGT	1302	716	0.142857142857143	Region1.1	NA	NA	12	10
Region1.1_AACGGGAGTCCTTAAG	4252	1916	0.0604421448730009	Region1.1	NA	NA	12	0
Region1.1_AACGGGAGTGAGTAGC	4101	1736	0.0882711533772251	Region1.1	NA	NA	12	2
Region1.1_AACGTCACACAGCCAC	7054	2838	0.0585483413666005	Region1.1	NA	NA	NA	6
Region1.1_AACGTCACAGAGTGAC	5750	2196	0.112695652173913	Region1.1	NA	NA	5	2
Region1.1_AACGTCACAGCTTTGA	3708	1599	0.108953613807983	Region1.1	NA	NA	12	0
Region1.1_AACGTCAGTAAGAACT	3188	1422	0.0385821831869511	Region1.1	NA	NA	12	0
Region1.1_AACGTCATCTCGCTCA	3861	1766	0.0551670551670552	Region1.1	NA	NA	12	2
Region1.1_AACGTCATCTGGCTGG	7257	2756	0.101557117266088	Region1.1	NA	NA	9	6
Region1.1_AACTTCTAGAAGTCAT	5979	2399	0.0873055694932263	Region1.1	NA	NA	4	0
Region1.1_AACTTCTAGAATAGTC	7688	2862	0.124609781477627	Region1.1	NA	NA	9	6
Region1.1_AACTTCTAGTCACAGG	6594	2458	0.0545950864422202	Region1.1	NA	NA	9	6
Region1.1_AACTTCTCACGGCTAC	3243	1364	0.0955905026210299	Region1.1	NA	NA	10	3
Region1.1_AACTTCTCATTGCAAC	9480	3436	0.0814345991561182	Region1.1	NA	NA	9	6
Region1.1_AACTTCTGTAGACAGC	1996	1064	0.0841683366733467	Region1.1	NA	NA	12	2
Region1.1_AACTTCTGTTATCCAG	2485	1473	0.035010060362173	Region1.1	NA	NA	12	2
Region1.1_AACTTCTGTTCTCCAC	3140	1428	0.09171974522293	Region1.1	NA	NA	12	2
Region1.1_AACTTCTTCATCACTT	3831	1720	0.0156617071260767	Region1.1	NA	NA	12	2
Region1.1_AACTTCTTCCAACCGG	4518	1675	0.205179282868526	Region1.1	NA	NA	12	2
Region1.1_AACTTCTTCTTTGCGC	1390	807	0.135251798561151	Region1.1	NA	NA	4	0
Region1.1_AAGAACAAGACCCTTA	4515	2094	0.119601328903655	Region1.1	NA	NA	9	6
Region1.1_AAGAACAAGGCACCAA	3665	1567	0.0163710777626194	Region1.1	NA	NA	10	3
Region1.1_AAGAACAGTACGTAGG	6412	2072	0.199937616968185	Region1.1	NA	NA	12	2
Region1.1_AAGAACAGTGGTCTCG	4974	2026	0.0904704463208685	Region1.1	TCCGACAGGAA_TGAACTACGTA	0:48M10D43M_0:91M	10	11
Region1.1_AAGAACAGTTCACCGG	2111	869	0.196589294173378	Region1.1	ATTGTTCTTGT	0:91M	1	13
Region1.1_AAGACAAAGATAGTCA	6703	2627	0.0475906310607191	Region1.1	NA	NA	5	6
Region1.1_AAGACAAAGTCTCGTA	5691	2154	0.10173958882446	Region1.1	NA	NA	12	0
Region1.1_AAGACAACACACACTA	16771	4271	0.0285015801085207	Region1.1	TGAACTACGTA	0:91M	13	14
Region1.1_AAGACAACAGGACTTT	1878	1024	0.0170394036208733	Region1.1	NA	NA	12	3
Region1.1_AAGACAAGTCAGCTTA	10803	3550	0.0661853188929001	Region1.1	NA	NA	9	6
Region1.1_AAGACAAGTTGAAGTA	3974	1909	0.0488173125314545	Region1.1	NA	NA	10	3
Region1.1_AAGACAATCATGCATG	6450	2591	0.0803100775193798	Region1.1	NA	NA	4	11
Region1.1_AAGACAATCTCCGAAA	4841	2177	0.0822144185085726	Region1.1	NA	NA	4	11
Region1.1_AAGACAATCTGAATCG	13531	4165	0.0412386372034587	Region1.1	NA	NA	4	3
Region1.1_AAGACTCCACAAGTGG	3460	1509	0.11849710982659	Region1.1	NA	NA	4	3
Region1.1_AAGACTCCACCAGTAT	1193	590	0.0989103101424979	Region1.1	NA	NA	11	15
Region1.1_AAGACTCCACTTGGGC	6047	2569	0.101703323962295	Region1.1	ACTCCTGCGGA_TAGGCGCGGAA_TCCCCCCGCGA	0:91M_0:91M_0:91M	4	11
Region1.1_AAGACTCCATATACCG	5213	2100	0.118933435641665	Region1.1	NA	NA	12	0
Region1.1_AAGACTCCATTAAAGG	5723	2300	0.05276952647213	Region1.1	TTCTTGCCGTT	0:49M13D42M	12	2
Region1.1_AAGACTCTCAACGTGT	5491	2291	0.0928792569659443	Region1.1	ACCACCCCGCT_TGGTGCGCAGA	0:91M_0:91M	4	11
Region1.1_AAGATAGAGAAATTGC	4731	1997	0.115620376241809	Region1.1	NA	NA	12	0
Region1.1_AAGATAGCACATGTTG	10196	3756	0.0768928991761475	Region1.1	NA	NA	5	6
Region1.1_AAGATAGCAGCAAGAC	9386	3080	0.119007031749414	Region1.1	NA	NA	9	6
Region1.1_AAGATAGCAGCAGACA	7181	3161	0.0576521375852945	Region1.1	NA	NA	4	11
Region1.1_AAGATAGGTACCAGAG	6199	2597	0.0806581706726892	Region1.1	NA	NA	4	11
Region1.1_AAGATAGGTGGCTTAT	7153	2550	0.134628827065567	Region1.1	NA	NA	3	11
Region1.1_AAGATAGTCAATCCAG	3522	1596	0.0820556501987507	Region1.1	NA	NA	12	2
Region1.1_AAGATAGTCATGGCCG	7298	2638	0.11962181419567	Region1.1	AAAGTGACTAT_TCCCGCGGAGA_TGCACGCCGGT	0:91M_0:91M_0:91M	10	11
Region1.1_AAGATAGTCCAGTTCC	7749	2862	0.120015485869144	Region1.1	NA	NA	9	6
Region1.1_AAGCATCCATACCATG	6729	2644	0.057958091841284	Region1.1	NA	NA	4	11
Region1.1_AAGCATCGTAGCTTGT	5006	2059	0.105473431881742	Region1.1	TTCTTGCCGTT	0:91M	12	0
Region1.1_AAGCATCGTCACTCGG	5355	2130	0.133706816059757	Region1.1	NA	NA	4	3
Region1.1_AAGCATCGTGATATAG	5043	2248	0.0642474717430101	Region1.1	NA	NA	12	0
Region1.1_AAGCATCGTTATCTGG	3931	1918	0.105316713304503	Region1.1	NA	NA	4	11
Region1.1_AAGCATCTCACCTGGG	10183	3515	0.102131002651478	Region1.1	NA	NA	16	14
Region1.1_AAGCATCTCTTACTGT	11398	3847	0.130373749780663	Region1.1	NA	NA	NA	11
Region1.1_AAGCCATAGGTTACAA	12240	3880	0.0991013071895425	Region1.1	NA	NA	16	14
Region1.1_AAGCCATAGGTTGACG	7994	3329	0.0231423567675757	Region1.1	ATTGTTCTTGT_TCTTCAACCGT	0:91M_0:91M	8	14
Region1.1_AAGCCATAGTAAGAGG	6572	2452	0.159160073037127	Region1.1	NA	NA	4	11
Region1.1_AAGCCATCACGACCTG	3926	1812	0.0662251655629139	Region1.1	NA	NA	12	0
Region1.1_AAGCCATGTCAATGGG	5741	2229	0.134819717819195	Region1.1	NA	NA	15	11
Region1.1_AAGCCATTCAGCGCGT	3586	1820	0.0479643056330173	Region1.1	NA	NA	5	6
Region1.1_AAGCCATTCCCGTGAG	6690	2562	0.062780269058296	Region1.1	NA	NA	9	6
Region1.1_AAGCCATTCGGAAACG	6189	2586	0.05008886734529	Region1.1	NA	NA	15	3
Region1.1_AAGCGAGAGCCACTCG	6346	2507	0.0776867317995588	Region1.1	TTCTTGCCGTT	0:91M	9	6
Region1.1_AAGCGAGAGGCACCAA	2474	1160	0.145109135004042	Region1.1	NA	NA	4	0
Region1.1_AAGCGAGCAATTGAGA	10235	3529	0.0760136785539814	Region1.1	NA	NA	4	0
Region1.1_AAGCGAGGTCGAAACG	4304	1625	0.108503717472119	Region1.1	NA	NA	12	0
Region1.1_AAGCGAGGTGCGACAA	3797	1689	0.127469054516724	Region1.1	NA	NA	12	0
Region1.1_AAGCGAGGTTAAACCC	7554	2786	0.098623245962404	Region1.1	TTTCACGGAGA	0:91M	16	14
Region1.1_AAGCGAGGTTCCCACT	4517	2001	0.0943103829975647	Region1.1	NA	NA	12	2
Region1.1_AAGCGAGTCAGAATAG	3922	1744	0.098419173890872	Region1.1	NA	NA	5	13
Region1.1_AAGCGTTAGAAACTGT	1408	698	0.0454545454545455	Region1.1	AAGAAAAAGAA_TTCTTGCCGTT	0:47M3D44M_0:47M3D44M	13	15
Region1.1_AAGCGTTCACACGGTC	5737	2208	0.0798326651560049	Region1.1	NA	NA	NA	6
Region1.1_AAGCGTTCATGTCGTA	4033	1744	0.104388792462187	Region1.1	NA	NA	12	0
Region1.1_AAGCGTTGTTTGATCG	2697	1393	0.0292918057100482	Region1.1	NA	NA	12	0
Region1.1_AAGGAATAGAGAGTGA	4459	2018	0.0863422291993721	Region1.1	NA	NA	12	0
Region1.1_AAGGAATAGGCCTAAG	6938	2870	0.0515998846929951	Region1.1	TTCTTGCCGTT	0:91M	9	6
Region1.1_AAGGAATCAATGGCAG	5748	2321	0.0878566457898399	Region1.1	NA	NA	12	0
Region1.1_AAGGAATGTCCAGGTC	12052	3891	0.113176236309326	Region1.1	NA	NA	5	6
Region1.1_AAGGAATGTTCCCAAA	5176	2278	0.137944358578053	Region1.1	NA	NA	9	6
Region1.1_AAGGAATTCAGTAGGG	4949	2108	0.0565770862800566	Region1.1	NA	NA	12	0
Region1.1_AAGGAATTCCATTTGT	3983	1721	0.0896309314586995	Region1.1	NA	NA	12	2
Region1.1_AAGGAATTCTTCGGAA	6780	2602	0.131120943952802	Region1.1	NA	NA	1	14
Region1.1_AAGGTAACAATAGTGA	4373	1908	0.103590212668649	Region1.1	NA	NA	12	0
Region1.1_AAGGTAACACGATTCA	3075	1420	0.0227642276422764	Region1.1	NA	NA	NA	3
Region1.1_AAGGTAACATCTCGTC	4448	1876	0.0885791366906475	Region1.1	NA	NA	12	0
Region1.1_AAGGTAAGTAGGATAT	3948	1694	0.0721884498480243	Region1.1	NA	NA	12	0
Region1.1_AAGGTAAGTCGCATCG	4879	1992	0.110678417708547	Region1.1	NA	NA	5	2
Region1.1_AAGGTAAGTTACGTAC	7264	2712	0.0922356828193833	Region1.1	NA	NA	NA	3
Region1.1_AAGGTAATCAACGTGT	6125	2471	0.068734693877551	Region1.1	NA	NA	4	11
Region1.1_AAGGTAATCAGGCGAA	11575	3641	0.0907991360691145	Region1.1	NA	NA	4	3
Region1.1_AAGTACCAGAACGCGT	3499	1636	0.0620177193483853	Region1.1	NA	NA	4	3
Region1.1_AAGTACCCATCAGTGT	5317	2264	0.101937182621779	Region1.1	NA	NA	12	0
Region1.1_AAGTACCGTAGGACCA	4462	1992	0.0860600627521291	Region1.1	NA	NA	12	0
Region1.1_AAGTACCGTCAAGGCA	4128	1924	0.0496608527131783	Region1.1	NA	NA	12	2
Region1.1_AAGTACCGTTGTCCCT	5166	2139	0.126596980255517	Region1.1	NA	NA	12	0
Region1.1_AAGTACCTCGGCTCTT	1992	1037	0.034136546184739	Region1.1	AAGAGAGATGA	0:91M	10	3
Region1.1_AAGTCGTAGACTTAAG	8596	2845	0.044206607724523	Region1.1	TTTCACGGAGA	0:91M	10	11
Region1.1_AAGTCGTAGGTCACCC	5745	2280	0.0306353350739774	Region1.1	NA	NA	12	0
Region1.1_AAGTCGTCACCCTGAG	3471	1473	0.101123595505618	Region1.1	NA	NA	12	0
Region1.1_AAGTCGTGTAACTAAG	2885	1447	0.0658578856152513	Region1.1	AAGAAAAAGAA	0:31M25N60M	12	0
Region1.1_AAGTCGTGTACACGCC	2323	1093	0.0185105467068446	Region1.1	ACATTGTTAAT	0:91M	12	2
Region1.1_AAGTCGTGTGTCTAAC	3732	1589	0.0704715969989282	Region1.1	NA	NA	NA	3
Region1.1_AAGTCGTTCTTCCACG	5357	2269	0.0981892850476013	Region1.1	NA	NA	12	0
Region1.1_AAGTGAAAGACCGTTT	5396	2151	0.142142327650111	Region1.1	NA	NA	4	3
Region1.1_AAGTGAAAGCCGCACT	4776	2176	0.0835427135678392	Region1.1	NA	NA	4	11
Region1.1_AAGTGAACAGACCAAG	5870	2094	0.199829642248722	Region1.1	NA	NA	7	18
Region1.1_AAGTGAACAGGAGGAG	15168	4477	0.0756856540084388	Region1.1	NA	NA	1	14
Region1.1_AAGTGAAGTAGTATAG	3876	1710	0.0371517027863777	Region1.1	NA	NA	13	6
Region1.1_AAGTGAAGTTGTATGC	3638	1638	0.0129191863661352	Region1.1	NA	NA	12	3
Region1.1_AAGTGAAGTTTATGCG	13182	4018	0.0960400546199363	Region1.1	AATCCGTCCGT_AATTCTCTTTT_ACTGGGGCAGT_AGAAGATAGAA_AGCCGGAGTGA_TCCCGCCCCGT_TCCCGGACGCT_TTACAGCGACA	0:91M_0:91M_0:91M_0:91M_0:91M_0:91M_0:91M_0:91M	17	13
Region1.1_AAGTGAATCTGTACAG	9255	3036	0.152998379254457	Region1.1	AAGCAAGAGAA_ATTGTTCTTGT_TCTTCAACCGT	0:91M_0:91M_0:91M	1	14
Region1.1_AAGTTCGAGTATTAGG	5153	2286	0.0512322918688143	Region1.1	NA	NA	12	0
Region1.1_AAGTTCGGTAACCCGC	8078	3447	0.0523644466452092	Region1.1	ACGGAAGGCTA	0:91M	14	14
Region1.1_AAGTTCGGTAAGCGGT	5954	2173	0.0987571380584481	Region1.1	NA	NA	12	2
Region1.1_AAGTTCGTCACCGACG	9596	3529	0.0573155481450605	Region1.1	AAGAAAAAGAA	0:47M6D44M	12	0
Region1.1_AAGTTCGTCAGTCTTT	5057	2030	0.0781095511172632	Region1.1	NA	NA	12	2
Region1.1_AATAGAGAGACGACGT	6409	2578	0.0294897799968794	Region1.1	AAGAAAAAGAA	0:47M3D44M	5	6
Region1.1_AATAGAGAGATACTGA	4022	1737	0.0862754848334162	Region1.1	AAGAAAAAGAA	0:49M1I41M	4	3
Region1.1_AATAGAGAGCCGCACT	1602	950	0.114856429463171	Region1.1	TTCTTGCCGTT	0:50M1I40M	9	15
Region1.1_AATAGAGAGCTTACGT	2844	1320	0.0910689170182841	Region1.1	NA	NA	12	0
Region1.1_AATAGAGAGGCTAAAT	3558	1598	0.0843170320404722	Region1.1	NA	NA	12	2
Region1.1_AATAGAGCAACCCGCA	5253	2223	0.0927089282314868	Region1.1	NA	NA	4	0
Region1.1_AATAGAGCACATGAAA	3978	1874	0.0721468074409251	Region1.1	NA	NA	12	3
Region1.1_AATAGAGCACGCCACA	4324	1831	0.091581868640148	Region1.1	NA	NA	12	2
Region1.1_AATAGAGCACTGCACG	6946	2570	0.10164123236395	Region1.1	NA	NA	14	11
Region1.1_AATAGAGGTAATTGGA	10013	3400	0.0479376810146809	Region1.1	NA	NA	26	13
Region1.1_AATAGAGGTTTCAGAC	3316	1545	0.0756936067551267	Region1.1	NA	NA	12	0
Region1.1_AATAGAGTCCACACCT	4674	1986	0.0652545999144202	Region1.1	NA	NA	12	0
Region1.1_AATAGAGTCTCATGCC	4254	1923	0.0705218617771509	Region1.1	NA	NA	12	0
Region1.1_AATCACGCAACTGAAA	3460	1439	0.179768786127168	Region1.1	NA	NA	12	2
Region1.1_AATCACGCATGTTACG	3863	1658	0.0478902407455346	Region1.1	NA	NA	13	15
Region1.1_AATCACGGTTTGTTGG	4856	2127	0.0582784184514003	Region1.1	AAGAAAAAGAA_TTCTTGCCGTT	0:47M3D44M_0:49M4D42M	9	6
Region1.1_AATCACGTCGTCTAAG	1079	611	0.18628359592215	Region1.1	NA	NA	12	10
Region1.1_AATCGACAGAGCAAGA	2386	1163	0.0452640402347024	Region1.1	TTTCACGGAGA	0:91M	10	3
Region1.1_AATCGACCAAAGTGTA	3771	1706	0.099973481835057	Region1.1	NA	NA	4	11
Region1.1_AATCGACCAATGGCCC	9217	2965	0.101009005099273	Region1.1	NA	NA	12	2
Region1.1_AATCGACCACTCCTTG	9176	3265	0.0268090671316478	Region1.1	NA	NA	13	6
Region1.1_AATCGACCAGCGACAA	2362	1369	0.0486875529212532	Region1.1	NA	NA	9	6
Region1.1_AATCGACGTCTTTCAT	11405	3791	0.0546251644015783	Region1.1	NA	NA	9	6
Region1.1_AATCGACTCACCTTAT	4191	1695	0.10761154855643	Region1.1	NA	NA	12	0
Region1.1_AATCGACTCTGGTGGC	4506	1939	0.0923213493120284	Region1.1	NA	NA	12	2
Region1.1_AATCGACTCTTGCGCT	6091	2309	0.087506156624528	Region1.1	AAGAAAAAGAA	0:31M25N60M	10	3
Region1.1_AATCGTGAGATTGACA	1007	555	0.24428997020854	Region1.1	NA	NA	10	10
Region1.1_AATCGTGAGTCTCGTA	6095	2185	0.0995898277276456	Region1.1	AAGAAAAAGAA_TTCTTGCCGTT	0:31M25N60M_0:91M	9	6
Region1.1_AATCGTGCATCGGAGA	2359	1166	0.0517168291649004	Region1.1	NA	NA	12	2
Region1.1_AATCGTGGTGCACATT	1776	951	0.0405405405405405	Region1.1	NA	NA	12	3
Region1.1_AATCGTGGTGGTCAAG	2479	1097	0.0201694231544978	Region1.1	AAGAAAAAGAA_TTCTTGCCGTT	0:47M3D44M_0:49M4D42M	4	3
Region1.1_AATCGTGGTTTAGAGA	10413	3520	0.0811485642946317	Region1.1	NA	NA	10	3
Region1.1_AATCGTGTCGGAAGGT	8557	3068	0.0780647423162323	Region1.1	NA	NA	12	0
Region1.1_AATCGTGTCTCAACCC	3058	1617	0.0703073904512753	Region1.1	NA	NA	14	14
Region1.1_AATGAAGCAAATGCGG	9029	3088	0.0641267028463839	Region1.1	NA	NA	9	6
Region1.1_AATGAAGCAGACACAG	3824	1714	0.0844665271966527	Region1.1	NA	NA	12	2
Region1.1_AATGAAGCAGATAAAC	2593	1108	0.0119552641727729	Region1.1	NA	NA	10	3
Region1.1_AATGAAGCATGCCATA	3916	1702	0.083758937691522	Region1.1	NA	NA	12	3
Region1.1_AATGAAGGTACGCTAT	5466	2085	0.101719721917307	Region1.1	NA	NA	12	2
Region1.1_AATGAAGGTATTGACC	7548	2705	0.152755696873344	Region1.1	ATTGTTCTTGT_TCTTCAACCGT	0:91M_0:91M	14	11
Region1.1_AATGAAGGTGTATACC	3109	1412	0.0469604374396912	Region1.1	NA	NA	12	2
Region1.1_AATGAAGGTTGCATAC	3493	1674	0.0501002004008016	Region1.1	NA	NA	12	2
Region1.1_AATGAAGTCATTCACT	9488	3163	0.0855817875210793	Region1.1	NA	NA	12	2
Region1.1_AATGACCAGAGTGTGC	7341	2531	0.138264541615584	Region1.1	NA	NA	7	18
Region1.1_AATGACCAGCGAGGAG	7032	2485	0.147042093287827	Region1.1	AAGAAAAAGAA	0:47M3D44M	4	11
Region1.1_AATGACCCAATCCTAG	3170	1410	0.0697160883280757	Region1.1	NA	NA	12	2
Region1.1_AATGACCCATCCTTGC	4352	1938	0.078125	Region1.1	NA	NA	12	0
Region1.1_AATGACCGTGCGACAA	2979	1415	0.0147700570661296	Region1.1	NA	NA	10	3
Region1.1_AATGACCGTTAAGAAC	3062	1407	0.0460483344219464	Region1.1	NA	NA	12	2
Region1.1_AATGACCTCACATACG	3802	1758	0.0483955812730142	Region1.1	NA	NA	12	0
Region1.1_AATGACCTCCCATACC	12044	3814	0.0800398538691465	Region1.1	NA	NA	12	0
Region1.1_AATGACCTCGGACTTA	4388	1921	0.103463992707384	Region1.1	NA	NA	12	0
Region1.1_AATGCCAAGTATGCAA	4241	1757	0.113888233907097	Region1.1	NA	NA	12	0
Region1.1_AATGCCAGTGCACATT	5955	2472	0.101931150293871	Region1.1	NA	NA	12	0
Region1.1_AATGCCAGTGTAACGG	2122	1025	0.117342130065975	Region1.1	NA	NA	12	2
Region1.1_AATGCCATCAGGCGAA	8410	2909	0.110225921521998	Region1.1	NA	NA	9	6
Region1.1_AATGCCATCCATTGGA	1317	688	0.156416097190585	Region1.1	NA	NA	12	10
Region1.1_AATGGAAAGACCCGCT	4639	1976	0.0786807501616728	Region1.1	NA	NA	12	2
Region1.1_AATGGAAAGGCATCAG	2845	1283	0.0804920913884007	Region1.1	NA	NA	12	2
Region1.1_AATGGAAAGTGCACCC	5454	2607	0.0231023102310231	Region1.1	TCTTCAACCGT	0:91M	13	14
Region1.1_AATGGAACACAACGAG	3121	1577	0.0909964754886254	Region1.1	NA	NA	10	11
Region1.1_AATGGAACATATGCGT	5137	1910	0.166828888456297	Region1.1	NA	NA	12	2
Region1.1_AATGGAAGTTACAGCT	3995	1740	0.104130162703379	Region1.1	NA	NA	12	2
Region1.1_AATGGAATCCGTATGA	3331	1583	0.0381266886820775	Region1.1	NA	NA	5	3
Region1.1_AATGGAATCTGTGCTC	3853	1649	0.120685180378925	Region1.1	NA	NA	12	2
Region1.1_AATGGCTCAACAGCCC	3749	1787	0.0285409442518005	Region1.1	TTCTTGCCGTT	0:49M13D42M	NA	3
Region1.1_AATGGCTGTCCTCATC	2954	1570	0.0159106296547055	Region1.1	AAGAAAAAGAA	0:49M1I41M	4	3
Region1.1_AATTCCTAGACCGTTT	4049	1673	0.0940973079772783	Region1.1	NA	NA	12	0
Region1.1_AATTCCTAGCCATCCG	5436	2207	0.11019131714496	Region1.1	NA	NA	12	2
Region1.1_AATTCCTAGCGTGTTT	5081	2095	0.0891556780161386	Region1.1	NA	NA	12	0
Region1.1_AATTCCTCAAGGTACG	5743	2059	0.0771373846421731	Region1.1	NA	NA	10	3
Region1.1_AATTCCTCAATCGCAT	4248	1726	0.0979284369114878	Region1.1	AAGAAAAAGAA_TTCTTGCCGTT	0:31M25N60M_0:91M	10	3
Region1.1_AATTCCTCAGAATTCC	4466	1907	0.160994178235558	Region1.1	AAGAAAAAGAA	0:31M25N60M	5	2
Region1.1_AATTCCTGTAGGGAGG	4051	1714	0.124660577635152	Region1.1	NA	NA	12	2
Region1.1_AATTCCTGTCAATGGG	3596	1682	0.134037819799778	Region1.1	NA	NA	12	2
Region1.1_AATTCCTGTCCAACGC	3805	1833	0.0473061760840999	Region1.1	NA	NA	12	0
Region1.1_AATTCCTGTCTACTGA	3290	1531	0.051063829787234	Region1.1	NA	NA	4	3
Region1.1_AATTCCTGTCTGGTTA	15400	4149	0.0307142857142857	Region1.1	TTCTTGCCGTT	0:47M6D44M	10	3
Region1.1_AATTCCTGTGAGAACC	2444	1246	0.119476268412439	Region1.1	AAGAAAAAGAA	0:49M1I41M	12	10
Region1.1_AATTCCTTCAAGATAG	4537	1984	0.101829402689002	Region1.1	NA	NA	12	2
Region1.1_AATTCCTTCAATCTTC	1918	1047	0.0735140771637122	Region1.1	NA	NA	12	0
Region1.1_AATTCCTTCTACTATC	5609	2403	0.0618648600463541	Region1.1	NA	NA	12	0
Region1.1_AATTCCTTCTAGGCAT	4371	2090	0.0686341798215511	Region1.1	NA	NA	4	11
Region1.1_AATTTCCAGGACTTCT	9609	3034	0.0995941305026538	Region1.1	NA	NA	13	6
Region1.1_AATTTCCGTACAGCGA	2970	1194	0.0437710437710438	Region1.1	NA	NA	12	2
Region1.1_AATTTCCGTGAGTCAG	3433	1637	0.0935042237110399	Region1.1	NA	NA	10	3
Region1.1_AATTTCCGTTCTCCTG	5517	2422	0.0264636577850281	Region1.1	NA	NA	12	0
Region1.1_AATTTCCTCCACGAAT	9396	3176	0.0117071094082588	Region1.1	NA	NA	12	0
Region1.1_AATTTCCTCGGCAGTC	18000	4602	0.0430555555555556	Region1.1	NA	NA	10	3
Region1.1_AATTTCCTCTGCGGGT	2213	1103	0.0302756439222774	Region1.1	NA	NA	12	0
Region1.1_ACAAAGAAGCAACAAT	13261	4019	0.0718648669029485	Region1.1	AAGAAAAAGAA	0:91M	5	6
Region1.1_ACAAAGACAATGGGTG	9335	3267	0.0845206213176218	Region1.1	NA	NA	5	6
Region1.1_ACAAAGACATGTTACG	4077	1718	0.0890360559234731	Region1.1	NA	NA	12	0
Region1.1_ACAACCAAGACGCAGT	5161	2038	0.0815733385002906	Region1.1	NA	NA	12	0
Region1.1_ACAACCAAGCGCTGAA	2757	1080	0.249546608632572	Region1.1	NA	NA	12	10
Region1.1_ACAACCAAGTAGGTTA	5192	1960	0.12095531587057	Region1.1	NA	NA	12	0
Region1.1_ACAACCAAGTGGGAAA	6814	2488	0.0736718520692692	Region1.1	NA	NA	12	0
Region1.1_ACAACCACAGGTATGG	8208	3136	0.0601851851851852	Region1.1	NA	NA	NA	13
Region1.1_ACAACCAGTCTCGGAC	5865	2277	0.122591645353794	Region1.1	NA	NA	9	6
Region1.1_ACAACCATCATGAGGG	6327	2511	0.09736051841315	Region1.1	NA	NA	10	3
Region1.1_ACAACCATCCGAGCTG	4418	1888	0.0735626980534178	Region1.1	NA	NA	12	2
Region1.1_ACAACCATCGTAATGC	2645	1210	0.0257088846880907	Region1.1	NA	NA	4	3
Region1.1_ACAACCATCTCGTCAC	7754	2994	0.0884704668558164	Region1.1	NA	NA	9	6
Region1.1_ACAACCATCTTCGCTG	3905	1627	0.0197183098591549	Region1.1	NA	NA	12	0
Region1.1_ACAAGCTAGAATAACC	5381	2268	0.0836275785170043	Region1.1	TCTAATGGACT	0:91M	4	11
Region1.1_ACAAGCTAGAGGCGGA	4769	2327	0.0905850283078213	Region1.1	NA	NA	1	6
Region1.1_ACAAGCTAGTATTGCC	4472	1819	0.100178890876565	Region1.1	NA	NA	12	2
Region1.1_ACAAGCTCAATCGAAA	9779	2973	0.149606299212598	Region1.1	ATTGTTCTTGT_TCTTCAACCGT	0:91M_0:91M	14	11
Region1.1_ACAAGCTCACTGCACG	6176	2502	0.123380829015544	Region1.1	NA	NA	5	2
Region1.1_ACAAGCTTCGACGCTG	5461	2146	0.050540194103644	Region1.1	NA	NA	1	6
Region1.1_ACACAGTCAGGAATCG	9950	3504	0.0530653266331658	Region1.1	NA	NA	12	0
Region1.1_ACACAGTCAGGAGGTT	4563	1782	0.130615822923515	Region1.1	NA	NA	12	3
Region1.1_ACACAGTGTAACATGA	4846	2107	0.0765579859678085	Region1.1	NA	NA	12	0
Region1.1_ACACAGTGTAGAGGAA	2576	1176	0.24223602484472	Region1.1	NA	NA	10	3
Region1.1_ACACAGTTCCCATAAG	6348	2377	0.115942028985507	Region1.1	NA	NA	7	18
Region1.1_ACACAGTTCGACACCG	3725	1527	0.0496644295302014	Region1.1	NA	NA	12	0
Region1.1_ACACAGTTCTCGGGAC	7964	3111	0.0591411351079859	Region1.1	ACCCGCCCCTA_AGGGTCAGTGA	0:91M_0:91M	16	14
Region1.1_ACACCAACAGACAAGC	5249	2062	0.0379119832349019	Region1.1	AAGAAAAAGAA_TTCTTGCCGTT	0:91M_0:91M	12	2
Region1.1_ACACCAAGTAGAGCTG	11139	3601	0.146691803573032	Region1.1	NA	NA	8	14
Region1.1_ACACCAAGTATCTCTT	5199	2204	0.0544335449124832	Region1.1	NA	NA	9	6
Region1.1_ACACCAAGTCCCGTGA	3521	1714	0.0585061062198239	Region1.1	NA	NA	10	3
Region1.1_ACACCAAGTTAGGGTG	4542	2166	0.0385292822545134	Region1.1	NA	NA	9	6
Region1.1_ACACGCGAGGCGACAT	4487	1823	0.111210162692222	Region1.1	NA	NA	12	0
Region1.1_ACACGCGAGGTCGAGT	8100	2681	0.0796296296296296	Region1.1	NA	NA	13	6
Region1.1_ACACGCGGTGTGCTTA	1422	560	0.137130801687764	Region1.1	NA	NA	1	15
Region1.1_ACACGCGTCTTCGATT	4204	1730	0.167459562321599	Region1.1	NA	NA	12	0
Region1.1_ACACTGAAGATTACCC	1298	736	0.185670261941448	Region1.1	AAGAAAAAGAA	0:31M25N60M	4	10
Region1.1_ACACTGAAGCGTTCCG	5554	2218	0.0846236946344976	Region1.1	NA	NA	12	0
Region1.1_ACACTGACAACGAGGT	12025	3788	0.104864864864865	Region1.1	NA	NA	5	6
Region1.1_ACACTGACACACGGAA	2429	1009	0.110333470564018	Region1.1	NA	NA	12	2
Region1.1_ACACTGACATCGCTGG	3205	1406	0.103276131045242	Region1.1	NA	NA	10	3
Region1.1_ACACTGACATGTCTAG	7384	2853	0.0589111592632719	Region1.1	TTCTTGCCGTT	0:91M	5	6
Region1.1_ACACTGAGTTACGTAC	3305	1590	0.0574886535552194	Region1.1	NA	NA	4	3
Region1.1_ACACTGATCGGTAAGG	3039	1341	0.0746956235603817	Region1.1	NA	NA	12	2
Region1.1_ACAGCCGAGAAGTCAT	1799	998	0.102834908282379	Region1.1	NA	NA	12	2
Region1.1_ACAGCCGAGATTGAGT	4311	1973	0.0765483646485734	Region1.1	NA	NA	12	0
Region1.1_ACAGCCGAGCCAACCC	5707	2281	0.119852812335728	Region1.1	NA	NA	12	0
Region1.1_ACAGCCGCACACAGAG	1017	700	0.015732546705998	Region1.1	NA	NA	12	2
Region1.1_ACAGCCGCATCGTGCG	7534	2442	0.159941598088665	Region1.1	ACGGCATCAGA_TCTGGAGGGCT	0:91M_0:91M	7	18
Region1.1_ACAGCCGTCCGCGGAT	8827	3094	0.0881386654582531	Region1.1	AAACAAGAACA_AAAGGAAACAA	0:91M_0:91M	1	14
Region1.1_ACAGCCGTCTGTCCGT	3582	1571	0.104969290898939	Region1.1	TTCTTGCCGTT	0:49M13D42M	12	2
Region1.1_ACAGGGAAGCCTCAGC	1992	966	0.0727911646586345	Region1.1	NA	NA	12	0
Region1.1_ACAGGGAGTACCCGAC	4812	2186	0.0583956774729842	Region1.1	NA	NA	5	2
Region1.1_ACAGGGAGTCCTCCAT	3531	1359	0.0365335598980459	Region1.1	NA	NA	10	3
Region1.1_ACAGGGAGTCGTAATC	1840	894	0.0233695652173913	Region1.1	NA	NA	12	2
Region1.1_ACAGGGAGTGGGAGAG	4511	1882	0.088893815118599	Region1.1	NA	NA	12	2
Region1.1_ACAGGGAGTTGGTGTT	3235	1565	0.120556414219475	Region1.1	NA	NA	4	3
Region1.1_ACAGGGATCACTGTTT	2502	1117	0.0183852917665867	Region1.1	TTCTTGCCGTT	0:91M	13	15
Region1.1_ACAGGGATCCCAACTC	13145	4352	0.095473564092811	Region1.1	ACCACCCCGCT_AGCGGGACGGA_TGGTGCGCAGA	0:91M_0:91M_0:91M	16	14
Region1.1_ACATCCCCAACAAAGT	2950	1535	0.0447457627118644	Region1.1	NA	NA	12	2
Region1.1_ACATCCCGTTGGCCTG	4339	1894	0.0961050933394792	Region1.1	NA	NA	12	0
Region1.1_ACATCCCTCTTCACAT	10817	3307	0.025238051215679	Region1.1	TTTCACGGAGA	0:91M	13	14
Region1.1_ACATCGAAGACTTCAC	5613	2190	0.10921076073401	Region1.1	NA	NA	12	0
Region1.1_ACATCGAAGCCACTCG	4582	1894	0.0800960279353994	Region1.1	NA	NA	12	3
Region1.1_ACATCGAAGGAAGTCC	6832	2645	0.118413348946136	Region1.1	NA	NA	9	6
Region1.1_ACATCGAAGTCTAGCT	5815	2229	0.0631126397248495	Region1.1	NA	NA	9	6
Region1.1_ACATCGAAGTCTTCGA	3722	1913	0.0142396560988716	Region1.1	AAGAAAAAGAA	0:91M	22	13
Region1.1_ACATCGACATTCTGTT	3812	1787	0.0755508919202518	Region1.1	NA	NA	12	2
Region1.1_ACATCGAGTCAGATTC	10932	3481	0.110409806073911	Region1.1	TGAACTACGTA	0:91M	8	14
Region1.1_ACATCGATCCCAGTGG	9107	2901	0.126825518831668	Region1.1	NA	NA	1	6
Region1.1_ACATCGATCCTAAACG	3553	1667	0.114832535885167	Region1.1	NA	NA	12	2
Region1.1_ACATCGATCCTTCTGG	3814	1617	0.0207131620346093	Region1.1	NA	NA	10	3
Region1.1_ACATCGATCGTTGCCT	4828	2156	0.111433305716653	Region1.1	NA	NA	12	0
Region1.1_ACATGCAAGGTAATCA	3324	1456	0.108002406738869	Region1.1	NA	NA	4	3
Region1.1_ACATGCACAAAGGGTC	4936	1921	0.0547001620745543	Region1.1	NA	NA	12	2
Region1.1_ACATGCACAGAATGTA	4246	1942	0.129062647197362	Region1.1	NA	NA	16	14
Region1.1_ACATGCACAGGAGGAG	4056	1790	0.0465976331360947	Region1.1	NA	NA	12	0
Region1.1_ACATGCACATGGACAG	7660	2821	0.0622715404699739	Region1.1	TTCTTGCCGTT	0:91M	12	2
Region1.1_ACATGCAGTATAGGAT	6057	2482	0.0795773485223708	Region1.1	NA	NA	4	11
Region1.1_ACATGCAGTCAGCTTA	5219	2391	0.0270166698601265	Region1.1	NA	NA	12	0
Region1.1_ACATGCAGTCTGCCTT	4610	2092	0.0767895878524946	Region1.1	NA	NA	12	0
Region1.1_ACATGCAGTGGTCTTA	3834	1766	0.100156494522692	Region1.1	NA	NA	12	0
Region1.1_ACATGCATCTGAGCAT	3002	1359	0.0802798134576949	Region1.1	NA	NA	12	3
Region1.1_ACATGCATCTTTCCGG	5157	2176	0.109171999224355	Region1.1	AAGAAAAAGAA_TTCTTGCCGTT	0:31M25N60M_0:91M	5	2
Region1.1_ACATTTCAGCACCCAC	4430	1977	0.104966139954853	Region1.1	NA	NA	12	2
Region1.1_ACATTTCAGCCTCTGG	3357	1699	0.0473637176050045	Region1.1	NA	NA	12	0
Region1.1_ACATTTCAGGCAGCTA	5059	2268	0.0573235817355208	Region1.1	AAGAAAAAGAA_TTCTTGCCGTT	0:31M25N60M_0:91M	12	0
Region1.1_ACATTTCCAAAGCGTG	3440	1444	0.0404069767441861	Region1.1	NA	NA	10	3
Region1.1_ACATTTCCACCTAAAC	3591	1577	0.0710108604845447	Region1.1	NA	NA	NA	3
Region1.1_ACATTTCCACTCCCTA	4516	1963	0.0856953055801594	Region1.1	NA	NA	12	2
Region1.1_ACATTTCGTGTTTCTT	8454	3128	0.014194464158978	Region1.1	AAGAAAAAGAA_TTCTTGCCGTT	0:49M13D42M_0:49M1I41M	NA	3
Region1.1_ACATTTCGTTCAAGGG	6291	2334	0.174376092831028	Region1.1	NA	NA	12	0
Region1.1_ACATTTCTCAGTCATG	3830	1847	0.0804177545691906	Region1.1	NA	NA	4	3
Region1.1_ACATTTCTCCTGATAG	4429	2026	0.104764055091443	Region1.1	NA	NA	4	3
Region1.1_ACATTTCTCGTGGCGT	5500	2253	0.135636363636364	Region1.1	NA	NA	12	0
Region1.1_ACCAAACAGCTAAACA	5992	2736	0.0418891855807744	Region1.1	NA	NA	4	11
Region1.1_ACCAAACAGGGCAAGG	3199	1414	0.140043763676149	Region1.1	NA	NA	10	3
Region1.1_ACCAAACCAGATCCTA	1646	876	0.0984204131227217	Region1.1	NA	NA	14	15
Region1.1_ACCAAACCATGCCATA	6534	2524	0.0766758494031221	Region1.1	NA	NA	12	0
Region1.1_ACCAAACGTTCTCGCT	7931	2600	0.135291892573446	Region1.1	NA	NA	7	18
Region1.1_ACCAAACTCGGAAACG	6984	2430	0.104954180985109	Region1.1	NA	NA	9	6
Region1.1_ACCAAACTCTGAATCG	7578	2722	0.130773291105833	Region1.1	NA	NA	7	18
Region1.1_ACCAACAAGATGCCGA	2777	1091	0.0875045012603529	Region1.1	NA	NA	10	3
Region1.1_ACCAACAAGCTCGACC	4978	2150	0.0341502611490558	Region1.1	AAAAAGAAACA	0:91M	12	2
Region1.1_ACCAACAAGTTCTCTT	2384	1046	0.23993288590604	Region1.1	NA	NA	3	10
Region1.1_ACCAACACAACTCATG	5543	2236	0.0571892476998016	Region1.1	NA	NA	4	3
Region1.1_ACCAACAGTCTGTAAC	1493	762	0.159410582719357	Region1.1	NA	NA	12	10
Region1.1_ACCACAAAGCCAAGCA	10316	3523	0.0505040713454827	Region1.1	NA	NA	9	6
Region1.1_ACCACAAAGCGTATAA	3119	1569	0.063802500801539	Region1.1	NA	NA	12	0
Region1.1_ACCACAAAGTACCCTA	5160	2089	0.146317829457364	Region1.1	NA	NA	12	0
Region1.1_ACCACAAAGTAGCAAT	4482	1856	0.101517179830433	Region1.1	NA	NA	12	3
Region1.1_ACCACAACACCTGCGA	4748	1957	0.0897219882055603	Region1.1	NA	NA	12	0
Region1.1_ACCACAAGTAGCGTCC	4707	2208	0.0512003399192692	Region1.1	NA	NA	1	14
Region1.1_ACCACAATCACCGGTG	4742	2117	0.111345423871784	Region1.1	NA	NA	12	0
Region1.1_ACCACAATCATAGAGA	4842	2131	0.0549359768690624	Region1.1	NA	NA	4	3
Region1.1_ACCACAATCGTTGTAG	3595	1584	0.149652294853964	Region1.1	NA	NA	5	2
Region1.1_ACCATTTAGAATCGAT	4881	2030	0.162876459741856	Region1.1	NA	NA	12	0
Region1.1_ACCATTTAGTAGCCAG	4766	1961	0.147922786403693	Region1.1	NA	NA	7	18
Region1.1_ACCATTTCATTCTCTA	6788	2849	0.0449322333529758	Region1.1	NA	NA	1	6
Region1.1_ACCATTTGTGATCATC	9620	3328	0.0808731808731809	Region1.1	NA	NA	12	0
Region1.1_ACCATTTTCCTACCAC	5823	2486	0.0750472265155418	Region1.1	NA	NA	16	14
Region1.1_ACCCAAACATCCCGTT	3852	1677	0.0843717549325026	Region1.1	NA	NA	4	3
Region1.1_ACCCAAAGTGCGGCTT	8640	3046	0.109837962962963	Region1.1	AAAAGAAGGAT_ACCGCCGGCGA_AGAGCTAGACA_AGCGATTGATT	0:91M_0:91M_0:91M_0:91M	4	11
Region1.1_ACCCAAATCTGATTCT	3415	1518	0.0527086383601757	Region1.1	AAGAAAAAGAA_TTCTTGCCGTT	0:47M3D44M_0:50M1I40M	4	3
Region1.1_ACCCTCAAGGTCCAGA	15995	4197	0.134417005314161	Region1.1	AGACACAGGGT_TGTCGGTATGT	0:91M_0:91M	16	14
Region1.1_ACCCTCAAGGTGCGAT	3701	1599	0.139151580653877	Region1.1	NA	NA	7	18
Region1.1_ACCCTCACAAAGCGTG	2839	1317	0.0419161676646707	Region1.1	TTCTTGCCGTT	0:49M13D42M	12	3
Region1.1_ACCCTCACATAGGCGA	5833	2528	0.0766329504543117	Region1.1	NA	NA	5	6
Region1.1_ACCCTCACATCGCCTT	2723	1613	0.0532500918105031	Region1.1	NA	NA	12	0
Region1.1_ACCCTCAGTCGAGCTC	4409	1972	0.0982082104785666	Region1.1	NA	NA	12	0
Region1.1_ACCCTCAGTGGTATGG	8616	3015	0.0147400185701021	Region1.1	NA	NA	13	6
Region1.1_ACCCTCAGTGTTTACG	3176	1481	0.105478589420655	Region1.1	NA	NA	12	3
Region1.1_ACCCTCATCGGTAGGA	6655	2497	0.169196093163035	Region1.1	NA	NA	16	14
Region1.1_ACCCTCATCTTACTGT	3318	1664	0.0210970464135021	Region1.1	NA	NA	12	2
Region1.1_ACCCTTGCACTCCACT	4864	2003	0.0834703947368421	Region1.1	NA	NA	12	2
Region1.1_ACCCTTGCAGTCACGC	5347	2341	0.0907050682625771	Region1.1	NA	NA	12	0
Region1.1_ACCCTTGGTGCGGTAA	4500	2046	0.0708888888888889	Region1.1	NA	NA	4	3
Region1.1_ACCGTTCAGATGGCGT	3411	1690	0.0861917326297274	Region1.1	TTCTTGCCGTT	0:91M	4	0
Region1.1_ACCGTTCAGCATGAAT	7050	2720	0.0512056737588652	Region1.1	NA	NA	NA	11
Region1.1_ACCGTTCAGCCTTTGA	5276	2146	0.0866186504927976	Region1.1	NA	NA	12	0
Region1.1_ACCGTTCAGGACCCAA	7501	2924	0.0267964271430476	Region1.1	NA	NA	1	6
Region1.1_ACCGTTCAGTGTCATC	10314	3338	0.0713593174326159	Region1.1	NA	NA	13	6
Region1.1_ACCTACCAGAGTTCGG	5301	2143	0.106960950764007	Region1.1	NA	NA	12	2
Region1.1_ACCTACCCATAAGATG	1120	646	0.133035714285714	Region1.1	NA	NA	17	13
Region1.1_ACCTGAAAGATACTGA	1022	635	0.089041095890411	Region1.1	NA	NA	12	10
Region1.1_ACCTGAAAGGAAGTGA	7330	2520	0.0421555252387449	Region1.1	AAGAAAAAGAA_ATCTTGAAGTT	0:31M25N60M_0:91M	12	2
Region1.1_ACCTGAATCCGTAGGC	2161	1143	0.0897732531235539	Region1.1	NA	NA	12	0
Region1.1_ACCTGTCCAGGCCCTA	4166	1754	0.167786845895343	Region1.1	NA	NA	10	3
Region1.1_ACCTGTCGTGTTAACC	4012	1871	0.0555832502492523	Region1.1	NA	NA	4	0
Region1.1_ACCTGTCTCCTTCACG	6637	2517	0.0932650293807443	Region1.1	NA	NA	1	6
Region1.1_ACGATCAAGTGGTTGG	5441	2215	0.0863811799301599	Region1.1	NA	NA	9	6
Region1.1_ACGATCACAACTCGAT	3731	1693	0.0554811042615921	Region1.1	NA	NA	12	0
Region1.1_ACGATCACACCGAATT	4906	2081	0.0925397472482674	Region1.1	NA	NA	9	6
Region1.1_ACGATCACACTTCAGA	3884	1774	0.0968074150360453	Region1.1	NA	NA	4	3
Region1.1_ACGATCACATTGGCAT	10380	3259	0.0950867052023121	Region1.1	NA	NA	12	2
Region1.1_ACGATCAGTCCGGCAT	2798	1275	0.108291636883488	Region1.1	NA	NA	12	3
Region1.1_ACGATCATCCATCTGC	2124	1152	0.0687382297551789	Region1.1	NA	NA	12	2
Region1.1_ACGATCATCGAACCTA	8175	2962	0.0759633027522936	Region1.1	NA	NA	9	6
Region1.1_ACGATGTAGAATCCCT	5959	2491	0.0322201711696593	Region1.1	NA	NA	NA	6
Region1.1_ACGATGTAGCCGTAAG	4191	1934	0.103316630875686	Region1.1	NA	NA	12	0
Region1.1_ACGATGTAGTCGCCAC	11113	3524	0.103392423288041	Region1.1	NA	NA	NA	14
Region1.1_ACGATGTCACGTAGAG	1381	778	0.112237509051412	Region1.1	NA	NA	12	10
Region1.1_ACGATGTCAGGTGACA	2722	1145	0.0789860396767083	Region1.1	NA	NA	12	2
Region1.1_ACGATGTGTCCACAGC	4276	1805	0.108278765201123	Region1.1	NA	NA	12	2
Region1.1_ACGATGTTCCATTCGC	6229	2377	0.0996949751163911	Region1.1	NA	NA	12	0
Region1.1_ACGCACGAGGATATGT	8858	3334	0.083540302551366	Region1.1	TTTCACGGAGA	0:91M	8	14
Region1.1_ACGCACGAGGTTCCGC	8752	3074	0.121343692870201	Region1.1	AAACAAGAACA_AAAGGAAACAA_ACCCGACCCCA	0:91M_0:91M_0:91M	16	14
Region1.1_ACGCACGAGTGAGTTA	3399	1538	0.146807884671962	Region1.1	TTCTTGCCGTT	0:91M	5	2
Region1.1_ACGCACGCAAGCGATG	9569	3525	0.0919636325634862	Region1.1	AAACAAGAACA_AAAGGAAACAA_ACCCGACCCCA_TGGTCATTGGT	0:91M_0:91M_0:91M_0:91M	16	14
Region1.1_ACGCACGCAATAGGAT	3579	1632	0.0653813914501257	Region1.1	NA	NA	10	11
Region1.1_ACGCACGTCAAGCGTT	5865	2450	0.0871270247229326	Region1.1	NA	NA	4	11
Region1.1_ACGCACGTCATTCTTG	5038	2068	0.0871377530766177	Region1.1	NA	NA	12	2
Region1.1_ACGGAAGAGGTAAGAG	3311	1524	0.0480217456961643	Region1.1	NA	NA	12	2
Region1.1_ACGGAAGAGGTGAGCT	2594	1234	0.0809560524286816	Region1.1	NA	NA	10	3
Region1.1_ACGGAAGAGTCATAGA	6795	2591	0.0641648270787344	Region1.1	TGAACTACGTA	0:91M	15	11
Region1.1_ACGGAAGCAAACCGGA	4042	2028	0.129143988124691	Region1.1	NA	NA	9	6
Region1.1_ACGGAAGGTGGTACAG	5395	1902	0.0930491195551437	Region1.1	TTCTTGCCGTT	0:50M1I40M	10	3
Region1.1_ACGGAAGTCAAACGAA	4653	2053	0.0758650333118418	Region1.1	NA	NA	12	0
Region1.1_ACGGAAGTCTTCGGTC	3858	1805	0.076464489372732	Region1.1	NA	NA	12	0
Region1.1_ACGGGTCAGCCTCATA	1580	700	0.144936708860759	Region1.1	NA	NA	17	13
Region1.1_ACGGGTCCACTCTGCT	2883	1468	0.0711064862989941	Region1.1	NA	NA	12	2
Region1.1_ACGGGTCCATCTTTCA	5510	2405	0.0147005444646098	Region1.1	NA	NA	12	0
Region1.1_ACGGGTCGTTTGGGTT	18757	4795	0.118462440688809	Region1.1	ACCGTCCGCGA_AGTAAAACGGA_TCCTGAGAGCA_TGTCGGTATGT	0:91M_0:91M_0:91M_0:91M	16	14
Region1.1_ACGGGTCTCCACAGGC	4045	1744	0.152781211372064	Region1.1	NA	NA	12	0
Region1.1_ACGGGTCTCCGACAGC	7426	2604	0.0978992728252087	Region1.1	NA	NA	9	6
Region1.1_ACGGGTCTCCGATAAC	10868	3506	0.0945896209054104	Region1.1	AAGAAAAAGAA_TTCTTGCCGTT	0:31M25N60M_0:91M	12	2
Region1.1_ACGGGTCTCTGTGCAA	7987	3031	0.063102541630149	Region1.1	NA	NA	2	13
Region1.1_ACGGTCGAGCGTGTTT	5959	2426	0.0602450075516026	Region1.1	NA	NA	9	6
Region1.1_ACGGTCGAGGAACTAT	6854	2556	0.146192004668807	Region1.1	NA	NA	4	11
Region1.1_ACGGTCGCACAGCGCT	6840	2669	0.0773391812865497	Region1.1	NA	NA	12	0
Region1.1_ACGGTCGCACATGAAA	3586	1813	0.066090351366425	Region1.1	NA	NA	0	11
Region1.1_ACGGTCGGTACATACC	3847	1708	0.0899402131531063	Region1.1	NA	NA	12	2
Region1.1_ACGGTCGGTGTAAATG	17774	4546	0.0724653988972657	Region1.1	AAGAAAAAGAA_TTCTTGCCGTT	0:91M_0:91M	12	0
Region1.1_ACGGTTAAGCTAATGA	6193	2304	0.139027934765057	Region1.1	NA	NA	5	2
Region1.1_ACGGTTAGTTGTAAAG	11602	3681	0.0799862092742631	Region1.1	AAAGGAAACAA_ACCCGACCCCA_TGGTCATTGGT	0:91M_0:91M_0:91M	4	11
Region1.1_ACGGTTATCGTGGTAT	4634	2025	0.021795425118688	Region1.1	NA	NA	4	11
Region1.1_ACGTAACAGAAATCCA	3796	1698	0.104583772391992	Region1.1	NA	NA	5	2
Region1.1_ACGTAACAGACGGTCA	2737	1290	0.0434782608695652	Region1.1	TTCTTGCCGTT	0:91M	12	2
Region1.1_ACGTAACAGGTCCCTG	8471	2805	0.120764962814308	Region1.1	NA	NA	9	6
Region1.1_ACGTAACAGTTGAATG	6585	2545	0.0753227031131359	Region1.1	NA	NA	22	13
Region1.1_ACGTAACCAACGGCTC	4587	1945	0.0608240680183126	Region1.1	NA	NA	12	0
Region1.1_ACGTAACTCGCCCAGA	3811	1674	0.0808186827604303	Region1.1	TTCTTGCCGTT	0:91M	10	3
Region1.1_ACGTACAAGAAGCCTG	3568	1398	0.122477578475336	Region1.1	NA	NA	12	2
Region1.1_ACGTACACACGACGAA	6383	2592	0.0642331192229359	Region1.1	NA	NA	4	0
Region1.1_ACGTACACATAATCGC	3502	1486	0.232438606510565	Region1.1	NA	NA	12	3
Region1.1_ACGTACAGTGACGTCC	16266	4094	0.0913562031230788	Region1.1	AAGAAAAAGAA	0:91M	22	13
Region1.1_ACGTACAGTGGACAGT	2741	1325	0.0966800437796425	Region1.1	NA	NA	10	3
Region1.1_ACGTACATCCGATAGT	4050	1784	0.107407407407407	Region1.1	NA	NA	12	0
Region1.1_ACGTACATCGCCAATA	4135	1835	0.0933494558645707	Region1.1	NA	NA	12	0
Region1.1_ACGTAGTAGAATAACC	10356	3526	0.0924101969872538	Region1.1	NA	NA	12	0
Region1.1_ACGTAGTCACATGACT	7377	2958	0.0490714382540328	Region1.1	NA	NA	12	0
Region1.1_ACGTAGTCAGCAGGAT	6364	2491	0.0894091766184789	Region1.1	AAACAAGAACA	0:91M	NA	11
Region1.1_ACGTAGTCAGGCTTGC	4631	1874	0.0615417836320449	Region1.1	TTCTTGCCGTT	0:91M	12	0
Region1.1_ACGTAGTCATCGATAC	4105	1715	0.104019488428745	Region1.1	AAGAAAAAGAA	0:91M	12	0
Region1.1_ACGTAGTGTCTAACTG	2552	1284	0.0724921630094044	Region1.1	NA	NA	12	0
Region1.1_ACGTAGTTCGCATGAT	4768	1849	0.106124161073826	Region1.1	NA	NA	12	0
Region1.1_ACGTAGTTCGGCTGAC	4233	1858	0.0753602645877628	Region1.1	NA	NA	10	3
Region1.1_ACGTCCTAGTAAGACT	4735	2041	0.0891235480464625	Region1.1	NA	NA	12	0
Region1.1_ACGTCCTCAGGAGGAG	6575	2420	0.12958174904943	Region1.1	NA	NA	4	11
Region1.1_ACGTCCTGTAATTAGG	7983	2871	0.0983339596642866	Region1.1	NA	NA	9	6
Region1.1_ACGTCCTGTGGAGAAA	3319	1378	0.14040373606508	Region1.1	NA	NA	12	3
Region1.1_ACGTCCTTCATGCTAG	1606	860	0.153175591531756	Region1.1	NA	NA	12	10
Region1.1_ACGTTCCGTAGGTACG	1920	823	0.184375	Region1.1	NA	NA	12	10
Region1.1_ACGTTCCGTCGGAAAC	6139	2460	0.0961068577944291	Region1.1	NA	NA	12	0
Region1.1_ACTACGAAGAGAGGTA	1899	1165	0.0537124802527646	Region1.1	NA	NA	12	0
Region1.1_ACTACGACAACTCGTA	10762	3667	0.0973796692064672	Region1.1	NA	NA	26	13
Region1.1_ACTACGACATCCGAAT	5339	2151	0.0987076231504027	Region1.1	NA	NA	9	6
Region1.1_ACTACGAGTCAGTCTA	2271	1079	0.137824746807574	Region1.1	ACCCGGTGCCA	0:91M	4	9
Region1.1_ACTACGAGTGCTCTCT	6211	2622	0.0645628723232974	Region1.1	NA	NA	4	11
Region1.1_ACTACGAGTGTGAGCA	3381	1320	0.0869565217391304	Region1.1	NA	NA	12	3
Region1.1_ACTACGAGTGTGTACT	2675	1339	0.0624299065420561	Region1.1	NA	NA	12	2
Region1.1_ACTACGAGTTCGGCCA	4540	1722	0.149559471365639	Region1.1	NA	NA	12	0
Region1.1_ACTATCTAGATGGGCT	8443	2790	0.101977969915907	Region1.1	NA	NA	9	6
Region1.1_ACTATCTAGCGACTGA	7069	2701	0.104682416183336	Region1.1	TCTAATGGACT_TGAACTACGTA	0:91M_0:91M	1	14
Region1.1_ACTATCTAGCGCCATC	4155	1950	0.0707581227436823	Region1.1	NA	NA	12	0
Region1.1_ACTATCTAGGTTTACC	2705	1373	0.055822550831793	Region1.1	NA	NA	12	2
Region1.1_ACTATCTAGTAATACG	4778	1975	0.14336542486396	Region1.1	AAGAGAAAGAA_TTCTTGCCGTT	0:31M25N60M_0:91M	5	2
Region1.1_ACTATCTAGTCTGGAG	3115	1391	0.0837881219903692	Region1.1	TTCTTGCCGTT	0:91M	12	2
Region1.1_ACTATCTCACAGTGAG	8786	3073	0.0802412929660824	Region1.1	AAGAAAAAGAA_TTCTTGCCGTT	0:91M_0:91M	1	6
Region1.1_ACTATCTCACGTCATA	9219	3351	0.0684456014752142	Region1.1	NA	NA	4	11
Region1.1_ACTATCTGTCGGTACC	7748	2814	0.037429013939081	Region1.1	NA	NA	12	0
Region1.1_ACTATCTTCGCGATCG	7766	2968	0.071079062580479	Region1.1	NA	NA	1	6
Region1.1_ACTATGGAGCCTCATA	9960	3531	0.125401606425703	Region1.1	AAGAAAAAGAA_TTCTTGCCGTT	0:31M25N60M_0:91M	4	11
Region1.1_ACTATGGCACAATTCG	3425	1543	0.0724087591240876	Region1.1	NA	NA	12	2
Region1.1_ACTATGGCACTCTAGA	4776	1954	0.11536850921273	Region1.1	NA	NA	10	3
Region1.1_ACTATGGTCAACCTCC	5759	2363	0.0967181802396249	Region1.1	NA	NA	12	0
Region1.1_ACTATGGTCGCAGAGA	3580	1672	0.085195530726257	Region1.1	AAGAAAAAGAA	0:49M4D42M	4	0
Region1.1_ACTATGGTCTTCCCGA	14453	3878	0.0979035494361032	Region1.1	AAGAGTCTACT_AATGCTTAGAA_TGCGCGTGCCA	0:91M_0:91M_0:91M	13	14
Region1.1_ACTATGGTCTTCGACC	3652	1645	0.0826944140197152	Region1.1	NA	NA	12	3
Region1.1_ACTATTCCACGTCGGT	5108	2158	0.104541895066562	Region1.1	NA	NA	12	0
Region1.1_ACTATTCGTATTGACC	4966	2105	0.0904148207813129	Region1.1	NA	NA	12	2
Region1.1_ACTATTCTCAAACCTG	4913	1963	0.102177895379605	Region1.1	NA	NA	12	0
Region1.1_ACTATTCTCGAGTCTA	8462	3104	0.101394469392579	Region1.1	TTTCACGGAGA	0:91M	16	14
Region1.1_ACTATTCTCGCTTACC	6033	2576	0.0764130614951102	Region1.1	NA	NA	12	0
Region1.1_ACTCCCAAGACCATTC	5423	2594	0.0700719159137009	Region1.1	NA	NA	9	6
Region1.1_ACTCCCAAGCCGATAG	4359	1989	0.121816930488644	Region1.1	TTTCACGGAGA	0:91M	16	14
Region1.1_ACTCCCAAGCTTTCTT	3767	1647	0.0329174409344306	Region1.1	NA	NA	12	0
Region1.1_ACTCCCAAGTCATGAA	3206	1580	0.0679975046787274	Region1.1	NA	NA	12	2
Region1.1_ACTCCCACAGCATTGT	7005	2988	0.0314061384725196	Region1.1	NA	NA	5	11
Region1.1_ACTCCCACAGTTGGTT	7361	2848	0.0679255535932618	Region1.1	NA	NA	NA	6
Region1.1_ACTCCCACATTCGGGC	1197	536	0.175438596491228	Region1.1	AATCCGTCCGT_AATTCTCTTTT_AGAAGATAGAA_AGCCGGAGTGA_TTACAGCGACA	0:91M_0:91M_0:91M_0:91M_0:91M	1	15
Region1.1_ACTCCCAGTCGAACAG	8425	2842	0.105519287833828	Region1.1	NA	NA	9	6
Region1.1_ACTCCCAGTGATAGAT	4520	1879	0.0891592920353982	Region1.1	NA	NA	12	2
Region1.1_ACTCCCATCACCGGTG	1395	680	0.16989247311828	Region1.1	NA	NA	1	15
Region1.1_ACTCCCATCCTGTAGA	4506	2030	0.0952063914780293	Region1.1	NA	NA	12	0
Region1.1_ACTCCCATCGGTTCAA	4706	2005	0.0454738631534212	Region1.1	NA	NA	12	0
Region1.1_ACTCCCATCGGTTGTA	3877	1762	0.0804745937580604	Region1.1	NA	NA	12	0
Region1.1_ACTCCCATCGTGCAGC	5152	2131	0.112771739130435	Region1.1	NA	NA	12	0
Region1.1_ACTCTCGAGGGCATGT	8049	2576	0.0841098273077401	Region1.1	NA	NA	NA	3
Region1.1_ACTCTCGAGTGGCGAT	4288	1762	0.124766791044776	Region1.1	NA	NA	12	0
Region1.1_ACTCTCGCAACGATCT	1519	881	0.0401579986833443	Region1.1	NA	NA	1	15
Region1.1_ACTCTCGCACAACATC	4067	1669	0.0887632161298254	Region1.1	NA	NA	12	2
Region1.1_ACTCTCGCACTCAGAT	1904	978	0.0572478991596639	Region1.1	NA	NA	13	15
Region1.1_ACTCTCGGTCACTACA	3528	1605	0.109126984126984	Region1.1	NA	NA	12	2
Region1.1_ACTCTCGGTCCAGAAG	4473	1799	0.0976972948803935	Region1.1	NA	NA	4	3
Region1.1_ACTCTCGTCTAGTCAG	5949	2309	0.104891578416541	Region1.1	NA	NA	9	6
Region1.1_ACTGATGAGCCAGACA	1967	1186	0.10574478901881	Region1.1	NA	NA	4	11
Region1.1_ACTGATGAGGTGCAGT	8300	2881	0.13	Region1.1	NA	NA	8	14
Region1.1_ACTGATGAGTGGATTA	4027	1620	0.118947107027564	Region1.1	NA	NA	12	2
Region1.1_ACTGATGCAGGCATTT	11230	3412	0.0982190560997328	Region1.1	AAGAGTCTACT_AATGCTTAGAA_TGCGCGTGCCA	0:91M_0:91M_0:91M	NA	14
Region1.1_ACTGATGGTAGTGGCA	5305	2174	0.163242224316682	Region1.1	NA	NA	12	2
Region1.1_ACTGATGGTGCCTTCT	10729	3630	0.102712275142138	Region1.1	NA	NA	16	14
Region1.1_ACTGCAACATCCAATG	6642	2494	0.0540499849442939	Region1.1	NA	NA	12	0
Region1.1_ACTGCAAGTCAAACGG	6458	2265	0.173892846082378	Region1.1	NA	NA	NA	11
Region1.1_ACTGCAAGTTGGCCGT	4037	1832	0.0829824126826851	Region1.1	NA	NA	10	3
Region1.1_ACTGCAATCGCGGACT	3374	1576	0.0945465323058684	Region1.1	NA	NA	12	0
Region1.1_ACTGCAATCTGTAACG	4514	1980	0.0992467877713779	Region1.1	AAGAAAAAGAA_TTCTTGCCGTT	0:31M25N60M_0:91M	10	3
Region1.1_ACTGTCCCACTGCGAC	3152	1532	0.0694796954314721	Region1.1	NA	NA	12	2
Region1.1_ACTGTCCCATAGACTC	5152	2211	0.101513975155279	Region1.1	AAGAAAAAGAA_TTCTTGCCGTT	0:31M25N60M_0:91M	12	0
Region1.1_ACTGTCCGTACGACAG	1223	712	0.19460343417825	Region1.1	NA	NA	12	10
Region1.1_ACTGTCCGTGAGAGGG	2208	939	0.207880434782609	Region1.1	NA	NA	12	10
Region1.1_ACTGTCCGTGGACCTC	3757	1485	0.0417886611658238	Region1.1	NA	NA	12	0
Region1.1_ACTGTGAAGCTCCGAC	2236	1106	0.0201252236135957	Region1.1	TTCTTGCCGTT	0:49M13D42M	12	3
Region1.1_ACTGTGAAGTGGACTG	7102	2771	0.0729372007885103	Region1.1	TTCGCGACCCA	0:91M	9	6
Region1.1_ACTGTGACATGCTGCG	1675	891	0.194626865671642	Region1.1	NA	NA	12	10
Region1.1_ACTTAGGCACGCAGTC	4829	2063	0.061089252433216	Region1.1	NA	NA	12	0
Region1.1_ACTTAGGGTATCGCGC	3683	1952	0.0529459679609015	Region1.1	NA	NA	9	6
Region1.1_ACTTAGGGTCTCACAA	4877	2120	0.0896042649169571	Region1.1	NA	NA	10	3
Region1.1_ACTTAGGGTTACTCAG	4206	1875	0.0670470756062767	Region1.1	NA	NA	12	2
Region1.1_ACTTAGGGTTTACGAC	1021	612	0.129285014691479	Region1.1	NA	NA	4	10
Region1.1_ACTTATCAGGCTAAAT	13971	3765	0.101782263259609	Region1.1	NA	NA	9	6
Region1.1_ACTTATCAGTCATCCA	6025	2422	0.0697095435684647	Region1.1	NA	NA	NA	6
Region1.1_ACTTATCCAGTAACAA	5962	2622	0.0615565246561557	Region1.1	NA	NA	9	6
Region1.1_ACTTATCGTTAGTTCG	4660	2197	0.0465665236051502	Region1.1	NA	NA	9	6
Region1.1_ACTTATCTCACCATAG	5768	2399	0.105582524271845	Region1.1	NA	NA	12	0
Region1.1_ACTTATCTCCTTCTGG	2344	1341	0.0187713310580205	Region1.1	NA	NA	10	3
Region1.1_ACTTATCTCTTGATTC	9091	3124	0.126058739412606	Region1.1	TTCTTGCCGTT	0:91M	8	14
Region1.1_ACTTCCGAGAAGGATG	4237	1852	0.147510030682086	Region1.1	NA	NA	12	3
Region1.1_ACTTCCGAGCGCCGTT	2109	1225	0.0715979137031769	Region1.1	NA	NA	9	6
Region1.1_ACTTCCGCAAGCCATT	2628	1431	0.0243531202435312	Region1.1	NA	NA	10	9
Region1.1_ACTTCCGGTACATACC	7851	2709	0.140491657113743	Region1.1	NA	NA	15	2
Region1.1_ACTTCCGTCATCACCC	4706	2013	0.0588610284742882	Region1.1	NA	NA	12	2
Region1.1_ACTTCCGTCATGGTAC	2861	1394	0.12163579168123	Region1.1	NA	NA	12	3
Region1.1_ACTTCCGTCCCATAGA	6912	2457	0.0746527777777778	Region1.1	NA	NA	13	6
Region1.1_ACTTCCGTCCGAGTGC	6493	2565	0.0685353457569691	Region1.1	AGGGTCAGTGA_ATACCGTGGCT_TCCGACAGGAA_TCTTGGCCACA	0:50M1I40M_0:50M1I40M_0:50M1I40M_0:50M1I40M	4	11
Region1.1_ACTTCCGTCCTGTACC	4300	1788	0.0844186046511628	Region1.1	NA	NA	12	2
Region1.1_ACTTCCGTCGCCTCTA	2203	1026	0.166591012256015	Region1.1	NA	NA	12	10
Region1.1_ACTTCGCAGATCGGTG	4539	2088	0.0436219431592862	Region1.1	AAGAAAAAGAA	0:47M3D44M	5	2
Region1.1_ACTTCGCCACTTACAG	4860	1890	0.104526748971193	Region1.1	NA	NA	10	3
Region1.1_ACTTCGCTCATGCCAA	1255	552	0.0780876494023904	Region1.1	NA	NA	12	2
Region1.1_ACTTCGCTCCAACTGA	8171	2877	0.0644963896707869	Region1.1	NA	NA	9	6
Region1.1_ACTTCGCTCCATCTCG	5585	2250	0.111906893464637	Region1.1	NA	NA	9	6
Region1.1_ACTTCGCTCGACGCTG	11761	3566	0.125329478785818	Region1.1	AGAGTGGAAGT	0:91M	16	14
Region1.1_ACTTTCACAAATTAGG	4461	1789	0.12373907195696	Region1.1	NA	NA	4	3
Region1.1_ACTTTCATCCACGTGG	5095	2214	0.0924435721295388	Region1.1	NA	NA	12	0
Region1.1_ACTTTCATCGGTCACG	6081	2553	0.139121854958066	Region1.1	NA	NA	12	0
Region1.1_ACTTTGTAGAGCCTGA	6091	2294	0.09374486947956	Region1.1	NA	NA	4	0
Region1.1_ACTTTGTAGGGACACT	9246	3124	0.09085009733939	Region1.1	NA	NA	12	0
Region1.1_ACTTTGTCAGACGCTC	6258	2271	0.0802173218280601	Region1.1	NA	NA	12	2
Region1.1_ACTTTGTCAGGTGACA	1616	940	0.148514851485149	Region1.1	NA	NA	12	10
Region1.1_ACTTTGTGTTCGAACT	4326	1724	0.0818307905686546	Region1.1	NA	NA	12	2
Region1.1_ACTTTGTTCCCGAGGT	3509	1468	0.0176688515246509	Region1.1	NA	NA	12	2
Region1.1_ACTTTGTTCCTCGATC	4003	1847	0.100174868848364	Region1.1	AAGAAAAAGAA	0:31M25N60M	12	0
Region1.1_AGAAATGCAAGGATGC	7979	2838	0.112169444792581	Region1.1	NA	NA	3	11
Region1.1_AGAAATGCAGGTCAGA	2790	1325	0.0422939068100358	Region1.1	NA	NA	12	3
Region1.1_AGAAATGGTGTGGACA	7237	2464	0.18833770899544	Region1.1	TTCTTGCCGTT	0:91M	9	6
Region1.1_AGAAATGTCACTTATC	3455	1591	0.0642547033285094	Region1.1	NA	NA	12	2
Region1.1_AGAAATGTCTAATTCC	13231	3946	0.0655279268384854	Region1.1	NA	NA	9	6
Region1.1_AGAACAAAGCCTCGTG	3970	1803	0.035264483627204	Region1.1	NA	NA	10	3
Region1.1_AGAACAAAGGGATCTG	5326	2238	0.0762298159969959	Region1.1	TTCTTGCCGTT	0:50M1I40M	12	0
Region1.1_AGAACAACAACGGCTC	1770	1092	0.0112994350282486	Region1.1	NA	NA	NA	14
Region1.1_AGAACAATCTGTAACG	5319	2172	0.154352321865012	Region1.1	NA	NA	12	0
Region1.1_AGAACCTAGACTCTTG	6501	2504	0.0681433625596062	Region1.1	NA	NA	9	6
Region1.1_AGAACCTAGGAACATT	5768	2424	0.093619972260749	Region1.1	NA	NA	12	0
Region1.1_AGAACCTAGGACGGAG	5030	2167	0.118687872763419	Region1.1	NA	NA	12	0
Region1.1_AGAACCTCAATCTCTT	12390	3739	0.121791767554479	Region1.1	AAGAAAAAGAA_TTCTTGCCGTT	0:91M_0:91M	9	6
Region1.1_AGAACCTGTACCTTCC	9264	3045	0.118091537132988	Region1.1	NA	NA	9	6
Region1.1_AGAACCTGTACGTTCA	2403	1220	0.0387016229712859	Region1.1	NA	NA	12	2
Region1.1_AGAACCTGTCACTTCC	5935	2713	0.0176916596461668	Region1.1	NA	NA	9	6
Region1.1_AGAACCTGTCCGTTTC	5423	2185	0.112115065461921	Region1.1	AAGAAAAAGAA	0:31M25N60M	12	2
Region1.1_AGAACCTGTTTGATCG	7920	2770	0.113005050505051	Region1.1	AAGAAAAAGAA_TTCTTGCCGTT	0:31M25N60M_0:91M	12	2
Region1.1_AGAAGCGAGGGCTAAC	3357	1480	0.104259755734287	Region1.1	AAGAAAAAGAA	0:91M	12	2
Region1.1_AGAAGCGAGTTAGTAG	4500	2082	0.0795555555555556	Region1.1	NA	NA	12	0
Region1.1_AGAAGCGGTATAGGGC	3958	1740	0.0937342091965639	Region1.1	NA	NA	12	0
Region1.1_AGAAGCGTCTGGCTGG	15817	4444	0.0701144338370108	Region1.1	AAGAAAAAGAA_TTCTTGCCGTT	0:91M_0:91M	5	6
Region1.1_AGAAGTAAGGACTTCT	6180	2384	0.104692556634304	Region1.1	NA	NA	4	11
Region1.1_AGAAGTAAGGTTGAGC	4410	2107	0.0462585034013605	Region1.1	NA	NA	12	2
Region1.1_AGAAGTACACCTTCGT	3280	1482	0.113109756097561	Region1.1	TTCTTGCCGTT	0:91M	12	0
Region1.1_AGAAGTACAGCGTTTA	3032	1400	0.0356200527704486	Region1.1	NA	NA	10	3
Region1.1_AGAAGTATCCATCGTC	4280	1978	0.0586448598130841	Region1.1	NA	NA	12	0
Region1.1_AGACAAACAATTGCTG	3162	1436	0.034471853257432	Region1.1	NA	NA	12	2
Region1.1_AGACAAAGTGGTAATA	8051	2916	0.143087815178239	Region1.1	AGGGTCAGTGA_ATACCGTGGCT_TCCGACAGGAA_TCTTGGCCACA	0:47M3D44M_0:50M1I40M_0:50M1I40M_0:50M1I40M	8	14
Region1.1_AGACAAATCGGCTGTG	6788	2464	0.0863288155568651	Region1.1	NA	NA	12	0
Region1.1_AGACACTAGACTCAAA	6175	2421	0.0976518218623482	Region1.1	TTCTTGCCGTT	0:91M	9	6
Region1.1_AGACACTAGGACTGGT	2641	1268	0.0814085573646346	Region1.1	NA	NA	12	2
Region1.1_AGACACTCAACACTAC	6219	2469	0.100016079755588	Region1.1	NA	NA	9	6
Region1.1_AGACACTGTATACGGG	3390	1517	0.0548672566371682	Region1.1	NA	NA	10	3
Region1.1_AGACACTGTTCGGCCA	6641	2602	0.102394217738292	Region1.1	NA	NA	4	11
Region1.1_AGACACTTCTTGATTC	10693	3612	0.123819321051155	Region1.1	AAGAAAAAGAA	0:47M6D44M	12	0
Region1.1_AGACAGGCACAAATCC	11182	3925	0.0744947236630299	Region1.1	NA	NA	5	6
Region1.1_AGACAGGCAGGTTACT	5597	2332	0.0887975701268537	Region1.1	NA	NA	12	0
Region1.1_AGACAGGGTACAGTCT	4771	2064	0.106686229302033	Region1.1	NA	NA	4	0
Region1.1_AGACAGGGTACTGCGC	4412	1870	0.142792384406165	Region1.1	TGTCGGTATGT	0:91M	4	11
Region1.1_AGACAGGGTGTAGCAG	4257	1833	0.04369274136716	Region1.1	NA	NA	12	0
Region1.1_AGACAGGGTTCCGTTC	9014	3336	0.065231861548702	Region1.1	TTTCACGGAGA	0:91M	16	14
Region1.1_AGACAGGTCATCACTT	4809	2002	0.0353503846953629	Region1.1	NA	NA	12	0
Region1.1_AGACAGGTCGTGCACG	6950	2541	0.11568345323741	Region1.1	NA	NA	9	6
Region1.1_AGACCATCAGCTGAGA	8334	2877	0.0920326373890089	Region1.1	NA	NA	15	11
Region1.1_AGACCATGTAAGTTAG	5189	2241	0.0763152823280015	Region1.1	NA	NA	12	0
Region1.1_AGACCCGAGGTGTGAC	4847	1976	0.0738601196616464	Region1.1	NA	NA	12	2
Region1.1_AGACCCGAGTCCCTAA	3346	1508	0.0286909742976689	Region1.1	NA	NA	10	3
Region1.1_AGACCCGCAATTGCAC	5728	2410	0.0595321229050279	Region1.1	NA	NA	12	0
Region1.1_AGACCCGCACGCCACA	2714	1139	0.0659543109801032	Region1.1	NA	NA	10	3
Region1.1_AGACCCGCATGACGGA	4321	1847	0.0705855126128211	Region1.1	NA	NA	12	2
Region1.1_AGACCCGGTGAATGAT	2725	1339	0.033394495412844	Region1.1	NA	NA	12	0
Region1.1_AGACCCGGTGCCTATA	5848	2485	0.0699384404924761	Region1.1	NA	NA	12	0
Region1.1_AGACCCGTCGGAAACG	2911	1190	0.120920645826177	Region1.1	NA	NA	4	3
Region1.1_AGACTCAAGGAACGAA	7298	2658	0.0716634694436832	Region1.1	NA	NA	9	6
Region1.1_AGACTCAAGTTTGCTG	3202	1648	0.0680824484697064	Region1.1	NA	NA	10	3
Region1.1_AGACTCACACATCATG	5068	2126	0.137924230465667	Region1.1	NA	NA	1	14
Region1.1_AGACTCATCGATTTCT	5660	2275	0.128798586572438	Region1.1	NA	NA	4	3
Region1.1_AGACTCATCGCATAGT	5200	2190	0.0894230769230769	Region1.1	NA	NA	4	11
Region1.1_AGAGAATAGCTGTCCG	3659	1607	0.149494397376332	Region1.1	NA	NA	12	0
Region1.1_AGAGAATCAGGATGAC	4677	1786	0.133632670515288	Region1.1	NA	NA	12	0
Region1.1_AGAGAATCATCGTTCC	1042	692	0.0988483685220729	Region1.1	NA	NA	12	0
Region1.1_AGAGAATGTACGGATG	3040	1714	0.055921052631579	Region1.1	NA	NA	12	2
Region1.1_AGAGAATGTCGCGGTT	5232	2079	0.150420489296636	Region1.1	AAGAAAAAGAA	0:31M25N60M	12	0
Region1.1_AGAGAATGTTGAGTCT	1670	976	0.0700598802395209	Region1.1	NA	NA	5	6
Region1.1_AGAGAATTCGGAAGGT	2588	1260	0.0757341576506955	Region1.1	NA	NA	12	0
Region1.1_AGAGAGCAGACCATTC	11579	3180	0.106140426634424	Region1.1	ACCCGCCCCTA_AGAGTGGAAGT	0:91M_0:91M	16	14
Region1.1_AGAGAGCAGATAACGT	3658	1670	0.0155822854018589	Region1.1	NA	NA	12	0
Region1.1_AGAGAGCAGTAAGCAT	4019	2009	0.0485195322219458	Region1.1	NA	NA	12	0
Region1.1_AGAGAGCAGTAGTCAA	3513	1592	0.0782806717904925	Region1.1	ACCGTCCGCGA_AGTAAAACGGA_TCCTGAGAGCA_TGTCGGTATGT	0:91M_0:91M_0:91M_0:91M	4	11
Region1.1_AGAGAGCCAATTGGTC	7670	2771	0.10013037809648	Region1.1	TTTCACGGAGA	0:91M	NA	11
Region1.1_AGAGAGCCACCCTCTA	5153	2166	0.0935377450029109	Region1.1	ACGGAAGGCTA	0:91M	12	0
Region1.1_AGAGAGCCAGCAGGAT	6528	2423	0.0674019607843137	Region1.1	NA	NA	15	11
Region1.1_AGAGAGCCATCGTGCG	2873	1334	0.048381482770623	Region1.1	NA	NA	NA	6
Region1.1_AGAGAGCGTCTGTGAT	1999	1027	0.0650325162581291	Region1.1	NA	NA	12	2
Region1.1_AGAGAGCGTTACAGCT	3234	1380	0.111626468769326	Region1.1	NA	NA	12	2
Region1.1_AGAGCAGAGCGGACAT	4927	1984	0.012380759082606	Region1.1	NA	NA	10	3
Region1.1_AGAGCAGCAAGGACAC	4372	1901	0.0994967978042086	Region1.1	NA	NA	12	2
Region1.1_AGAGCAGCACAACGTT	1416	706	0.171610169491525	Region1.1	NA	NA	3	10
Region1.1_AGAGCAGCACAGAGCA	4303	1741	0.0894724610736695	Region1.1	NA	NA	12	0
Region1.1_AGAGCAGCAGAGTCTT	3024	1277	0.0489417989417989	Region1.1	NA	NA	10	3
Region1.1_AGAGCAGCATGAGTAA	4374	1743	0.111568358481939	Region1.1	NA	NA	12	0
Region1.1_AGAGCAGGTGTTTGCA	6224	2247	0.132230077120823	Region1.1	TTTCACGGAGA	0:91M	10	11
Region1.1_AGAGCCCAGATGGCAC	5396	2305	0.0802446256486286	Region1.1	NA	NA	12	0
Region1.1_AGAGCCCGTCCCTGAG	2262	1061	0.103890362511052	Region1.1	AAGAAAAAGAA_TTCTTGCCGTT	0:31M25N60M_0:91M	12	2
Region1.1_AGAGCCCGTGTGTCGC	10402	3325	0.101134397231302	Region1.1	AAGAAAAAGAA	0:49M1I41M	12	0
Region1.1_AGAGCCCTCTCCAATT	4124	1893	0.117119301648885	Region1.1	NA	NA	4	3
Region1.1_AGATAGACAGTATACC	6853	2700	0.0348752371224281	Region1.1	AATGGAGAAAT_ACCAGGGGCGA_ACCCGCCCCTA_ACGGAAGGCTA_AGGCAAAGGTA_AGTGAGAACAT_ATGTATACGCA_TTCCAACTCCT_TTCGGCCACGT	0:91M_0:91M_0:91M_0:91M_0:91M_0:91M_0:91M_0:91M_0:91M	10	3
Region1.1_AGATAGATCATCGACA	6723	2685	0.0751152759184888	Region1.1	AAACAAGAACA	0:91M	4	11
Region1.1_AGATAGATCGTCTACC	4018	1593	0.0933300149328024	Region1.1	NA	NA	12	2
Region1.1_AGATCCAAGCCTCATA	6129	2474	0.0962636645456029	Region1.1	NA	NA	9	6
Region1.1_AGATCCAAGGTCGAGT	1218	630	0.194581280788177	Region1.1	NA	NA	12	10
Region1.1_AGATCCAGTAGGACCA	2900	954	0.24551724137931	Region1.1	AGAGTGGAAGT	0:91M	1	15
Region1.1_AGATCCAGTCCAACGC	1121	657	0.0579839429081178	Region1.1	NA	NA	12	2
Region1.1_AGATCCATCCCGTGTT	6924	2620	0.0489601386481802	Region1.1	AAGAAAAAGAA	0:47M3D44M	10	3
Region1.1_AGATCCATCGTGGTAT	4872	2166	0.075328407224959	Region1.1	TTCTTGCCGTT	0:50M1I40M	12	0
Region1.1_AGATGAAAGTGGATTA	5588	2365	0.0928775948460988	Region1.1	AAGAAAAAGAA	0:47M6D44M	4	3
Region1.1_AGATGAACATCGATAC	5797	2356	0.0826289460065551	Region1.1	NA	NA	4	11
Region1.1_AGATGAATCTTCCGTG	7923	2721	0.0752240313012748	Region1.1	TCTTCAACCGT	0:91M	10	3
Region1.1_AGATGCTAGAATTTGG	1954	906	0.0644831115660184	Region1.1	NA	NA	NA	15
Region1.1_AGATGCTAGCCTAACT	4099	1826	0.0131739448646011	Region1.1	NA	NA	12	3
Region1.1_AGATGCTAGGCTTAAA	3522	1592	0.112152186257808	Region1.1	NA	NA	NA	6
Region1.1_AGATGCTAGTTTAGGA	3239	1524	0.0419882679839457	Region1.1	NA	NA	NA	3
Region1.1_AGATGCTCAAAGAGTT	1772	1011	0.0936794582392777	Region1.1	NA	NA	1	15
Region1.1_AGATGCTGTCGCATTA	11464	3863	0.0987438939288207	Region1.1	TTCTTGCCGTT	0:91M	15	2
Region1.1_AGCATCAAGCAGTACG	6748	2635	0.0995850622406639	Region1.1	NA	NA	1	6
Region1.1_AGCATCAAGGTTATAG	3548	1552	0.0473506200676437	Region1.1	NA	NA	4	11
Region1.1_AGCATCACACAACGCC	4498	1939	0.0895953757225433	Region1.1	NA	NA	4	0
Region1.1_AGCATCAGTAGCTTTG	4820	2005	0.118257261410788	Region1.1	AAGAAAAAGAA_TTCTTGCCGTT	0:47M3D44M_0:50M1I40M	10	3
Region1.1_AGCATCAGTGATTCAC	3325	1564	0.0114285714285714	Region1.1	NA	NA	10	3
Region1.1_AGCATCATCAGAGCGA	4187	1602	0.0343921662288034	Region1.1	NA	NA	13	3
Region1.1_AGCATCATCGTGGGTC	4126	1869	0.036597188560349	Region1.1	NA	NA	12	3
Region1.1_AGCCAATAGTAGAGTT	8028	2878	0.100896860986547	Region1.1	NA	NA	12	2
Region1.1_AGCCAATAGTTGGACG	4088	1845	0.103228962818004	Region1.1	NA	NA	12	0
Region1.1_AGCCAATCACGGTAGA	4860	1853	0.0765432098765432	Region1.1	NA	NA	12	2
Region1.1_AGCCAATGTGACTAAA	3400	1451	0.102352941176471	Region1.1	NA	NA	NA	3
Region1.1_AGCCACGAGAAGCCAC	3762	1577	0.0592769803296119	Region1.1	NA	NA	10	3
Region1.1_AGCCACGGTAGTGGCA	8312	2978	0.0969682386910491	Region1.1	AAGAAAAAGAA	0:31M25N60M	9	6
Region1.1_AGCCACGTCTGACGCG	3114	1488	0.0712909441233141	Region1.1	AAAAGGAAAGA_TCCACGCCGCA_TGATGAGGTGA_TGCCACCCCCT	0:91M_0:91M_0:91M_0:91M	20	18
Region1.1_AGCCAGCAGAAGGGAT	4704	2109	0.130102040816327	Region1.1	NA	NA	12	0
Region1.1_AGCCAGCAGTGACCTT	12453	3650	0.0995743997430338	Region1.1	TGAACTACGTA	0:91M	16	14
Region1.1_AGCCAGCCAGCGTATT	6700	2308	0.0182089552238806	Region1.1	NA	NA	13	6
Region1.1_AGCCAGCGTATCAGGG	3538	1674	0.0791407574901074	Region1.1	NA	NA	12	2
Region1.1_AGCCAGCGTATCGGTT	2906	1367	0.0554026152787336	Region1.1	NA	NA	12	2
Region1.1_AGCCAGCGTTTGAACC	5762	2137	0.106907323845887	Region1.1	NA	NA	12	0
Region1.1_AGCCAGCTCCATGCAA	6176	2088	0.192843264248705	Region1.1	NA	NA	12	0
Region1.1_AGCCAGCTCGTAGCCG	4917	1944	0.101688021151108	Region1.1	NA	NA	12	0
Region1.1_AGCCAGCTCTCACTCG	2986	1468	0.0910917615539183	Region1.1	NA	NA	4	11
Region1.1_AGCGATTAGAGAACCC	4618	1898	0.06691208315288	Region1.1	NA	NA	NA	3
Region1.1_AGCGATTCAACGGCTC	2499	1160	0.157262905162065	Region1.1	NA	NA	4	10
Region1.1_AGCGATTCAACTTCTT	3023	1390	0.0420112471055243	Region1.1	NA	NA	12	3
Region1.1_AGCGATTTCTCGGCTT	3642	1425	0.134816035145524	Region1.1	NA	NA	12	2
Region1.1_AGCGCCACACGACGCT	2225	1295	0.0997752808988764	Region1.1	NA	NA	16	14
Region1.1_AGCGCCACATTCTGTT	3582	1486	0.0575097710776103	Region1.1	NA	NA	12	2
Region1.1_AGCGCCATCAAGTTGC	6602	2813	0.0819448651923659	Region1.1	AAACAATGTCT	0:91M	5	6
Region1.1_AGCGCCATCCATTTAC	8139	2910	0.0920260474259737	Region1.1	AGGGTCAGTGA_ATACCGTGGCT_ATCTTGAAGTT_TCCGACAGGAA_TCTTGGCCACA	0:91M_0:91M_0:91M_0:91M_0:91M	17	13
Region1.1_AGCGCCATCGAATGCT	13958	4210	0.104886086831924	Region1.1	ACCGTCCGCGA_AGTAAAACGGA_TCCTGAGAGCA_TGTCGGTATGT	0:91M_0:91M_0:91M_0:91M	NA	14
Region1.1_AGCGCCATCTGAGGTT	12559	3839	0.114021817023648	Region1.1	NA	NA	22	13
Region1.1_AGCGCCATCTGTGCTC	4633	1966	0.108568961795813	Region1.1	NA	NA	12	0
Region1.1_AGCGCTGAGCTAGATA	2041	930	0.203821656050955	Region1.1	NA	NA	12	10
Region1.1_AGCGCTGAGGATTTGA	5312	2180	0.0745481927710843	Region1.1	NA	NA	12	2
Region1.1_AGCGCTGAGGGAGAAT	13157	3358	0.133769096298548	Region1.1	NA	NA	25	18
Region1.1_AGCGCTGAGTCTGGAG	3941	1706	0.105303222532352	Region1.1	NA	NA	12	2
Region1.1_AGCGCTGAGTTTCGAC	5237	1911	0.0590032461332824	Region1.1	NA	NA	12	2
Region1.1_AGCGCTGCATGAATAG	5849	2247	0.102068729697384	Region1.1	NA	NA	12	0
Region1.1_AGCGCTGGTACGTGAG	4579	1803	0.0901943655820048	Region1.1	NA	NA	12	2
Region1.1_AGCGTATAGTGGAATT	3992	1809	0.0814128256513026	Region1.1	NA	NA	12	0
Region1.1_AGCGTATCAGTTTGGT	3564	1662	0.058361391694725	Region1.1	NA	NA	4	3
Region1.1_AGCGTATCATATGGCT	4855	2010	0.0702368692070031	Region1.1	NA	NA	12	2
Region1.1_AGCGTATGTATTCCGA	3701	1687	0.0942988381518509	Region1.1	NA	NA	12	2
Region1.1_AGCGTATTCCTTTGAT	2365	1194	0.0490486257928118	Region1.1	AAGAAAAAGAA_TTCTTGCCGTT	0:50M1I40M_0:91M	12	2
Region1.1_AGCGTATTCTTCACAT	4057	1931	0.0766576287897461	Region1.1	NA	NA	12	0
Region1.1_AGCGTCGCAAATTGCC	2099	1100	0.106241067174845	Region1.1	NA	NA	12	2
Region1.1_AGCGTCGCACGACTAT	6575	2481	0.0991634980988593	Region1.1	NA	NA	12	2
Region1.1_AGCGTCGCACGCGTCA	3492	1651	0.106242840778923	Region1.1	NA	NA	12	0
Region1.1_AGCGTCGCAGGCTATT	4705	2002	0.132624867162593	Region1.1	NA	NA	4	3
Region1.1_AGCGTCGCAGGGTTGA	1760	928	0.0619318181818182	Region1.1	NA	NA	NA	3
Region1.1_AGCGTCGGTCTTGCTC	3574	1646	0.0635142697257974	Region1.1	NA	NA	12	0
Region1.1_AGCTACAAGAGGTCAC	1029	727	0.129251700680272	Region1.1	NA	NA	12	3
Region1.1_AGCTACAAGTCACAGG	4765	2012	0.0977964323189927	Region1.1	NA	NA	12	0
Region1.1_AGCTACAAGTGCTAGG	3178	1392	0.0487728130899937	Region1.1	NA	NA	12	2
Region1.1_AGCTACAAGTTGAAGT	6850	2508	0.100875912408759	Region1.1	NA	NA	9	6
Region1.1_AGCTACAGTGATACTC	8178	2868	0.13890926876987	Region1.1	NA	NA	4	0
Region1.1_AGCTACATCACAGAGG	7258	2806	0.114356572058418	Region1.1	NA	NA	0	11
Region1.1_AGCTCAAAGGAGTCTG	3131	1303	0.0894282976684765	Region1.1	NA	NA	12	2
Region1.1_AGCTCAAAGTAGTCCT	8233	2862	0.0263573424025264	Region1.1	NA	NA	10	3
Region1.1_AGCTCAACACCTTCCA	5611	2574	0.0818036000712885	Region1.1	TCTAATGGACT	0:91M	4	11
Region1.1_AGCTCAACATGGTGGA	3402	1523	0.0861258083480306	Region1.1	NA	NA	12	0
Region1.1_AGCTCAACATGTTCGA	12506	4135	0.0548536702382856	Region1.1	NA	NA	16	14
Region1.1_AGCTCAAGTACGTTCA	6479	2534	0.101095848124711	Region1.1	NA	NA	NA	11
Region1.1_AGCTCAATCCATTGTT	1044	585	0.181992337164751	Region1.1	NA	NA	12	10
Region1.1_AGCTCAATCCCTAGGG	12756	4040	0.135544057698338	Region1.1	NA	NA	NA	14
Region1.1_AGCTCAATCCTCTGCA	8019	2839	0.0640977678014715	Region1.1	NA	NA	1	6
Region1.1_AGCTCAATCTCCTGTG	5853	2270	0.038612677259525	Region1.1	NA	NA	5	6
Region1.1_AGCTTCCAGAATGTTG	11632	3633	0.0919876203576341	Region1.1	NA	NA	4	11
Region1.1_AGCTTCCCAAATCGGG	4240	2003	0.0794811320754717	Region1.1	NA	NA	9	6
Region1.1_AGCTTCCCAACGACTT	7790	2989	0.0629011553273428	Region1.1	NA	NA	NA	3
Region1.1_AGCTTCCGTGAGACCA	6143	2501	0.104346410548592	Region1.1	NA	NA	12	0
Region1.1_AGCTTCCGTTCGGCGT	5252	2295	0.107768469154608	Region1.1	NA	NA	NA	6
Region1.1_AGGAAATAGTCAATCC	6270	2562	0.0748006379585327	Region1.1	AAGAAAAAGAA	0:49M1I41M	12	0
Region1.1_AGGAAATAGTCTGGAG	3593	1705	0.0514890064013359	Region1.1	TTCTTGCCGTT	0:91M	12	0
Region1.1_AGGAAATCACGTTGGC	4164	1726	0.0775696445725264	Region1.1	NA	NA	12	2
Region1.1_AGGAAATCAGCTACAT	5705	2198	0.0709903593339176	Region1.1	NA	NA	10	11
Region1.1_AGGAAATCATACAGAA	6561	2578	0.0647767108672458	Region1.1	ACCATGAGAAT	0:91M	16	14
Region1.1_AGGAAATGTCGGCACT	5098	2125	0.0262848175755198	Region1.1	NA	NA	12	0
Region1.1_AGGAAATGTGGCTACC	4323	1851	0.108258154059681	Region1.1	NA	NA	4	3
Region1.1_AGGAAATGTTGCAACT	19401	4941	0.109839698984588	Region1.1	ACTGTCACGGA_ATTGTTCTTGT_TCTTCAACCGT	0:91M_0:91M_0:91M	8	14
Region1.1_AGGAAATGTTGGGTAG	10379	3125	0.132286347432315	Region1.1	NA	NA	12	2
Region1.1_AGGAAATGTTTAAGGA	3529	1717	0.0912439784641541	Region1.1	AAGAAAAAGAA	0:47M6D44M	NA	11
Region1.1_AGGAAATTCACTTCTA	6197	2427	0.0403421010166209	Region1.1	NA	NA	10	3
Region1.1_AGGAAATTCCGCAACG	3933	2076	0.0638189677091279	Region1.1	NA	NA	9	6
Region1.1_AGGAAATTCCGTATAG	3859	1721	0.095361492614667	Region1.1	NA	NA	12	0
Region1.1_AGGAATACAACGATTC	3570	1592	0.0969187675070028	Region1.1	NA	NA	12	2
Region1.1_AGGAATAGTATGAGAT	2699	1410	0.0500185253797703	Region1.1	AAGAAAAAGAA_TTCTTGCCGTT	0:49M13D42M_0:49M1I41M	12	2
Region1.1_AGGAATAGTTGAATCC	4743	2074	0.080539742778832	Region1.1	NA	NA	12	0
Region1.1_AGGAATATCGGACTTA	4826	1983	0.106299212598425	Region1.1	NA	NA	12	0
Region1.1_AGGAATATCTTCTGTA	4210	1656	0.164133016627078	Region1.1	NA	NA	12	0
Region1.1_AGGACGAAGGGTTAGC	1370	745	0.205109489051095	Region1.1	TTTCACGGAGA	0:91M	4	11
Region1.1_AGGACGACAAAGAACT	3721	1608	0.0859983875302338	Region1.1	TTTCACGGAGA	0:91M	15	11
Region1.1_AGGACGACACGACAAG	2313	1209	0.0138348465196714	Region1.1	NA	NA	12	0
Region1.1_AGGACGACAGAGTGTG	7438	2685	0.132696961548803	Region1.1	NA	NA	9	6
Region1.1_AGGACGAGTCCAGCAC	1789	796	0.0352152040245947	Region1.1	NA	NA	10	3
Region1.1_AGGACGAGTTCTTCAT	6257	2480	0.0763944382291833	Region1.1	NA	NA	9	6
Region1.1_AGGACGATCTTTCTAG	4127	1855	0.0986188514659559	Region1.1	NA	NA	4	3
Region1.1_AGGACTTAGACTAGAT	5515	2203	0.142883046237534	Region1.1	NA	NA	12	0
Region1.1_AGGACTTAGAGGACTC	12075	3968	0.0902691511387163	Region1.1	NA	NA	16	14
Region1.1_AGGACTTCAGAATTCC	1206	644	0.205638474295191	Region1.1	NA	NA	4	10
Region1.1_AGGACTTCAGCTTCGG	3985	1805	0.0780426599749059	Region1.1	NA	NA	12	0
Region1.1_AGGACTTCATCGAAGG	3467	1459	0.134410152869916	Region1.1	TTCTTGCCGTT	0:50M1I40M	12	3
Region1.1_AGGACTTCATGGGAAC	6422	2355	0.109934599813142	Region1.1	NA	NA	12	2
Region1.1_AGGACTTGTAGCGCCT	1470	911	0.0312925170068027	Region1.1	NA	NA	12	3
Region1.1_AGGACTTGTCGAATGG	1418	753	0.191114245416079	Region1.1	NA	NA	12	10
Region1.1_AGGACTTTCCTGTTAT	9868	3369	0.110863396838265	Region1.1	AAGAAAAAGAA	0:91M	4	3
Region1.1_AGGACTTTCTTGTGCC	5888	2480	0.0805027173913044	Region1.1	NA	NA	12	0
Region1.1_AGGAGGTAGCTTGTGT	3502	1722	0.0362649914334666	Region1.1	NA	NA	NA	3
Region1.1_AGGAGGTCACGACTAT	2025	1101	0.0839506172839506	Region1.1	NA	NA	10	3
Region1.1_AGGAGGTCAGACGCTC	5066	2054	0.0846821950256613	Region1.1	NA	NA	10	3
Region1.1_AGGAGGTCAGAGAGGG	8020	2995	0.0851620947630923	Region1.1	NA	NA	9	6
Region1.1_AGGAGGTCATGCAGGA	3983	1684	0.123022847100176	Region1.1	NA	NA	12	0
Region1.1_AGGAGGTTCCATACTT	2123	1096	0.142722562411682	Region1.1	NA	NA	12	10
Region1.1_AGGAGGTTCCGATCTC	3113	1380	0.102473498233216	Region1.1	NA	NA	10	3
Region1.1_AGGAGGTTCGACGAGA	6058	2300	0.115384615384615	Region1.1	NA	NA	4	11
Region1.1_AGGAGGTTCGATGGAG	4852	2039	0.057914262159934	Region1.1	NA	NA	9	6
Region1.1_AGGATAAAGATTCGAA	5065	2288	0.0637709772951629	Region1.1	NA	NA	4	0
Region1.1_AGGATAACAAACCACT	4892	2008	0.0316843826655765	Region1.1	NA	NA	1	14
Region1.1_AGGATAAGTAATGCGG	4154	1781	0.113866153105441	Region1.1	NA	NA	12	0
Region1.1_AGGATAAGTTGGACCC	4275	1747	0.0900584795321637	Region1.1	NA	NA	10	3
Region1.1_AGGATAATCCGATTAG	4815	1948	0.116510903426791	Region1.1	NA	NA	1	6
Region1.1_AGGATAATCGTGGTAT	9397	3388	0.079493455358093	Region1.1	NA	NA	9	13
Region1.1_AGGATCTTCGTAATGC	3870	1477	0.130490956072351	Region1.1	NA	NA	12	2
Region1.1_AGGCATTCAACACAGG	3947	1655	0.130225487712186	Region1.1	NA	NA	4	11
Region1.1_AGGCATTGTATTTCGG	5144	2270	0.0711508553654743	Region1.1	NA	NA	10	3
Region1.1_AGGCATTGTTCGGCGT	3978	1845	0.116641528406234	Region1.1	NA	NA	9	6
Region1.1_AGGCCACAGAATCGCG	12802	3371	0.0362443368223715	Region1.1	NA	NA	13	14
Region1.1_AGGCCACCATGAAAGT	8514	2277	0.0128024430350012	Region1.1	NA	NA	13	15
Region1.1_AGGCCACGTCACCACG	13728	3759	0.201850233100233	Region1.1	ATTGTTCTTGT_TCTTCAACCGT	0:91M_0:91M	13	14
Region1.1_AGGCCACTCCGGACTG	8550	2886	0.135087719298246	Region1.1	AGACACAGGGT	0:91M	1	14
Region1.1_AGGCTGCAGCCTGACC	5299	2238	0.119833930930364	Region1.1	AAGAAAAAGAA	0:31M25N60M	12	0
Region1.1_AGGCTGCCACGCGCAT	3778	1655	0.141079936474325	Region1.1	NA	NA	12	0
Region1.1_AGGCTGCCACTGATTG	5774	2248	0.0801870453758227	Region1.1	NA	NA	12	0
Region1.1_AGGCTGCGTCGTACAT	4369	1816	0.125429159990845	Region1.1	NA	NA	12	0
Region1.1_AGGCTGCGTTAGGGTG	8413	2901	0.100677522881255	Region1.1	NA	NA	9	6
Region1.1_AGGCTGCTCGGCCAAC	5245	2256	0.0993326978074357	Region1.1	NA	NA	12	0
Region1.1_AGGCTGCTCGTAGTCA	3792	1874	0.0327004219409283	Region1.1	NA	NA	5	2
Region1.1_AGGGAGTAGCTCCCTT	4396	1975	0.0880345768880801	Region1.1	NA	NA	12	0
Region1.1_AGGGAGTCAATGAGCG	2227	1069	0.176021553659632	Region1.1	NA	NA	4	11
Region1.1_AGGGAGTCACTGAATC	4953	2043	0.0973147587320816	Region1.1	NA	NA	12	0
Region1.1_AGGGAGTCAGGAATCG	5299	2185	0.0956784298924325	Region1.1	NA	NA	12	0
Region1.1_AGGGAGTCATATCTCT	3752	1518	0.0237206823027719	Region1.1	NA	NA	10	3
Region1.1_AGGGAGTGTCACTACA	8407	2689	0.118710598310931	Region1.1	AAGAAAAAGAA	0:31M25N60M	12	0
Region1.1_AGGGAGTGTGGCTACC	4502	1849	0.0322079075966237	Region1.1	NA	NA	10	3
Region1.1_AGGGAGTGTTCGGTAT	4664	1945	0.14901372212693	Region1.1	AAGAAAAAGAA	0:91M	12	2
Region1.1_AGGGCCTAGCGTGCCT	4210	1660	0.11187648456057	Region1.1	AAGAAAAAGAA	0:31M25N60M	12	2
Region1.1_AGGGCCTAGTAACCGG	4217	1685	0.152952335783732	Region1.1	NA	NA	4	0
Region1.1_AGGGCCTCAACTCCAA	5419	2177	0.089868979516516	Region1.1	NA	NA	10	11
Region1.1_AGGGCCTCACACCTTC	9029	2907	0.0855022704618452	Region1.1	NA	NA	1	6
Region1.1_AGGGCCTCATCGGAAG	7993	2908	0.0566745902664832	Region1.1	NA	NA	1	6
Region1.1_AGGGCCTCATCGGTTA	5466	2130	0.109037687522869	Region1.1	NA	NA	12	2
Region1.1_AGGGCCTGTCTCTCTG	6534	2561	0.0824915824915825	Region1.1	NA	NA	NA	6
Region1.1_AGGGCCTGTGACTATC	10132	3550	0.0789577575996842	Region1.1	NA	NA	16	14
Region1.1_AGGGCCTGTGGCTTGC	10423	3569	0.0775208673126739	Region1.1	NA	NA	5	6
Region1.1_AGGGCCTTCGAACCTA	1921	964	0.0536179073399271	Region1.1	NA	NA	12	2
Region1.1_AGGGCCTTCTGGACCG	1987	1010	0.0463009562154001	Region1.1	NA	NA	12	2
Region1.1_AGGGCTCAGAACCGCA	5417	2235	0.130515045227986	Region1.1	NA	NA	4	3
Region1.1_AGGGCTCAGATCGCCC	5643	2380	0.0912635123161439	Region1.1	NA	NA	4	11
Region1.1_AGGGCTCCAAGGTTGG	3697	1660	0.166621585068975	Region1.1	AAGAAAAAGAA	0:31M25N60M	12	2
Region1.1_AGGGCTCCAGACCAGA	1343	744	0.179448994787789	Region1.1	NA	NA	12	10
Region1.1_AGGGCTCTCCATGATG	2275	1254	0.0479120879120879	Region1.1	NA	NA	12	0
Region1.1_AGGGTCCAGTGGATAT	5661	2235	0.0823176117293764	Region1.1	NA	NA	10	3
Region1.1_AGGGTCCCAAATTGCC	9415	3192	0.118003186404673	Region1.1	NA	NA	4	11
Region1.1_AGGGTCCCAGAGAAAG	1082	726	0.0203327171903882	Region1.1	NA	NA	15	2
Region1.1_AGGGTCCCAGAGAATT	4499	1956	0.0213380751278062	Region1.1	NA	NA	4	3
Region1.1_AGGGTCCGTCGAAGCA	3262	1511	0.0815450643776824	Region1.1	AAGAAAAAGAA	0:31M25N60M	12	3
Region1.1_AGGGTCCTCCCTCGTA	3779	1583	0.0767398782746758	Region1.1	NA	NA	NA	2
Region1.1_AGGGTCCTCCCTCTTT	5323	2267	0.0956227691151606	Region1.1	NA	NA	12	0
Region1.1_AGGGTGACAAGATTGA	4053	1865	0.123118677522823	Region1.1	NA	NA	12	0
Region1.1_AGGGTGACATGCCGGT	2232	1022	0.0340501792114695	Region1.1	NA	NA	NA	3
Region1.1_AGGGTGATCACCTCGT	9319	3255	0.116321493722502	Region1.1	ACTGGGGCAGT_TGAACTACGTA	0:91M_0:91M	16	14
Region1.1_AGGGTGATCCGAACGC	4159	1842	0.112767492185622	Region1.1	NA	NA	4	3
Region1.1_AGGGTGATCGCAGTTA	4896	2155	0.105800653594771	Region1.1	NA	NA	12	0
Region1.1_AGGGTTTAGCTTACGT	5051	2287	0.0714709958424074	Region1.1	NA	NA	10	3
Region1.1_AGGGTTTCAACACACT	3727	1771	0.0939093104373491	Region1.1	NA	NA	9	6
Region1.1_AGGGTTTCAGTTGAAA	4881	2280	0.147101003892645	Region1.1	NA	NA	16	14
Region1.1_AGGGTTTGTCATAACC	5131	2105	0.0884817774313	Region1.1	NA	NA	10	3
Region1.1_AGGGTTTGTCGTCAGC	4213	1726	0.12129124139568	Region1.1	NA	NA	NA	3
Region1.1_AGGGTTTTCATTTCCA	2175	986	0.023448275862069	Region1.1	NA	NA	10	3
Region1.1_AGGGTTTTCCTTATGT	4223	1975	0.0568316362775278	Region1.1	NA	NA	12	2
Region1.1_AGGGTTTTCGACACCG	2943	1327	0.0502888209310228	Region1.1	NA	NA	12	0
Region1.1_AGGGTTTTCTAAGCGT	4113	1803	0.0177486019936786	Region1.1	AAGAAAAAGAA_TTCTTGCCGTT	0:31M25N60M_0:91M	10	3
Region1.1_AGGGTTTTCTCAGGCG	5826	2466	0.0956059045657398	Region1.1	TTTCACGGAGA	0:91M	4	11
Region1.1_AGGTAGGAGTTGGACG	5541	2394	0.0613607652048367	Region1.1	NA	NA	4	11
Region1.1_AGGTAGGAGTTGGAGC	10527	3348	0.0986035907666002	Region1.1	ATTGTTCTTGT_TCTTCAACCGT	0:91M_0:91M	14	11
Region1.1_AGGTAGGGTGTCCAAT	7922	2936	0.107548598838677	Region1.1	NA	NA	12	0
Region1.1_AGGTAGGTCAACTGGT	4033	1847	0.0488470121497644	Region1.1	NA	NA	12	0
Region1.1_AGGTAGGTCGCGTGCA	1555	783	0.047588424437299	Region1.1	NA	NA	12	3
Region1.1_AGGTAGGTCGTCTACC	5108	2130	0.0736100234925607	Region1.1	NA	NA	12	0
Region1.1_AGGTCATAGATCACCT	8884	3018	0.134061233678523	Region1.1	NA	NA	NA	14
Region1.1_AGGTCATAGCATTTCG	2066	1058	0.0208131655372701	Region1.1	NA	NA	12	0
Region1.1_AGGTCATAGGAGATAG	7907	2713	0.113064373340078	Region1.1	NA	NA	16	14
Region1.1_AGGTCATGTGGTTTAC	9984	3326	0.112680288461538	Region1.1	NA	NA	9	6
Region1.1_AGGTCATGTTCTATCT	4373	1802	0.101074777040933	Region1.1	NA	NA	12	2
Region1.1_AGGTCATTCAACCCGG	5220	2217	0.0647509578544061	Region1.1	NA	NA	12	0
Region1.1_AGGTCATTCATGCAGT	2628	1383	0.0787671232876712	Region1.1	NA	NA	12	0
Region1.1_AGGTCATTCATTATCC	4683	2062	0.0796497971385864	Region1.1	NA	NA	12	0
Region1.1_AGGTCATTCGACGTCG	8227	2967	0.0556703537133828	Region1.1	NA	NA	13	6
Region1.1_AGGTCTACACCAGCGT	4493	1895	0.105052303583352	Region1.1	NA	NA	12	0
Region1.1_AGGTCTAGTAGTACGG	2959	1429	0.0608313619466036	Region1.1	NA	NA	12	0
Region1.1_AGGTCTATCCGGTTCT	8320	3067	0.0417067307692308	Region1.1	TGAACTACGTA	0:91M	NA	11
Region1.1_AGGTCTATCTTGTGCC	4018	1814	0.144350423096068	Region1.1	NA	NA	4	0
Region1.1_AGGTGTTAGGCTAGCA	3403	1594	0.095797825448134	Region1.1	NA	NA	4	3
Region1.1_AGGTGTTCAAGACGAC	5595	2280	0.0861483467381591	Region1.1	NA	NA	9	6
Region1.1_AGGTGTTCACTCCTTG	4645	1977	0.0908503767491927	Region1.1	NA	NA	4	11
Region1.1_AGGTTACCAACAACAA	3330	1505	0.0945945945945946	Region1.1	TTCTTGCCGTT	0:50M1I40M	NA	3
Region1.1_AGGTTACCACATACGT	15887	4852	0.0623151003965506	Region1.1	NA	NA	5	6
Region1.1_AGGTTACCATGACTCA	8267	2782	0.142131365670739	Region1.1	NA	NA	16	14
Region1.1_AGGTTACGTGGGACAT	5458	2000	0.199890069622572	Region1.1	NA	NA	7	18
Region1.1_AGGTTACTCCATTGGA	1746	1021	0.126575028636884	Region1.1	NA	NA	12	0
Region1.1_AGGTTACTCCTGCTAC	2796	1296	0.0497138769670959	Region1.1	NA	NA	12	2
Region1.1_AGGTTGTAGACGAAGA	6477	2416	0.122124440327312	Region1.1	NA	NA	12	2
Region1.1_AGGTTGTAGCTGACTT	3491	1508	0.0867946147235749	Region1.1	NA	NA	12	2
Region1.1_AGGTTGTGTAGAAACT	4067	1780	0.0919596754364397	Region1.1	NA	NA	4	3
Region1.1_AGGTTGTGTGTAGTGG	7302	2716	0.0892906053136127	Region1.1	NA	NA	9	6
Region1.1_AGGTTGTGTTCAGCTA	1461	826	0.143737166324435	Region1.1	NA	NA	12	0
Region1.1_AGGTTGTTCTAGGCCG	5403	2200	0.0930964279104202	Region1.1	NA	NA	9	6
Region1.1_AGTAACCCAAACTAGA	15031	4529	0.0997937595635686	Region1.1	ACCGTCCGCGA_AGTAAAACGGA_TCCTGAGAGCA_TGTCGGTATGT	0:91M_0:91M_0:91M_0:91M	14	14
Region1.1_AGTAACCCACTAGTAC	6215	2508	0.0881737731295253	Region1.1	NA	NA	12	2
Region1.1_AGTAACCCAGCTACCG	5668	2154	0.116090331686662	Region1.1	NA	NA	9	6
Region1.1_AGTAACCCAGGATCTT	4666	1965	0.164380625803686	Region1.1	NA	NA	7	18
Region1.1_AGTAACCCATCGTGCG	3185	1533	0.0593406593406593	Region1.1	NA	NA	12	0
Region1.1_AGTAACCCATGGAACG	3274	1627	0.0937690897984117	Region1.1	NA	NA	10	3
Region1.1_AGTAACCGTTAGCTAC	4692	2052	0.0988917306052856	Region1.1	NA	NA	12	0
Region1.1_AGTACCACAGTCTTCC	7987	2798	0.117941655189683	Region1.1	ACGGCATCAGA	0:91M	7	18
Region1.1_AGTACCAGTACTGTTG	9310	3017	0.100537056928034	Region1.1	NA	NA	12	2
Region1.1_AGTACCAGTGGTCAAG	2681	1180	0.119731443491235	Region1.1	AAAAGGAAAGA_TGATGAGGTGA	0:91M_0:91M	20	18
Region1.1_AGTACCATCCTCTGCA	3412	1606	0.124853458382181	Region1.1	NA	NA	12	0
Region1.1_AGTACCATCTAGGCCG	9818	3195	0.11743735995111	Region1.1	NA	NA	1	13
Region1.1_AGTACTGAGCTCCATA	4211	1739	0.0774162906672999	Region1.1	NA	NA	12	2
Region1.1_AGTACTGAGTCACTAC	4767	1890	0.118103629116845	Region1.1	NA	NA	12	2
Region1.1_AGTACTGCACTGGACC	3899	1812	0.0974608874070275	Region1.1	NA	NA	12	0
Region1.1_AGTAGCTCACATTCTT	3440	1620	0.0308139534883721	Region1.1	NA	NA	12	0
Region1.1_AGTAGCTCACTCCGAG	6346	2419	0.153167349511503	Region1.1	NA	NA	12	0
Region1.1_AGTAGCTGTGTTCATG	7482	3281	0.129243517775996	Region1.1	AAGAGAGATGA	0:91M	1	14
Region1.1_AGTAGCTTCCATGCAA	3230	1286	0.0674922600619195	Region1.1	NA	NA	10	3
Region1.1_AGTAGCTTCCCGAATA	7890	2912	0.0627376425855513	Region1.1	NA	NA	9	6
Region1.1_AGTAGTCAGCCTCAGC	14802	4138	0.103026618024591	Region1.1	TTCTTGCCGTT	0:50M1I40M	20	13
Region1.1_AGTAGTCAGCGACATG	3793	1568	0.0970208278407593	Region1.1	NA	NA	4	0
Region1.1_AGTAGTCCAATTAGGA	2294	1101	0.0466434176111595	Region1.1	NA	NA	10	3
Region1.1_AGTAGTCCACATCCCT	4064	1863	0.0514271653543307	Region1.1	NA	NA	12	0
Region1.1_AGTAGTCGTAATACCC	6895	2680	0.081653372008702	Region1.1	NA	NA	12	0
Region1.1_AGTAGTCTCAGTCCGG	4626	2157	0.0611759619541721	Region1.1	TTCTTGCCGTT	0:91M	9	6
Region1.1_AGTAGTCTCTTGCGCT	4535	1735	0.104299889746417	Region1.1	NA	NA	12	2
Region1.1_AGTCAACAGATGGGCT	2974	1183	0.0733019502353732	Region1.1	NA	NA	12	2
Region1.1_AGTCAACAGTGCTCGC	6241	2355	0.171446883512258	Region1.1	NA	NA	12	0
Region1.1_AGTCAACCAACTGAAA	8788	3137	0.0604233045061448	Region1.1	NA	NA	NA	6
Region1.1_AGTCAACCAATTGTGC	5811	2298	0.0951643434864911	Region1.1	NA	NA	12	2
Region1.1_AGTCAACGTAGAGACC	6402	2615	0.0729459543892534	Region1.1	NA	NA	4	11
Region1.1_AGTCAACGTCCCTGTT	3340	1692	0.031437125748503	Region1.1	NA	NA	12	0
Region1.1_AGTCAACTCAGAGCAG	2979	1426	0.143672373279624	Region1.1	NA	NA	4	3
Region1.1_AGTCAACTCGCGCCAA	3433	1642	0.0614622778910574	Region1.1	NA	NA	12	0
Region1.1_AGTCAACTCGGATACT	4830	2141	0.0358178053830228	Region1.1	NA	NA	9	6
Region1.1_AGTCAACTCTTGGTCC	4001	1792	0.0924768807798051	Region1.1	NA	NA	12	3
Region1.1_AGTCACAAGGGCTGAT	4388	2026	0.0847766636280766	Region1.1	NA	NA	12	0
Region1.1_AGTCACAAGGTTCAGG	6212	2583	0.0885383129426916	Region1.1	NA	NA	4	0
Region1.1_AGTCACACAAAGGGCT	9012	3167	0.091433644030182	Region1.1	ACCGTCCGCGA_AGTAAAACGGA_TCCTGAGAGCA_TGTCGGTATGT	0:91M_0:91M_0:91M_0:91M	1	14
Region1.1_AGTCACACAAATTGGA	3365	1518	0.126597325408618	Region1.1	NA	NA	12	2
Region1.1_AGTCACACAATTTCTC	3340	1532	0.0233532934131737	Region1.1	NA	NA	10	3
Region1.1_AGTCACACACTGTCCT	4991	2221	0.0422760969745542	Region1.1	NA	NA	12	0
Region1.1_AGTCACACAGCCGTCA	6679	2645	0.14118880071867	Region1.1	NA	NA	NA	3
Region1.1_AGTCACAGTATTTCGG	4872	2223	0.113711001642036	Region1.1	NA	NA	4	11
Region1.1_AGTCACATCGAAGTGG	6174	2442	0.0806608357628766	Region1.1	NA	NA	12	0
Region1.1_AGTCACATCTGAGCAT	8165	2774	0.0581751377832211	Region1.1	NA	NA	1	14
Region1.1_AGTCATGAGAGGTGCT	4396	1689	0.211101000909918	Region1.1	ATTGTTCTTGT_TCTTCAACCGT	0:91M_0:91M	14	11
Region1.1_AGTCATGCATCAACCA	9882	3176	0.0988666261890305	Region1.1	NA	NA	NA	6
Region1.1_AGTCATGGTGTAAATG	10450	3357	0.12	Region1.1	AGGGTCAGTGA_TCTTGGCCACA	0:49M1I41M_0:91M	4	11
Region1.1_AGTCATGTCGCACTCT	10915	3507	0.116170407695831	Region1.1	NA	NA	12	0
Region1.1_AGTCATGTCGGCCAAC	4664	1852	0.137864493996569	Region1.1	NA	NA	12	0
Region1.1_AGTCTCCAGACCACGA	3747	1716	0.0277555377635442	Region1.1	NA	NA	NA	3
Region1.1_AGTCTCCAGTAGCCAG	8441	2851	0.136713659519014	Region1.1	NA	NA	4	0
Region1.1_AGTCTCCCAACCCTAA	5286	2117	0.0887249337873628	Region1.1	NA	NA	12	2
Region1.1_AGTCTCCCAAGGCAAC	2540	1306	0.0492125984251969	Region1.1	NA	NA	12	2
Region1.1_AGTCTCCCATCGCTAA	6427	2441	0.0785747627197759	Region1.1	NA	NA	9	6
Region1.1_AGTCTCCTCAAGTCGT	5275	2140	0.118104265402844	Region1.1	NA	NA	9	6
Region1.1_AGTCTCCTCCTAACAG	3168	1566	0.0154671717171717	Region1.1	TTTCACGGAGA	0:91M	10	3
Region1.1_AGTCTCCTCTAGTGAC	9020	3365	0.0936807095343681	Region1.1	NA	NA	4	0
Region1.1_AGTGACTAGGCTGTAG	9023	3274	0.0954228083785881	Region1.1	NA	NA	12	0
Region1.1_AGTGACTGTATCTCTT	2981	1377	0.03690036900369	Region1.1	NA	NA	10	3
Region1.1_AGTGACTGTCCCGTGA	5126	2191	0.0952009364026531	Region1.1	NA	NA	12	0
Region1.1_AGTGACTTCCACGGGT	5416	2179	0.0729320531757755	Region1.1	NA	NA	12	0
Region1.1_AGTGACTTCGACTCCT	4740	2033	0.0968354430379747	Region1.1	NA	NA	12	2
Region1.1_AGTGATCAGAATCGTA	6711	2468	0.0780807629265385	Region1.1	NA	NA	1	6
Region1.1_AGTGATCAGTGACACG	3897	1829	0.0605594046702592	Region1.1	NA	NA	4	0
Region1.1_AGTGATCCACATTGTG	2342	1043	0.213065755764304	Region1.1	NA	NA	12	10
Region1.1_AGTGATCCATCACCAA	4776	1980	0.0996649916247906	Region1.1	NA	NA	12	0
Region1.1_AGTGATCTCGCCACTT	11097	3548	0.0544291249887357	Region1.1	NA	NA	NA	14
Region1.1_AGTGATCTCGCCGATG	3878	1774	0.13821557503868	Region1.1	NA	NA	12	0
Region1.1_AGTGATCTCGTGGACC	3360	1565	0.1125	Region1.1	NA	NA	12	0
Region1.1_AGTGCCGCAGAAATTG	1122	600	0.224598930481283	Region1.1	NA	NA	4	10
Region1.1_AGTGCCGCAGCTACAT	4317	2123	0.034977993977299	Region1.1	NA	NA	12	0
Region1.1_AGTGCCGGTACTGCGC	7852	2673	0.100866021395823	Region1.1	NA	NA	9	6
Region1.1_AGTGCCGGTCCTGTCT	3674	1393	0.114589003810561	Region1.1	NA	NA	12	2
Region1.1_AGTGCCGGTCGAGCTC	3553	1468	0.155924570785252	Region1.1	NA	NA	12	2
Region1.1_AGTGCCGGTCGTTCAA	4665	1974	0.0953912111468381	Region1.1	NA	NA	10	3
Region1.1_AGTGCCGGTTGATGTC	5240	1974	0.113549618320611	Region1.1	NA	NA	12	2
Region1.1_AGTGCCGTCCCAGCGA	8373	2951	0.0201839245192882	Region1.1	NA	NA	1	6
Region1.1_AGTGCCGTCCTACCAC	3398	1628	0.0712183637433785	Region1.1	NA	NA	10	3
Region1.1_AGTGCCGTCCTCTAGC	6996	2522	0.0721841052029731	Region1.1	NA	NA	9	6
Region1.1_AGTGTTGCAAGCGAAC	7416	3020	0.011866235167206	Region1.1	ACCGTCCGCGA_AGTAAAACGGA_TCCTGAGAGCA_TGTCGGTATGT	0:91M_0:91M_0:91M_0:91M	13	14
Region1.1_AGTGTTGGTATGAGGC	1471	709	0.0727396329027872	Region1.1	NA	NA	NA	10
Region1.1_AGTGTTGGTCATCACA	5288	2106	0.125756429652042	Region1.1	NA	NA	12	0
Region1.1_AGTGTTGGTGCTGTCG	4781	2115	0.0541727672035139	Region1.1	NA	NA	12	0
Region1.1_AGTGTTGTCCCTAGGG	12510	3999	0.0855315747402078	Region1.1	TGAACTACGTA_TGGTGGTATAT	0:91M_0:91M	16	14
Region1.1_AGTGTTGTCGCTCCTA	8829	3194	0.101936799184506	Region1.1	NA	NA	12	0
Region1.1_AGTGTTGTCTGGCCAG	5976	2245	0.125	Region1.1	NA	NA	NA	11
Region1.1_AGTTAGCAGCGTCAAG	4938	2062	0.121101660591333	Region1.1	NA	NA	12	0
Region1.1_AGTTAGCAGTAAGAGG	3423	1496	0.142857142857143	Region1.1	NA	NA	5	2
Region1.1_AGTTAGCCATCGTGGC	2852	1471	0.169004207573633	Region1.1	AAGAAAAAGAA	0:47M6D44M	4	1
Region1.1_AGTTAGCTCCATGAGT	2463	1153	0.0101502233049127	Region1.1	NA	NA	10	3
Region1.1_AGTTAGCTCCGCACGA	9713	3384	0.0656851642129105	Region1.1	NA	NA	12	0
Region1.1_AGTTCCCAGCACCTGC	7108	2754	0.112971299943725	Region1.1	NA	NA	4	11
Region1.1_AGTTCCCAGCACTAGG	4692	2182	0.04923273657289	Region1.1	NA	NA	9	6
Region1.1_AGTTCCCCAAGACAAT	5505	2333	0.108083560399637	Region1.1	TTCTTGCCGTT	0:91M	4	0
Region1.1_AGTTCCCGTACACGCC	6535	2405	0.0459066564651875	Region1.1	NA	NA	10	3
Region1.1_AGTTCCCGTACGGCAA	5927	2339	0.0649569765480007	Region1.1	NA	NA	12	2
Region1.1_AGTTCCCGTCATCGGC	2680	1360	0.0406716417910448	Region1.1	NA	NA	4	3
Region1.1_AGTTCCCTCAATGTCG	1087	605	0.169273229070837	Region1.1	NA	NA	12	10
Region1.1_AGTTCCCTCGCTACAA	5604	2472	0.0660242683797288	Region1.1	NA	NA	9	6
Region1.1_AGTTCCCTCTACCACC	2161	1104	0.015270708005553	Region1.1	NA	NA	12	2
Region1.1_AGTTCGAAGCTACGTT	8985	2728	0.0881469115191987	Region1.1	NA	NA	22	13
Region1.1_AGTTCGACAGCGGTTC	1434	789	0.0829846582984658	Region1.1	NA	NA	4	10
Region1.1_AGTTCGAGTAAGAACT	5767	2301	0.120513265129183	Region1.1	AGGGTCAGTGA_TCTTGGCCACA	0:38M11D53M_0:47M3D44M	4	11
Region1.1_AGTTCGAGTATCAGGG	3857	1712	0.122893440497796	Region1.1	NA	NA	12	0
Region1.1_AGTTCGAGTGGCCCAT	4522	2031	0.0800530738611234	Region1.1	NA	NA	12	2
Region1.1_AGTTCGATCGAGAAAT	12330	3753	0.091808596918086	Region1.1	NA	NA	5	6
Region1.1_AGTTCGATCGTGGGAA	4539	1891	0.124256444150694	Region1.1	NA	NA	NA	0
Region1.1_ATACCGAAGACCATAA	2262	1263	0.0322723253757737	Region1.1	NA	NA	9	6
Region1.1_ATACCGAGTCCAGCAC	2491	1314	0.0240867121637896	Region1.1	NA	NA	4	3
Region1.1_ATACCGAGTGGATCAG	2211	1059	0.0669380370872908	Region1.1	NA	NA	12	2
Region1.1_ATACCGATCCAACACA	5057	2240	0.0775163140201701	Region1.1	NA	NA	12	0
Region1.1_ATACCGATCGCTTGCT	6238	2538	0.096344982366143	Region1.1	TTTCACGGAGA	0:91M	16	14
Region1.1_ATACCTTAGGAACGTC	4652	1939	0.0945829750644884	Region1.1	NA	NA	4	0
Region1.1_ATACCTTAGTAGCAAT	3731	1666	0.153846153846154	Region1.1	NA	NA	9	6
Region1.1_ATACCTTAGTGGCAGT	2678	1214	0.0414488424197162	Region1.1	NA	NA	12	2
Region1.1_ATACCTTCACATTGTG	4921	2006	0.048567364356838	Region1.1	TTCTTGCCGTT	0:91M	12	2
Region1.1_ATACCTTGTATGTCTG	2585	1237	0.0448742746615087	Region1.1	NA	NA	4	3
Region1.1_ATACCTTGTCATAACC	4749	2173	0.0644346178142767	Region1.1	NA	NA	12	0
Region1.1_ATACCTTGTTGAATCC	5533	2357	0.0534971986264233	Region1.1	NA	NA	12	0
Region1.1_ATACCTTTCACCATCC	6232	2258	0.0611360718870347	Region1.1	NA	NA	10	11
Region1.1_ATACCTTTCGTGCAGC	7934	2965	0.0552054449205949	Region1.1	NA	NA	12	0
Region1.1_ATACTTCAGGCACGAT	6276	2413	0.0812619502868069	Region1.1	NA	NA	12	0
Region1.1_ATACTTCAGGTCGTAG	4101	1658	0.0726652036088759	Region1.1	NA	NA	12	2
Region1.1_ATACTTCCAGGTCAGA	6116	2524	0.0770111183780249	Region1.1	NA	NA	9	6
Region1.1_ATACTTCGTTCCACAA	4128	1879	0.0770348837209302	Region1.1	NA	NA	4	3
Region1.1_ATACTTCTCTGGGCAC	6165	2499	0.086455798864558	Region1.1	NA	NA	1	14
Region1.1_ATACTTCTCTTTGGAG	5404	2315	0.138971132494449	Region1.1	TCTTCAACCGT	0:91M	10	11
Region1.1_ATAGACCAGATCCGAG	5493	2283	0.0975787365738212	Region1.1	NA	NA	4	0
Region1.1_ATAGACCGTGAGCTCC	3874	1753	0.0627258647392875	Region1.1	NA	NA	12	2
Region1.1_ATAGACCGTTCCGCTT	9106	3157	0.0822534592576323	Region1.1	NA	NA	12	0
Region1.1_ATAGACCTCTTAGCAG	5119	2265	0.0900566516897831	Region1.1	NA	NA	12	0
Region1.1_ATAGAGAAGCGTATAA	3530	1588	0.0456090651558074	Region1.1	NA	NA	12	0
Region1.1_ATAGAGAAGGTGGGTT	6691	2536	0.10760723359737	Region1.1	AGAGTGGAAGT	0:91M	4	11
Region1.1_ATAGAGACAGAAACCG	4595	1878	0.0670293797606094	Region1.1	NA	NA	12	2
Region1.1_ATAGAGAGTCTGTGCG	4766	1925	0.075744859420898	Region1.1	NA	NA	12	2
Region1.1_ATAGAGATCCATCGTC	8646	3184	0.0492713393476752	Region1.1	NA	NA	4	11
Region1.1_ATAGGCTCATCCTTGC	5187	2424	0.0724889145941778	Region1.1	NA	NA	12	0
Region1.1_ATAGGCTCATGCAGGA	4504	1955	0.0763765541740675	Region1.1	NA	NA	10	3
Region1.1_ATAGGCTGTAGGATAT	6600	2719	0.119090909090909	Region1.1	NA	NA	9	6
Region1.1_ATAGGCTGTCCGATCG	4194	1890	0.162136385312351	Region1.1	NA	NA	12	3
Region1.1_ATAGGCTTCAGATGCT	8539	2997	0.102236795877737	Region1.1	ACCACACGGAA	0:91M	9	6
Region1.1_ATAGGCTTCTGTTCAT	4806	2090	0.100499375780275	Region1.1	NA	NA	12	0
Region1.1_ATATCCTAGAGACAAG	6024	2315	0.0987715803452855	Region1.1	NA	NA	12	2
Region1.1_ATATCCTAGTAGGTTA	1511	770	0.160158835208471	Region1.1	NA	NA	12	10
Region1.1_ATATCCTTCAAGGACG	12206	4076	0.0669342946092086	Region1.1	NA	NA	5	6
Region1.1_ATATCCTTCATTACCT	2343	1229	0.142552283397354	Region1.1	NA	NA	4	11
Region1.1_ATATCCTTCTCTCGCA	3652	1715	0.0755750273822563	Region1.1	NA	NA	12	3
Region1.1_ATCACAGAGCGTTAGG	3804	1568	0.0851735015772871	Region1.1	NA	NA	12	2
Region1.1_ATCACAGAGGCATGGT	4821	2065	0.0709396390790292	Region1.1	NA	NA	12	0
Region1.1_ATCACAGGTCTGATCA	2294	1169	0.0614646904969486	Region1.1	NA	NA	12	2
Region1.1_ATCACAGGTGTGAATA	1627	823	0.21020282728949	Region1.1	NA	NA	4	10
Region1.1_ATCACAGGTTCAATCG	8826	3302	0.0904146838885112	Region1.1	NA	NA	14	11
Region1.1_ATCACAGTCTAGTACG	1974	1037	0.0263424518743668	Region1.1	NA	NA	12	2
Region1.1_ATCACGAAGTCGAAAT	5164	2225	0.0505422153369481	Region1.1	NA	NA	12	0
Region1.1_ATCACGAAGTTGCCTA	2238	1123	0.0299374441465594	Region1.1	NA	NA	12	0
Region1.1_ATCACGACAAACACCT	6164	2186	0.0584036340038936	Region1.1	NA	NA	12	0
Region1.1_ATCACGACAGCGACAA	4028	1812	0.0970705064548163	Region1.1	NA	NA	12	0
Region1.1_ATCACGAGTCCACAGC	3677	1756	0.136796301332608	Region1.1	NA	NA	4	3
Region1.1_ATCACGAGTGAGTTTC	10360	3739	0.0846525096525097	Region1.1	TGAACTACGTA	0:91M	4	11
Region1.1_ATCACTTAGATCCCAT	5159	2064	0.0796666020546618	Region1.1	NA	NA	12	2
Region1.1_ATCACTTAGATGGTAT	4529	1986	0.0898653124310002	Region1.1	NA	NA	1	14
Region1.1_ATCACTTCACAAAGCG	2946	1266	0.0913102511880516	Region1.1	NA	NA	10	3
Region1.1_ATCACTTCAGTTCACA	4178	1951	0.0902345619913834	Region1.1	NA	NA	4	3
Region1.1_ATCACTTCATTGAGCT	3346	1530	0.0681410639569636	Region1.1	NA	NA	12	2
Region1.1_ATCACTTGTACTGACT	19049	4883	0.0780618405165626	Region1.1	AATCCGTCCGT_AATTCTCTTTT_ACTGGGGCAGT_ACTGTCACGGA_AGAAGATAGAA_AGCCGGAGTGA_TCCCGCCCCGT_TCCCGGACGCT_TTACAGCGACA	0:91M_0:91M_0:91M_0:91M_0:91M_0:91M_0:91M_0:91M_0:91M	10	3
Region1.1_ATCACTTGTCCACATA	8847	3199	0.0715496778569006	Region1.1	AGAGTGGAAGT	0:91M	16	14
Region1.1_ATCACTTTCGACCATA	4471	1980	0.107134869156788	Region1.1	AAGAAAAAGAA	0:31M25N60M	12	2
Region1.1_ATCAGGTAGCACCTGC	4190	1605	0.123866348448687	Region1.1	NA	NA	12	2
Region1.1_ATCAGGTAGCGAGGAG	4387	1945	0.0727148392979257	Region1.1	TTCTTGCCGTT	0:50M1I40M	12	0
Region1.1_ATCAGGTCAAATGCGG	1424	740	0.0603932584269663	Region1.1	NA	NA	12	2
Region1.1_ATCAGGTCAAGGTCAG	7712	2919	0.068853734439834	Region1.1	NA	NA	12	2
Region1.1_ATCAGGTGTGGCTAGA	3687	1709	0.0615676701925685	Region1.1	NA	NA	10	3
Region1.1_ATCAGGTTCAAGATAG	4426	1962	0.0761409850881157	Region1.1	NA	NA	12	0
Region1.1_ATCAGGTTCCCATTCG	4343	1995	0.0778263872898918	Region1.1	NA	NA	10	3
Region1.1_ATCAGGTTCCGATGTA	7111	2698	0.151596118689355	Region1.1	NA	NA	4	0
Region1.1_ATCAGGTTCGGATACT	7735	2783	0.101616031027796	Region1.1	NA	NA	12	0
Region1.1_ATCATTCAGATGCCGA	4085	1861	0.0570379436964504	Region1.1	NA	NA	12	2
Region1.1_ATCATTCAGCCTTCTC	3431	1711	0.0410958904109589	Region1.1	NA	NA	10	3
Region1.1_ATCATTCCAAATACAG	9096	3139	0.0972955145118733	Region1.1	TTTCACGGAGA	0:91M	1	14
Region1.1_ATCATTCCAAATGGTA	7286	2715	0.119269832555586	Region1.1	NA	NA	9	6
Region1.1_ATCATTCCAGCAGAAC	3762	1722	0.013290802764487	Region1.1	NA	NA	10	3
Region1.1_ATCATTCCATGACGAG	1496	841	0.193181818181818	Region1.1	NA	NA	12	10
Region1.1_ATCATTCGTCCCTAAA	11272	3556	0.0729240596167495	Region1.1	NA	NA	9	6
Region1.1_ATCATTCTCCTAACAG	6603	2697	0.0731485688323489	Region1.1	NA	NA	4	3
Region1.1_ATCATTCTCGGCACTG	1804	916	0.206762749445676	Region1.1	NA	NA	12	10
Region1.1_ATCCACCAGGACGGAG	5594	2396	0.101001072577762	Region1.1	NA	NA	4	11
Region1.1_ATCCACCAGTGGACGT	4132	1741	0.120522749273959	Region1.1	NA	NA	12	3
Region1.1_ATCCACCCAACATACC	5437	2237	0.0846054809637668	Region1.1	NA	NA	5	2
Region1.1_ATCCACCGTTGGGATG	4470	1875	0.0919463087248322	Region1.1	NA	NA	12	2
Region1.1_ATCCACCTCCATCTCG	5384	2419	0.0804234769687964	Region1.1	NA	NA	4	3
Region1.1_ATCCATTAGACAGTCG	5895	2488	0.0615776081424936	Region1.1	AAGAGAGATGA	0:91M	NA	14
Region1.1_ATCCATTCAAGGACAC	1687	850	0.141671606401897	Region1.1	NA	NA	12	10
Region1.1_ATCCATTCACTGCATA	6545	2417	0.12864782276547	Region1.1	NA	NA	12	0
Region1.1_ATCCATTGTAAGTCAA	4807	2077	0.0798835032244643	Region1.1	NA	NA	9	6
Region1.1_ATCCATTGTGGCAGAT	3383	1319	0.0635530594147207	Region1.1	TTCTTGCCGTT	0:91M	10	3
Region1.1_ATCCATTGTGTTCCTC	3478	1786	0.0462909718228867	Region1.1	NA	NA	12	3
Region1.1_ATCCATTTCAGCCCAG	2277	1137	0.0843214756258235	Region1.1	NA	NA	12	3
Region1.1_ATCCATTTCGACCATA	8922	3181	0.0953822013001569	Region1.1	NA	NA	16	14
Region1.1_ATCCATTTCGCCAACG	11573	4040	0.0907284195973386	Region1.1	NA	NA	14	14
Region1.1_ATCCATTTCTCTGAGA	4119	1646	0.10099538722991	Region1.1	NA	NA	10	3
Region1.1_ATCCATTTCTGTTCAT	4572	1945	0.0984251968503937	Region1.1	NA	NA	12	0
Region1.1_ATCCCTGAGCGCTTCG	2832	1309	0.0854519774011299	Region1.1	NA	NA	12	2
Region1.1_ATCCCTGAGGAGCTGT	11153	3535	0.0676947906392899	Region1.1	NA	NA	12	2
Region1.1_ATCCCTGCATAATCGC	2238	1109	0.0254691689008043	Region1.1	NA	NA	12	2
Region1.1_ATCCCTGCATATCTGG	4128	1877	0.0482073643410853	Region1.1	NA	NA	12	0
Region1.1_ATCCCTGGTGCGTCGT	1182	820	0.0803722504230119	Region1.1	NA	NA	12	2
Region1.1_ATCCCTGTCACGGTCG	8051	2881	0.0376350763880263	Region1.1	NA	NA	9	6
Region1.1_ATCCGTCCAAGTGCTT	4312	1764	0.0746753246753247	Region1.1	NA	NA	12	2
Region1.1_ATCCGTCCAGCTTTGA	2510	1125	0.0549800796812749	Region1.1	NA	NA	12	2
Region1.1_ATCCGTCCAGGCATTT	9048	2754	0.130305039787798	Region1.1	NA	NA	3	11
Region1.1_ATCCGTCCATCCCGTT	6591	2561	0.108329540282203	Region1.1	NA	NA	9	6
Region1.1_ATCCGTCGTAGATGTA	5047	2122	0.0586487021993263	Region1.1	NA	NA	12	0
Region1.1_ATCCGTCGTAGGTCAG	3759	1592	0.0593242883745677	Region1.1	NA	NA	4	3
Region1.1_ATCCGTCTCGATTGGT	1707	988	0.0755711775043937	Region1.1	TTCTTGCCGTT	0:47M3D44M	12	2
Region1.1_ATCCTATAGCGACTTT	3638	1682	0.0588235294117647	Region1.1	NA	NA	10	3
Region1.1_ATCCTATGTGAGATTA	7012	2718	0.0988305761551626	Region1.1	NA	NA	5	6
Region1.1_ATCCTATTCAATCTCT	11900	3588	0.0515966386554622	Region1.1	NA	NA	12	2
Region1.1_ATCGATGAGAGCCGTA	8445	2953	0.0875074008288928	Region1.1	NA	NA	9	6
Region1.1_ATCGATGAGTAGATCA	4003	1497	0.10267299525356	Region1.1	TTCTTGCCGTT	0:47M3D44M	10	3
Region1.1_ATCGATGCAAACTAAG	7490	2635	0.179706275033378	Region1.1	ATACCGTGGCT_TCCGACAGGAA_TCTTGGCCACA	0:47M3D44M_0:91M_0:91M	4	11
Region1.1_ATCGATGCAACAGAGC	3953	1744	0.0976473564381483	Region1.1	NA	NA	5	2
Region1.1_ATCGATGCAGCGTTTA	4389	1938	0.107085896559581	Region1.1	NA	NA	12	0
Region1.1_ATCGATGGTCGAGCAA	5313	2242	0.112554112554113	Region1.1	NA	NA	12	0
Region1.1_ATCGATGGTTAAAGTG	5667	2355	0.0723486853714488	Region1.1	NA	NA	4	11
Region1.1_ATCGCCTAGCCTTTCC	5105	2211	0.0742409402546523	Region1.1	AATTCTCTTTT_ACTGGGGCAGT_AGAAGATAGAA_AGCCGGAGTGA_TCCCGGACGCT	0:91M_0:91M_0:91M_0:91M_0:91M	4	11
Region1.1_ATCGCCTAGGGTATAT	7076	2978	0.0209157716223855	Region1.1	AAGAAAAAGAA	0:49M1I41M	10	3
Region1.1_ATCGCCTAGGTCTGGA	7093	2272	0.215000704920344	Region1.1	NA	NA	7	18
Region1.1_ATCGCCTCACATATCG	4213	1769	0.0348920009494422	Region1.1	NA	NA	12	0
Region1.1_ATCGCCTCACCAACAT	9508	3148	0.0917122423222549	Region1.1	NA	NA	4	3
Region1.1_ATCGCCTCACCAGCGT	4764	2069	0.0785054575986566	Region1.1	NA	NA	12	0
Region1.1_ATCGCCTGTTTAAGGA	11478	3320	0.153859557414184	Region1.1	NA	NA	20	18
Region1.1_ATCGCCTGTTTGGGTT	3205	1353	0.117940717628705	Region1.1	NA	NA	12	3
Region1.1_ATCGCCTTCGAATCCA	4860	2018	0.0944444444444444	Region1.1	NA	NA	12	0
Region1.1_ATCGGATAGAAGGGAT	5237	2065	0.111132327668512	Region1.1	NA	NA	9	6
Region1.1_ATCGGATCATCAGCAT	3638	1678	0.0244639912039582	Region1.1	NA	NA	12	0
Region1.1_ATCGGCGAGATGGCGT	9478	3141	0.110677358092425	Region1.1	NA	NA	16	14
Region1.1_ATCGGCGAGCATGAAT	7468	2800	0.116630958757365	Region1.1	ACTCCTGCGGA_TAGAAAGGACA_TAGGCGCGGAA_TCCCCCCGCGA	0:91M_0:91M_0:91M_0:91M	16	14
Region1.1_ATCGGCGAGGGTCAAC	3424	1611	0.106308411214953	Region1.1	NA	NA	12	2
Region1.1_ATCGGCGCACTCCCTA	3224	1379	0.0468362282878412	Region1.1	NA	NA	12	0
Region1.1_ATCGGCGCAGTGACCC	5915	2481	0.0912933220625528	Region1.1	NA	NA	1	6
Region1.1_ATCGGCGCATGCGGTC	10368	3444	0.0717592592592593	Region1.1	AGACACAGGGT	0:91M	8	14
Region1.1_ATCGGCGGTCCAGCGT	4665	1951	0.120685959271168	Region1.1	NA	NA	12	0
Region1.1_ATCGGCGGTTGCTCGG	2974	1434	0.0655682582380632	Region1.1	NA	NA	12	0
Region1.1_ATCGGCGTCGATGCTA	5537	2394	0.0904822105833484	Region1.1	NA	NA	9	6
Region1.1_ATCGGCGTCGTTGTTT	12770	3868	0.184808144087706	Region1.1	NA	NA	16	14
Region1.1_ATCGTAGCAGCATTGT	7148	2785	0.0706491326245103	Region1.1	NA	NA	9	6
Region1.1_ATCGTAGTCGAACCTA	11998	3684	0.100766794465744	Region1.1	NA	NA	26	13
Region1.1_ATCGTAGTCTGCCCTA	9242	3123	0.102034191733391	Region1.1	ATTGTTCTTGT_TCTTCAACCGT	0:91M_0:91M	8	14
Region1.1_ATCGTCCCAGAGGACT	3118	1361	0.0939704939063502	Region1.1	NA	NA	12	2
Region1.1_ATCGTCCCAGGGCTTC	4021	1708	0.0676448644615767	Region1.1	NA	NA	12	0
Region1.1_ATCGTCCCAGTCAACT	3586	1657	0.0195203569436698	Region1.1	NA	NA	12	2
Region1.1_ATCGTGAAGCTGCCAC	9230	3281	0.0722643553629469	Region1.1	TTTCACGGAGA	0:91M	4	11
Region1.1_ATCGTGACACGCGTGT	4044	1771	0.137487636003956	Region1.1	NA	NA	4	3
Region1.1_ATCGTGACAGCGTGAA	5766	2316	0.101630246271245	Region1.1	NA	NA	12	0
Region1.1_ATCGTGACAGCTGAGA	4393	1912	0.0587297974049624	Region1.1	ATCTTGAAGTT_TGGTGGTATAT	0:91M_0:91M	12	0
Region1.1_ATCGTGACAGTATTCG	4885	2267	0.0659160696008189	Region1.1	NA	NA	4	0
Region1.1_ATCGTGATCATCCCGT	7657	2872	0.0976883897087632	Region1.1	NA	NA	26	13
Region1.1_ATCGTGATCGCAGAGA	5180	2295	0.0818532818532818	Region1.1	NA	NA	4	0
Region1.1_ATCGTGATCTTACCGC	3378	1603	0.108052101835406	Region1.1	AAGAAAAAGAA	0:91M	12	0
Region1.1_ATCTCTAAGATCGCCC	4445	1933	0.100562429696288	Region1.1	NA	NA	NA	3
Region1.1_ATCTCTAAGATTAGCA	6512	2618	0.0686425061425062	Region1.1	NA	NA	9	6
Region1.1_ATCTCTAAGTAGGTTA	17514	4713	0.0532716683795821	Region1.1	TGGTGAGATGA	0:91M	17	13
Region1.1_ATCTCTACAAACCACT	5002	1948	0.101759296281487	Region1.1	NA	NA	12	2
Region1.1_ATCTCTACAAACTCGT	1252	528	0.15814696485623	Region1.1	NA	NA	7	18
Region1.1_ATCTCTACAATTGCCA	6077	2450	0.111074543360211	Region1.1	NA	NA	9	6
Region1.1_ATCTCTACATGCCATA	2976	1422	0.0571236559139785	Region1.1	NA	NA	12	3
Region1.1_ATCTCTAGTACCTAAC	3581	1689	0.0617146048589779	Region1.1	AAGAGTCTACT_AATGCTTAGAA	0:91M_0:91M	10	11
Region1.1_ATCTCTAGTACGCGTC	6287	2568	0.117066963575632	Region1.1	NA	NA	4	0
Region1.1_ATCTCTATCAATCGGT	3984	1558	0.0564759036144578	Region1.1	NA	NA	12	2
Region1.1_ATCTCTATCCTTCGAC	4809	1992	0.0835932626325639	Region1.1	NA	NA	12	2
Region1.1_ATCTCTATCTGTTCAT	5268	1828	0.178815489749431	Region1.1	NA	NA	3	11
Region1.1_ATCTTCAAGGTGCTGA	2101	1114	0.0490242741551642	Region1.1	NA	NA	12	0
Region1.1_ATCTTCAAGTATTGCC	2181	1011	0.156350298028427	Region1.1	AAGAAAAAGAA	0:47M3D44M	12	10
Region1.1_ATCTTCACAACTCGAT	10017	3625	0.101826894279724	Region1.1	TGAACTACGTA	0:91M	16	14
Region1.1_ATCTTCACAGATCATC	5568	2323	0.127334770114943	Region1.1	NA	NA	12	11
Region1.1_ATCTTCACATCTGCGG	4833	2100	0.0575212083591972	Region1.1	NA	NA	12	0
Region1.1_ATCTTCATCCTTGAAG	1120	623	0.194642857142857	Region1.1	NA	NA	10	3
Region1.1_ATGAAAGCAACTCGTA	5222	1980	0.156070471083876	Region1.1	NA	NA	12	2
Region1.1_ATGAAAGCACCACTGG	6175	2565	0.0824291497975709	Region1.1	TGAACTACGTA	0:91M	16	14
Region1.1_ATGAAAGCAGAGGTAC	3965	1698	0.0829760403530895	Region1.1	NA	NA	12	0
Region1.1_ATGAAAGCATCCGGTG	3027	1342	0.0660720185001652	Region1.1	NA	NA	12	0
Region1.1_ATGACCAAGAGGGTCT	6802	2736	0.121875918847398	Region1.1	NA	NA	9	6
Region1.1_ATGACCAAGCGCAATG	9396	3497	0.113771817794806	Region1.1	AGAGTGGAAGT	0:91M	14	14
Region1.1_ATGACCACACAACCGC	3868	1760	0.110651499482937	Region1.1	NA	NA	NA	3
Region1.1_ATGACCACACACCTTC	8600	3318	0.0676744186046512	Region1.1	TTTCACGGAGA	0:91M	16	14
Region1.1_ATGACCAGTTCAGCGC	9252	3241	0.0713359273670558	Region1.1	NA	NA	12	0
Region1.1_ATGACCATCTGTGTGA	4056	1796	0.0808678500986193	Region1.1	AAGAAAAAGAA	0:49M1I41M	12	2
Region1.1_ATGAGGGAGCTTTGTG	3541	1485	0.0737079920926292	Region1.1	NA	NA	12	3
Region1.1_ATGAGGGAGGAGTATT	4113	1716	0.145149525893508	Region1.1	NA	NA	4	0
Region1.1_ATGAGGGAGGTTCATC	1668	866	0.164868105515588	Region1.1	TTTCACGGAGA	0:91M	9	15
Region1.1_ATGAGGGCACGACAAG	5874	2396	0.0929519918283963	Region1.1	NA	NA	9	6
Region1.1_ATGAGGGTCAAATGAG	4509	1908	0.0871590153027279	Region1.1	NA	NA	4	0
Region1.1_ATGAGTCAGAGGATGA	5377	2348	0.0771805839687558	Region1.1	TTCTTGCCGTT	0:91M	5	6
Region1.1_ATGAGTCGTTATCTGG	6880	2684	0.082703488372093	Region1.1	NA	NA	16	14
Region1.1_ATGAGTCTCCACGAAT	4848	2043	0.106435643564356	Region1.1	NA	NA	12	2
Region1.1_ATGAGTCTCGGCATTA	6878	2697	0.0667345158476301	Region1.1	NA	NA	9	6
Region1.1_ATGAGTCTCTGCGAGC	3495	1576	0.063519313304721	Region1.1	NA	NA	12	3
Region1.1_ATGAGTCTCTTCCTAA	3627	1859	0.0490763716570168	Region1.1	NA	NA	NA	14
Region1.1_ATGATCGAGCAAATCA	8253	3176	0.0994789773415728	Region1.1	NA	NA	8	14
Region1.1_ATGATCGAGCCTGAAG	7338	2631	0.174707004633415	Region1.1	NA	NA	3	1
Region1.1_ATGATCGAGTATAGAC	5517	2397	0.100416893239079	Region1.1	NA	NA	4	3
Region1.1_ATGATCGGTAACGCGA	4857	2114	0.136504014823965	Region1.1	AAGAGTCTACT	0:91M	1	14
Region1.1_ATGATCGGTGTGTCGC	6816	2520	0.167106807511737	Region1.1	NA	NA	9	6
Region1.1_ATGATCGTCACTACTT	2740	1324	0.124452554744526	Region1.1	NA	NA	4	11
Region1.1_ATGCATGCATCAGCGC	2819	1309	0.129123802766939	Region1.1	NA	NA	12	3
Region1.1_ATGCATGGTCGCCTAG	5686	2106	0.0837143862117482	Region1.1	NA	NA	10	3
Region1.1_ATGCATGTCAAGTGGG	4545	1878	0.0976897689768977	Region1.1	AAGAAAAAGAA	0:31M25N60M	12	0
Region1.1_ATGCATGTCGAGAGCA	4782	2123	0.096194061062317	Region1.1	NA	NA	12	0
Region1.1_ATGCCTCAGCGTGCTC	12472	4011	0.0876363053239256	Region1.1	NA	NA	26	13
Region1.1_ATGCCTCAGTCGCTAT	6344	2328	0.158890290037831	Region1.1	NA	NA	10	3
Region1.1_ATGCCTCCACGCGTGT	4325	1862	0.0698265895953757	Region1.1	NA	NA	9	6
Region1.1_ATGCCTCCACGTCGTG	4165	1663	0.128931572629052	Region1.1	AAGAAAAAGAA	0:31M25N60M	12	2
Region1.1_ATGCCTCCACTCCTGT	8061	2869	0.108795434809577	Region1.1	NA	NA	9	6
Region1.1_ATGCCTCGTAGGGAGG	5250	2090	0.044	Region1.1	AAGAAAAAGAA_TTCTTGCCGTT	0:91M_0:91M	12	2
Region1.1_ATGCCTCGTATCACCA	3076	1501	0.0143042912873862	Region1.1	NA	NA	10	3
Region1.1_ATGCCTCGTCAGTCGC	3020	1342	0.0758278145695364	Region1.1	NA	NA	10	3
Region1.1_ATGCGATGTAGGTCAG	4022	1734	0.0574341123818996	Region1.1	NA	NA	12	2
Region1.1_ATGCGATGTATGTCAC	6770	2870	0.0314623338257016	Region1.1	AAGAAAAAGAA	0:47M40N44M	12	2
Region1.1_ATGCGATGTCTGTCAA	1462	824	0.0560875512995896	Region1.1	NA	NA	15	10
Region1.1_ATGCGATGTTCGATTG	5688	2388	0.117440225035162	Region1.1	AGAGTGGAAGT	0:91M	4	11
Region1.1_ATGCGATTCGCGTAGC	2788	1364	0.116571018651363	Region1.1	TTCTTGCCGTT	0:50M1I40M	12	0
Region1.1_ATGCGATTCTAAGGAA	4282	1724	0.113498365249883	Region1.1	NA	NA	12	2
Region1.1_ATGGAGGAGAGTCGAC	6850	2431	0.103795620437956	Region1.1	NA	NA	9	6
Region1.1_ATGGAGGCAGTCTGGC	5722	2130	0.107130373995107	Region1.1	NA	NA	12	2
Region1.1_ATGGAGGCATATGGCT	4281	1972	0.0359729035272133	Region1.1	NA	NA	12	0
Region1.1_ATGGAGGGTCACCTTC	4540	2058	0.0268722466960352	Region1.1	NA	NA	13	6
Region1.1_ATGGATCAGCCTTTGA	4854	2103	0.104243922538113	Region1.1	TTCTTGCCGTT	0:91M	12	0
Region1.1_ATGGATCAGGTTCAGG	5514	2355	0.0547696771853464	Region1.1	NA	NA	NA	6
Region1.1_ATGGATCCAATCTGCA	13765	4215	0.0942244823828551	Region1.1	NA	NA	14	14
Region1.1_ATGGATCCAGTTCTAG	3508	1568	0.111744583808438	Region1.1	NA	NA	12	3
Region1.1_ATGGGAGCACTTCAAG	8084	3063	0.118629391390401	Region1.1	NA	NA	9	6
Region1.1_ATGGGAGCAGGATCTT	8094	2791	0.0816654311835928	Region1.1	NA	NA	9	6
Region1.1_ATGGGAGGTGCCTAAT	10071	3315	0.121437791679079	Region1.1	AGACACAGGGT	0:91M	16	14
Region1.1_ATGGGAGTCAATCCGA	8783	3175	0.0529431856996471	Region1.1	NA	NA	12	0
Region1.1_ATGGGAGTCTCATAGG	7295	2625	0.113913639479095	Region1.1	NA	NA	9	6
Region1.1_ATGGGTTCATGATCTG	7055	2655	0.0973777462792346	Region1.1	NA	NA	9	6
Region1.1_ATGGGTTGTGTTCGAT	9793	3204	0.137343000102114	Region1.1	NA	NA	14	11
Region1.1_ATGGGTTTCCTGGGAC	5980	2387	0.12190635451505	Region1.1	NA	NA	12	0
Region1.1_ATGGGTTTCTTAATCC	7620	2886	0.0570866141732283	Region1.1	TTTCACGGAGA	0:91M	16	14
Region1.1_ATGGTTGAGAGGTCGT	4039	1752	0.139886110423372	Region1.1	NA	NA	12	2
Region1.1_ATGGTTGAGATACAGT	7301	2486	0.166278591973702	Region1.1	AAGAAAAAGAA_TTCTTGCCGTT	0:50M1I40M_0:91M	9	6
Region1.1_ATGGTTGAGCACTCCG	4328	1778	0.0963493530499076	Region1.1	NA	NA	12	2
Region1.1_ATGGTTGAGGTCTTTG	12206	3971	0.0729149598558086	Region1.1	ATACCGTGGCT	0:91M	9	6
Region1.1_ATGGTTGAGTTGAATG	1717	941	0.0966802562609202	Region1.1	NA	NA	12	10
Region1.1_ATGGTTGCAACGGCTC	5525	2290	0.0988235294117647	Region1.1	NA	NA	12	0
Region1.1_ATGGTTGCAAGCGATG	6176	2360	0.111560880829016	Region1.1	AGGGTCAGTGA_ATACCGTGGCT_TCTTGGCCACA	0:50M1I40M_0:50M1I40M_0:50M1I40M	4	11
Region1.1_ATGGTTGCACCTGCTT	5849	2337	0.107026842195247	Region1.1	NA	NA	12	0
Region1.1_ATGGTTGGTGTTATCG	5547	2430	0.0861727059671895	Region1.1	NA	NA	4	3
Region1.1_ATGGTTGTCTTCCAGC	1425	785	0.148771929824561	Region1.1	NA	NA	12	10
Region1.1_ATGTCCCAGGTAAACT	6264	2171	0.200191570881226	Region1.1	NA	NA	9	13
Region1.1_ATGTCCCCACACTTAG	4722	2054	0.0876747141041931	Region1.1	NA	NA	12	2
Region1.1_ATGTCCCCATAACCCA	4668	1949	0.166238217652099	Region1.1	NA	NA	10	11
Region1.1_ATGTCCCGTCATCCCT	6702	2712	0.0832587287376902	Region1.1	NA	NA	4	0
Region1.1_ATGTCCCGTCCGCAGT	7284	2832	0.0961010433827567	Region1.1	AAGAAAAAGAA	0:47M6D44M	4	11
Region1.1_ATGTCTTAGGTTCTAC	3645	1743	0.08559670781893	Region1.1	NA	NA	10	3
Region1.1_ATGTCTTGTCAGACGA	13457	4261	0.0775061306383295	Region1.1	NA	NA	15	13
Region1.1_ATGTCTTGTCGATGCC	3400	1574	0.0808823529411765	Region1.1	NA	NA	12	0
Region1.1_ATGTCTTGTGGGCTCT	4398	1993	0.0741246020918599	Region1.1	NA	NA	10	11
Region1.1_ATGTCTTTCCGCAAAT	9561	3404	0.0800125509883903	Region1.1	NA	NA	12	2
Region1.1_ATGTCTTTCTGGGTCG	9383	2631	0.0738569753810082	Region1.1	NA	NA	22	13
Region1.1_ATTACCTCAACACAAA	10559	3368	0.0982100577706222	Region1.1	NA	NA	5	2
Region1.1_ATTACCTCAAGTGCAG	4019	1733	0.0980343368997263	Region1.1	NA	NA	12	0
Region1.1_ATTACCTGTCTTCAAG	8527	3112	0.0867831593760994	Region1.1	ACTCCTGCGGA_TAGAAAGGACA_TAGGCGCGGAA_TCCCCCCGCGA_TCCTGAGAGCA_TGTCGGTATGT	0:91M_0:91M_0:91M_0:91M_0:91M_0:91M	16	14
Region1.1_ATTACCTGTGAATATG	6331	2434	0.0976149107565945	Region1.1	NA	NA	NA	6
Region1.1_ATTACCTGTGCTCCGA	4758	1855	0.129466162253048	Region1.1	NA	NA	12	0
Region1.1_ATTACTCAGTAAGCAT	8533	3066	0.129028477674909	Region1.1	NA	NA	22	13
Region1.1_ATTACTCAGTATGATG	8349	2984	0.113905856988861	Region1.1	AGAGTGGAAGT	0:91M	14	11
Region1.1_ATTACTCAGTGCTAGG	7328	2732	0.0786026200873362	Region1.1	NA	NA	9	6
Region1.1_ATTACTCTCCGTTGAA	5341	2441	0.0683392623104287	Region1.1	TTTCACGGAGA	0:91M	4	11
Region1.1_ATTACTCTCGATGCAT	4380	1924	0.138127853881279	Region1.1	NA	NA	12	3
Region1.1_ATTATCCAGGTTCAGG	5810	2440	0.0549053356282272	Region1.1	NA	NA	4	0
Region1.1_ATTATCCGTAATGCTC	2960	1467	0.0243243243243243	Region1.1	AAGAAAAAGAA	0:31M25N60M	12	2
Region1.1_ATTATCCGTTCTCAGA	5899	2304	0.0789964400745889	Region1.1	NA	NA	12	0
Region1.1_ATTATCCTCAGTCCGG	8013	2926	0.0844877074753525	Region1.1	NA	NA	4	0
Region1.1_ATTATCCTCATCGACA	3815	1868	0.0809960681520314	Region1.1	NA	NA	12	0
Region1.1_ATTATCCTCCAACTAG	4575	2025	0.0550819672131148	Region1.1	NA	NA	10	3
Region1.1_ATTCACTGTACTAGCT	5846	2429	0.105542251111871	Region1.1	NA	NA	12	0
Region1.1_ATTCACTGTTATCTGG	3130	1550	0.0613418530351438	Region1.1	NA	NA	12	2
Region1.1_ATTCACTGTTTACGAC	4591	1971	0.100849488128948	Region1.1	NA	NA	12	2
Region1.1_ATTCACTTCAATCCGA	6594	2344	0.125568698817106	Region1.1	NA	NA	4	11
Region1.1_ATTCACTTCGACGCGT	3977	1804	0.0447573547900427	Region1.1	NA	NA	12	2
Region1.1_ATTCAGGAGACCGTTT	1024	647	0.2236328125	Region1.1	NA	NA	12	10
Region1.1_ATTCAGGAGAGGGTCT	3797	1669	0.0613642349223071	Region1.1	NA	NA	12	0
Region1.1_ATTCAGGCAAATGATG	4034	1768	0.0738720872583044	Region1.1	NA	NA	12	2
Region1.1_ATTCAGGCAAGACAAT	4011	1971	0.0403889304412865	Region1.1	NA	NA	5	6
Region1.1_ATTCAGGCAGCCATTA	4808	2244	0.102745424292845	Region1.1	NA	NA	9	6
Region1.1_ATTCAGGGTATCCCAA	6511	2450	0.100598986330825	Region1.1	NA	NA	12	0
Region1.1_ATTCAGGTCATCTACT	3631	1624	0.0625172128890113	Region1.1	AAGAAAAAGAA	0:91M	12	0
Region1.1_ATTCAGGTCCTGGTCT	12184	3995	0.0679579776756402	Region1.1	NA	NA	4	0
Region1.1_ATTCAGGTCGACGACC	2182	1243	0.0334555453712191	Region1.1	NA	NA	13	6
Region1.1_ATTCAGGTCGGCATCG	3889	1718	0.163538184623297	Region1.1	NA	NA	9	6
Region1.1_ATTCAGGTCTAGACAC	1797	988	0.0884808013355593	Region1.1	NA	NA	4	3
Region1.1_ATTCAGGTCTTCGTAT	7506	2715	0.101652011723954	Region1.1	NA	NA	10	3
Region1.1_ATTCATCAGCTCACTA	5451	2334	0.091726288754357	Region1.1	NA	NA	9	6
Region1.1_ATTCATCCAAAGGAGA	4807	1996	0.0786353234865821	Region1.1	NA	NA	12	2
Region1.1_ATTCATCCAAATACGA	4196	1800	0.101286939942803	Region1.1	NA	NA	12	2
Region1.1_ATTCATCCAGAGTTCT	4875	2257	0.0586666666666667	Region1.1	NA	NA	NA	3
Region1.1_ATTCATCCATCCTGTC	5789	2374	0.0948350319571601	Region1.1	NA	NA	9	6
Region1.1_ATTCATCGTAAGCAAT	5829	2308	0.118202092983359	Region1.1	NA	NA	12	0
Region1.1_ATTCATCGTTACCCTC	8897	3255	0.0600202315387209	Region1.1	NA	NA	12	0
Region1.1_ATTCCATAGATGAATC	2095	1242	0.0281622911694511	Region1.1	NA	NA	12	0
Region1.1_ATTCCATCACATACGT	10010	3281	0.108891108891109	Region1.1	NA	NA	5	2
Region1.1_ATTCCATGTAGCACAG	2106	992	0.212725546058879	Region1.1	TTCTTGCCGTT	0:50M1I40M	1	15
Region1.1_ATTCCATGTAGTTCCA	6366	2647	0.066760917373547	Region1.1	TTCTTGCCGTT	0:47M3D44M	5	2
Region1.1_ATTCCATTCAGTCACA	8539	3119	0.113479330132334	Region1.1	TCTAATGGACT_TGAACTACGTA	0:91M_0:91M	10	11
Region1.1_ATTCCATTCATGCCAA	4933	2286	0.057774173930671	Region1.1	NA	NA	9	6
Region1.1_ATTCCATTCTCGCTCA	5135	2410	0.0525803310613437	Region1.1	TCGAGCGTCCA	0:91M	12	2
Region1.1_ATTCCCGAGAATCCCT	4076	1764	0.0672227674190383	Region1.1	TTCTTGCCGTT	0:91M	10	3
Region1.1_ATTCCCGCACGACCTG	5427	2407	0.103924820342731	Region1.1	NA	NA	12	0
Region1.1_ATTCCCGCAGGGATAC	2755	1309	0.017059891107078	Region1.1	NA	NA	12	2
Region1.1_ATTCCCGGTACCCACG	5570	2398	0.0710951526032316	Region1.1	NA	NA	4	11
Region1.1_ATTCCCGGTCTTCCGT	4883	2167	0.0921564611918902	Region1.1	NA	NA	12	2
Region1.1_ATTCCCGGTGATACTC	4693	1903	0.0752184103984658	Region1.1	NA	NA	12	2
Region1.1_ATTCCCGGTGCATGTT	4633	2036	0.092596589682711	Region1.1	NA	NA	12	0
Region1.1_ATTCCCGTCAAGAGTA	1106	606	0.225135623869801	Region1.1	NA	NA	12	10
Region1.1_ATTCCTAAGATTGATG	5180	2036	0.084942084942085	Region1.1	NA	NA	12	2
Region1.1_ATTCCTAAGCTTCGTA	3550	1490	0.0915492957746479	Region1.1	NA	NA	12	0
Region1.1_ATTCCTAGTACGGGAT	4658	1863	0.146200085873766	Region1.1	NA	NA	NA	11
Region1.1_ATTCCTAGTAGACAAT	4114	1850	0.0666018473505104	Region1.1	NA	NA	10	3
Region1.1_ATTCCTAGTCGCGGTT	4438	1827	0.101622352410996	Region1.1	NA	NA	12	0
Region1.1_ATTCCTATCCCTCTAG	1804	798	0.0254988913525499	Region1.1	NA	NA	10	3
Region1.1_ATTCGTTAGATAGGGA	4228	1796	0.13197729422895	Region1.1	NA	NA	10	11
Region1.1_ATTCGTTAGGCTGAAC	3958	1638	0.0795856493178373	Region1.1	NA	NA	10	3
Region1.1_ATTCGTTAGTCACGAG	4678	1996	0.052800342026507	Region1.1	NA	NA	12	0
Region1.1_ATTCGTTCAGGCCTGT	1168	721	0.0667808219178082	Region1.1	NA	NA	0	9
Region1.1_ATTCGTTGTGATCATC	2052	1115	0.0487329434697856	Region1.1	NA	NA	12	0
Region1.1_ATTCGTTGTTCGTTCC	3144	1342	0.07029262086514	Region1.1	AACTGGAGCTT	0:91M	12	2
Region1.1_ATTCGTTTCAGCCTCT	10356	3223	0.128524526844341	Region1.1	NA	NA	22	13
Region1.1_ATTCGTTTCGGTCTAA	4642	2088	0.0290822921154675	Region1.1	NA	NA	1	6
Region1.1_ATTCGTTTCGGTCTGG	9159	3527	0.0669287040069877	Region1.1	NA	NA	NA	0
Region1.1_ATTCTACAGCGACTAG	6484	2493	0.107495373226403	Region1.1	NA	NA	9	6
Region1.1_ATTCTACCATAACAGA	7688	2823	0.101716961498439	Region1.1	NA	NA	4	11
Region1.1_ATTCTACGTACCCACG	2195	1418	0.0519362186788155	Region1.1	NA	NA	4	3
Region1.1_ATTCTTGAGTGCACTT	2124	1073	0.0207156308851224	Region1.1	NA	NA	12	3
Region1.1_ATTGGGTAGATGTAGT	6723	2504	0.081808716346869	Region1.1	NA	NA	4	11
Region1.1_ATTGGGTAGCATTTGC	2187	1120	0.0123456790123457	Region1.1	AAGAAAAAGAA	0:49M1I41M	12	2
Region1.1_ATTGGGTAGGGTATAT	6815	2822	0.083492296404989	Region1.1	NA	NA	5	6
Region1.1_ATTGGGTAGTACTGTC	5344	2022	0.12874251497006	Region1.1	NA	NA	12	0
Region1.1_ATTGGGTCAGCTGCCA	4568	1827	0.104640980735552	Region1.1	NA	NA	12	2
Region1.1_ATTGTTCAGACTGTTC	7734	3040	0.0469356089992242	Region1.1	TCTAATGGACT	0:91M	14	11
Region1.1_ATTGTTCAGAGGTGCT	5860	2268	0.0506825938566553	Region1.1	NA	NA	12	0
Region1.1_ATTGTTCAGCACCGTC	5996	2420	0.0443629086057372	Region1.1	NA	NA	4	0
Region1.1_ATTGTTCAGGGACAGG	1045	598	0.137799043062201	Region1.1	NA	NA	12	0
Region1.1_ATTGTTCAGGGTCTTT	8017	2993	0.0704752401147561	Region1.1	NA	NA	4	0
Region1.1_ATTGTTCCAGTGCCTG	4208	1867	0.0665399239543726	Region1.1	NA	NA	12	2
Region1.1_ATTGTTCTCCTTTAGT	3596	1793	0.0792547274749722	Region1.1	NA	NA	12	0
Region1.1_ATTTACCAGAGTCCGA	3717	1694	0.0497713209577616	Region1.1	NA	NA	3	11
Region1.1_ATTTACCCAAATCAAG	2665	1618	0.0120075046904315	Region1.1	AACTGGAGCTT_ACCAGGGGCGA_AGGCAAAGGTA_ATGTATACGCA_TAGCAAGGGGT_TTCGCGACCCA_TTCGGCCACGT_TTTTTTTTGTT	0:91M_0:91M_0:91M_0:91M_0:91M_0:91M_0:91M_0:91M	10	3
Region1.1_ATTTACCCAATGTCAC	12706	3584	0.0258145757909649	Region1.1	TGAACTACGTA	0:91M	13	14
Region1.1_ATTTACCGTCGCGGTT	7119	2640	0.118555976963057	Region1.1	NA	NA	9	6
Region1.1_ATTTACCGTGGTTTGT	12572	3660	0.0415208399618199	Region1.1	NA	NA	13	14
Region1.1_ATTTACCGTTGGTAGG	3525	1572	0.110921985815603	Region1.1	NA	NA	15	2
Region1.1_ATTTACCTCCTCCACA	5065	2309	0.0852912142152024	Region1.1	TTCTTGCCGTT	0:91M	12	0
Region1.1_ATTTACCTCTGAGGTT	4915	1942	0.103967446592065	Region1.1	NA	NA	12	2
Region1.1_ATTTACCTCTTGGGCG	4799	2193	0.0660554282142113	Region1.1	NA	NA	NA	3
Region1.1_ATTTCACGTCGTAATC	3018	1367	0.0506958250497018	Region1.1	NA	NA	4	3
Region1.1_ATTTCACGTGGAAGTC	2744	1468	0.0980320699708455	Region1.1	NA	NA	12	0
Region1.1_ATTTCACTCATTGCCC	6306	2509	0.0727878211227403	Region1.1	NA	NA	12	0
Region1.1_ATTTCACTCCTACAAG	4264	1845	0.0947467166979362	Region1.1	NA	NA	12	2
Region1.1_ATTTCTGAGGTACAAT	7106	2553	0.170419363917816	Region1.1	NA	NA	4	3
Region1.1_ATTTCTGCAAGAATGT	4006	1815	0.113330004992511	Region1.1	NA	NA	12	0
Region1.1_ATTTCTGCAATGCTCA	3682	1582	0.0806626833242803	Region1.1	NA	NA	12	2
Region1.1_ATTTCTGCATCACGGC	11305	3514	0.108447589562141	Region1.1	AAGAAAAAGAA	0:31M25N60M	9	6
Region1.1_ATTTCTGGTGTCACAT	3043	1331	0.0657246138678935	Region1.1	NA	NA	12	2
Region1.1_CAAAGAAAGAGAACCC	3893	1748	0.0544567171846905	Region1.1	NA	NA	12	2
Region1.1_CAAAGAAAGCTGCCAC	2802	1307	0.0645967166309779	Region1.1	AAGAAAAAGAA	0:31M25N60M	12	2
Region1.1_CAAAGAAAGGGCCAAT	8304	3031	0.0957369942196532	Region1.1	NA	NA	12	0
Region1.1_CAAAGAACAAGGTTGG	4946	2010	0.103922361504246	Region1.1	NA	NA	12	2
Region1.1_CAAAGAACAAGTTTGC	4106	1716	0.0202143205065757	Region1.1	NA	NA	10	3
Region1.1_CAAAGAACAATTTCCT	2574	1256	0.0788655788655788	Region1.1	NA	NA	12	2
Region1.1_CAAAGAACAGAGTCTT	6940	2709	0.129394812680115	Region1.1	NA	NA	4	11
Region1.1_CAAAGAACATAGTCGT	3059	1578	0.0630925138934292	Region1.1	TGGTGGTATAT	0:91M	12	2
Region1.1_CAAAGAAGTGAGTAAT	4457	1806	0.116221673771595	Region1.1	NA	NA	12	0
Region1.1_CAAAGAATCCTCGCAT	4974	2186	0.0770004020908725	Region1.1	TTCTTGCCGTT	0:50M1I40M	12	0
Region1.1_CAAAGAATCTCGAGTA	3111	1287	0.0880745740919318	Region1.1	NA	NA	NA	3
Region1.1_CAACAACAGAAGCCAC	3983	1847	0.0883755962842079	Region1.1	NA	NA	4	11
Region1.1_CAACAACAGTTGGACG	6079	2429	0.111696002632012	Region1.1	NA	NA	9	6
Region1.1_CAACAACCAGTTCCAA	3744	1832	0.0534188034188034	Region1.1	NA	NA	4	11
Region1.1_CAACAACTCCATGAGT	2766	1061	0.0553145336225597	Region1.1	NA	NA	7	18
Region1.1_CAACAACTCGACACTA	4465	1878	0.162374020156775	Region1.1	AAGAAAAAGAA	0:31M25N60M	12	0
Region1.1_CAACAACTCGGTTCAA	3895	1730	0.113222079589217	Region1.1	NA	NA	12	3
Region1.1_CAACAGTAGGTACCTT	4780	2239	0.0832635983263598	Region1.1	TTCTTGCCGTT	0:91M	12	0
Region1.1_CAACAGTGTACTAGCT	3243	1736	0.0764724020968239	Region1.1	NA	NA	4	0
Region1.1_CAACAGTGTCTCTCAC	6552	2466	0.0691391941391941	Region1.1	NA	NA	9	6
Region1.1_CAACAGTGTCTTCATT	2829	1524	0.0572640509013786	Region1.1	NA	NA	12	2
Region1.1_CAACAGTGTTTGCAGT	16037	4568	0.107376691401135	Region1.1	NA	NA	NA	14
Region1.1_CAACAGTTCCGACATA	4350	1838	0.08	Region1.1	NA	NA	12	2
Region1.1_CAACAGTTCCGGCTTT	5902	2389	0.0875974246018299	Region1.1	NA	NA	9	6
Region1.1_CAACAGTTCTCGCCTA	3985	1809	0.0685069008782936	Region1.1	NA	NA	12	2
Region1.1_CAACAGTTCTTTGCAT	5257	2182	0.0937797222750618	Region1.1	NA	NA	12	0
Region1.1_CAACCAAAGAGTATAC	4970	1990	0.111871227364185	Region1.1	TTCTTGCCGTT	0:91M	12	2
Region1.1_CAACCAACAAACAGGC	3324	1613	0.0655836341756919	Region1.1	NA	NA	4	3
Region1.1_CAACCAACAACACGAG	2183	934	0.225377920293175	Region1.1	NA	NA	12	10
Region1.1_CAACCAACACGAGGTA	1953	998	0.159242191500256	Region1.1	NA	NA	12	10
Region1.1_CAACCAACACGCTATA	11465	3407	0.101264718709115	Region1.1	TGAACTACGTA	0:91M	14	14
Region1.1_CAACCAAGTCCCGCAA	4425	1873	0.113446327683616	Region1.1	NA	NA	12	0
Region1.1_CAACCAATCGATACAC	4689	2179	0.0814672638089145	Region1.1	NA	NA	4	11
Region1.1_CAACCTCAGCGACCCT	1623	827	0.164510166358595	Region1.1	NA	NA	12	10
Region1.1_CAACCTCAGCTACTGT	6828	2610	0.102519039250146	Region1.1	NA	NA	9	6
Region1.1_CAACCTCCAAGGCCTC	5225	2046	0.112727272727273	Region1.1	NA	NA	12	2
Region1.1_CAACCTCCACATGTTG	4089	1981	0.0851063829787234	Region1.1	NA	NA	12	0
Region1.1_CAACCTCTCAATGTCG	5218	1964	0.118436182445381	Region1.1	NA	NA	12	2
Region1.1_CAACGATGTACGGATG	6793	2566	0.0761077579861622	Region1.1	NA	NA	9	6
Region1.1_CAACGATGTGCCCGTA	1923	1025	0.0884035361414457	Region1.1	NA	NA	12	2
Region1.1_CAACGATGTTGATCGT	6752	2472	0.135219194312796	Region1.1	AAGAAAAAGAA	0:91M	12	3
Region1.1_CAACGATTCGTTGTTT	4481	1824	0.0618165588038384	Region1.1	AAGAAAAAGAA	0:31M25N60M	12	2
Region1.1_CAACGGCAGATGTAGT	3553	1521	0.0754292147481002	Region1.1	NA	NA	10	3
Region1.1_CAACGGCAGCGTCAGA	11585	3652	0.0903754855416487	Region1.1	TTTCACGGAGA	0:91M	16	14
Region1.1_CAACGGCAGGTGCGAT	4332	1637	0.173591874422899	Region1.1	NA	NA	12	2
Region1.1_CAACGGCCACCGCTGA	6639	2665	0.0573881608676005	Region1.1	NA	NA	9	6
Region1.1_CAACGGCCACGACTAT	3766	1499	0.0860329261816251	Region1.1	NA	NA	12	3
Region1.1_CAACGGCGTACAAGTA	4289	1904	0.084168803916997	Region1.1	NA	NA	12	0
Region1.1_CAACGGCTCGCATGAT	2250	1064	0.0386666666666667	Region1.1	NA	NA	10	3
Region1.1_CAACGGCTCGGTCGAC	4680	2148	0.0861111111111111	Region1.1	AGAGTGGAAGT	0:91M	16	14
Region1.1_CAACGGCTCTGCGGGT	5609	2409	0.089320734533785	Region1.1	NA	NA	NA	0
Region1.1_CAAGACTAGCGAGTAC	7214	2721	0.0500415858053784	Region1.1	NA	NA	4	0
Region1.1_CAAGACTCAACCGGAA	3484	1602	0.0464982778415614	Region1.1	NA	NA	12	0
Region1.1_CAAGACTTCTAGAGCT	1116	687	0.163082437275986	Region1.1	NA	NA	12	3
Region1.1_CAAGAGGAGGATATGT	9721	3369	0.108116448925008	Region1.1	TCCGACAGGAA	0:91M	12	2
Region1.1_CAAGAGGAGTTGGCTT	4219	1851	0.0831950699217824	Region1.1	TTCTTGCCGTT	0:91M	12	2
Region1.1_CAAGAGGCACAAGCAG	6173	2489	0.131378584156812	Region1.1	NA	NA	9	6
Region1.1_CAAGCTAAGCTCTTCC	6732	2528	0.0613487819370172	Region1.1	NA	NA	1	6
Region1.1_CAAGCTAAGGCCTTGC	5153	2115	0.144770036871725	Region1.1	NA	NA	12	2
Region1.1_CAAGCTAAGTCCGCCA	8789	3110	0.105472750028445	Region1.1	NA	NA	8	14
Region1.1_CAAGCTAAGTGCTCAT	13087	4067	0.0741957667914724	Region1.1	ACTCCTGCGGA_TAGAAAGGACA_TAGGCGCGGAA	0:91M_0:91M_0:91M	14	11
Region1.1_CAAGCTACAGATCACT	3929	1754	0.0972257571901247	Region1.1	NA	NA	4	3
Region1.1_CAAGCTAGTACGGATG	5851	2389	0.0770808408819005	Region1.1	NA	NA	NA	13
Region1.1_CAAGCTAGTCTAGTGT	2175	850	0.135172413793103	Region1.1	NA	NA	NA	3
Region1.1_CAAGCTATCACTTCTA	7614	2841	0.13672182821119	Region1.1	NA	NA	9	6
Region1.1_CAAGCTATCGTGTGGC	1048	715	0.0877862595419848	Region1.1	NA	NA	9	15
Region1.1_CAAGGGAAGGGACAGG	3126	1509	0.0687779910428663	Region1.1	NA	NA	9	6
Region1.1_CAAGGGAGTACTCCGG	1930	1002	0.0336787564766839	Region1.1	NA	NA	12	10
Region1.1_CAAGGGATCATTATCC	5182	2084	0.0959089154766499	Region1.1	NA	NA	12	0
Region1.1_CAATACGAGATTACCC	6217	2595	0.0778510535628116	Region1.1	NA	NA	12	0
Region1.1_CAATACGGTACCTAAC	10899	3639	0.117992476373979	Region1.1	NA	NA	5	6
Region1.1_CAATACGGTAGAGGAA	1018	610	0.130648330058939	Region1.1	NA	NA	NA	10
Region1.1_CAATACGTCAAGGACG	4747	1950	0.06425110596166	Region1.1	NA	NA	12	2
Region1.1_CAATACGTCTACAGGT	4812	2143	0.0415627597672485	Region1.1	NA	NA	12	0
Region1.1_CAATCGAAGTAGTCTC	3379	1550	0.117490381769754	Region1.1	NA	NA	12	3
Region1.1_CAATCGACACGACAAG	2399	1267	0.0608586911213005	Region1.1	NA	NA	12	0
Region1.1_CAATCGAGTAAGACCG	5356	2054	0.103622106049291	Region1.1	NA	NA	12	2
Region1.1_CAATCGAGTTGCGTAT	11562	3721	0.0690192008303062	Region1.1	NA	NA	12	0
Region1.1_CAATCGATCGAGTTGT	4621	1925	0.0692490802856525	Region1.1	AAGAAAAAGAA	0:51M1I39M	4	3
Region1.1_CAATCGATCTGCTTTA	9016	3082	0.051131322094055	Region1.1	NA	NA	NA	14
Region1.1_CAATGACAGCTAGATA	4479	1821	0.146237999553472	Region1.1	NA	NA	4	11
Region1.1_CAATGACAGTGCCGAA	2976	1361	0.0346102150537634	Region1.1	TTCTTGCCGTT	0:91M	12	2
Region1.1_CAATGACCAGGAACCA	12698	3794	0.11568750984407	Region1.1	NA	NA	5	6
Region1.1_CAATGACCAGTTGTTG	3923	1669	0.139434106551109	Region1.1	NA	NA	5	2
Region1.1_CAATGACCATGCAGGA	6705	2543	0.0970917225950783	Region1.1	NA	NA	4	11
Region1.1_CAATGACCATGGGAAC	1913	1023	0.118661787767904	Region1.1	NA	NA	10	3
Region1.1_CAATGACGTCGTTTCC	1411	802	0.0673281360737066	Region1.1	NA	NA	16	14
Region1.1_CAATTTCAGCCTTGAT	10363	3445	0.0940847245006272	Region1.1	NA	NA	12	0
Region1.1_CAATTTCAGGCATCTT	13988	4425	0.0493279954246497	Region1.1	ACCGTCCGCGA_TCCTGAGAGCA_TGTCGGTATGT_TTTCACGGAGA	0:91M_0:91M_0:91M_0:91M	10	14
Region1.1_CAATTTCCACCCTTGT	9553	3051	0.0391500052339579	Region1.1	AGAGTGGAAGT	0:91M	13	14
Region1.1_CAATTTCCACGCGGTT	3486	1596	0.113597246127367	Region1.1	NA	NA	12	0
Region1.1_CAATTTCGTCGATTCA	3956	1765	0.0937815975733064	Region1.1	NA	NA	12	2
Region1.1_CAATTTCTCATCGCTC	5188	2060	0.10331534309946	Region1.1	NA	NA	12	2
Region1.1_CAATTTCTCCAGTGCG	7711	2732	0.0330696407729218	Region1.1	NA	NA	15	1
Region1.1_CAATTTCTCGCCAGTG	4160	1752	0.06875	Region1.1	NA	NA	12	3
Region1.1_CAATTTCTCGTGGCGT	2415	1157	0.126708074534161	Region1.1	NA	NA	12	2
Region1.1_CACAACAAGTGAGGCT	3170	1431	0.0974763406940063	Region1.1	NA	NA	12	3
Region1.1_CACAACACAACCACGC	10619	3381	0.165928995197288	Region1.1	TCTTCAACCGT	0:91M	8	14
Region1.1_CACAACAGTCTGTGCG	13458	4078	0.0487442413434388	Region1.1	NA	NA	13	6
Region1.1_CACAACAGTTCCAAAC	8667	3011	0.0590746509749625	Region1.1	NA	NA	12	2
Region1.1_CACAACATCCCTATTA	14601	4275	0.0910211629340456	Region1.1	NA	NA	14	14
Region1.1_CACACAAAGCATGGGT	5583	2167	0.0963639620275837	Region1.1	NA	NA	12	0
Region1.1_CACACAAAGGAACGAA	9172	3014	0.0938726559092891	Region1.1	NA	NA	12	0
Region1.1_CACACAACACAAATGA	6486	2386	0.0715386987357385	Region1.1	NA	NA	15	3
Region1.1_CACACAAGTTCGTACA	4994	2155	0.0955146175410493	Region1.1	NA	NA	12	0
Region1.1_CACAGATAGGATATGT	4420	1966	0.0916289592760181	Region1.1	NA	NA	12	3
Region1.1_CACAGATAGTTAGTGA	6459	2505	0.0623935593745162	Region1.1	NA	NA	9	6
Region1.1_CACAGATCACCGCTGA	8166	2916	0.110825373499878	Region1.1	NA	NA	1	14
Region1.1_CACAGATCAGACCTAT	3144	1464	0.0909669211195929	Region1.1	NA	NA	4	3
Region1.1_CACAGATCAGCAATTC	3716	1562	0.142626480086114	Region1.1	NA	NA	12	2
Region1.1_CACAGATCAGTCTCTC	2618	1167	0.0362872421695951	Region1.1	NA	NA	10	3
Region1.1_CACAGATGTGAGCTCC	4190	1749	0.105489260143198	Region1.1	NA	NA	12	0
Region1.1_CACAGATGTGCAGTGA	3964	1885	0.0451564076690212	Region1.1	ACGGAAGGCTA	0:91M	10	3
Region1.1_CACAGATGTTAAGAAC	8596	3143	0.124941833410889	Region1.1	NA	NA	9	6
Region1.1_CACAGATTCGACATCA	4260	1937	0.119718309859155	Region1.1	NA	NA	12	0
Region1.1_CACAGGCAGCGCCGTT	7583	2651	0.0986416985361994	Region1.1	AAGAAAAAGAA_TTCTTGCCGTT	0:31M25N60M_0:91M	9	6
Region1.1_CACAGGCAGTAGTGCG	2612	1493	0.0141653905053599	Region1.1	NA	NA	9	6
Region1.1_CACAGGCAGTCCGTCG	5098	2177	0.0735582581404472	Region1.1	NA	NA	12	0
Region1.1_CACAGGCCATCCAACA	5390	2393	0.0884972170686456	Region1.1	NA	NA	12	0
Region1.1_CACAGGCGTATTCTCT	3143	1472	0.0804963410754057	Region1.1	NA	NA	12	2
Region1.1_CACAGGCTCCATCGTC	3257	1497	0.0122812404052809	Region1.1	AAGAAAAAGAA_TTCTTGCCGTT	0:49M13D42M_0:49M1I41M	10	3
Region1.1_CACAGGCTCGGAATGG	6988	2555	0.0905838580423583	Region1.1	NA	NA	9	6
Region1.1_CACATGAGTAACACCT	1838	900	0.014689880304679	Region1.1	NA	NA	12	3
Region1.1_CACATGAGTAAGGTCG	7875	3050	0.0372063492063492	Region1.1	NA	NA	9	6
Region1.1_CACATGAGTACCTGTA	7402	2645	0.0645771413131586	Region1.1	NA	NA	9	6
Region1.1_CACATGAGTAGCGAGT	6027	2210	0.125103700016592	Region1.1	NA	NA	12	0
Region1.1_CACATGAGTGAAGCTG	4367	1876	0.129608426837646	Region1.1	NA	NA	12	0
Region1.1_CACATGATCAACCCGG	7682	2881	0.114423327258526	Region1.1	NA	NA	10	11
Region1.1_CACCAAAAGAAGTCCG	4872	1918	0.130336617405583	Region1.1	NA	NA	12	0
Region1.1_CACCAAAAGTTCCATG	4759	2044	0.109686909014499	Region1.1	NA	NA	12	0
Region1.1_CACCAAACAATTTCCT	8197	2825	0.157740636818348	Region1.1	NA	NA	5	2
Region1.1_CACCAAATCCCGGTAG	2030	1066	0.0236453201970443	Region1.1	NA	NA	12	2
Region1.1_CACCAAATCTAGCCTC	9819	3281	0.0243405642122416	Region1.1	TCTAATGGACT_TGAACTACGTA	0:91M_0:91M	13	6
Region1.1_CACCAAATCTCATGCC	5315	2140	0.10310442144873	Region1.1	NA	NA	12	0
Region1.1_CACCGTTCAGAACGCA	5850	2320	0.106666666666667	Region1.1	NA	NA	12	0
Region1.1_CACCGTTCAGAACTAA	1617	805	0.230055658627087	Region1.1	NA	NA	12	10
Region1.1_CACCGTTCAGCTGTTA	9779	3507	0.139073524900297	Region1.1	AAGAAAAAGAA	0:49M1I41M	12	0
Region1.1_CACCGTTGTGACTAAA	4241	1818	0.124970525819382	Region1.1	NA	NA	12	2
Region1.1_CACCGTTGTGCAACGA	5624	2278	0.0362731152204836	Region1.1	NA	NA	12	0
Region1.1_CACCGTTTCCGATCTC	4045	1905	0.101606922126082	Region1.1	NA	NA	9	6
Region1.1_CACGAATAGCCTTTGA	3943	1950	0.0631498858737002	Region1.1	NA	NA	9	6
Region1.1_CACGAATGTTGGACCC	3504	1691	0.0796232876712329	Region1.1	NA	NA	12	2
Region1.1_CACGAATTCAGCGCAC	9082	3264	0.108456287161418	Region1.1	NA	NA	9	6
Region1.1_CACGAATTCTCTATGT	7069	2782	0.0578582543499788	Region1.1	NA	NA	9	6
Region1.1_CACGGGTAGCTAATCC	4427	1955	0.083352157217077	Region1.1	TTCTTGCCGTT	0:91M	12	0
Region1.1_CACGGGTCACGGCGTT	3981	1738	0.0851544837980407	Region1.1	NA	NA	12	0
Region1.1_CACGGGTGTTGCCTAA	3486	1492	0.0654044750430293	Region1.1	TTCTTGCCGTT	0:50M1I40M	12	3
Region1.1_CACGGGTTCGAGCACC	2635	1182	0.109677419354839	Region1.1	NA	NA	5	10
Region1.1_CACGGGTTCTCAATCT	7054	2512	0.0888857385880352	Region1.1	NA	NA	12	0
Region1.1_CACGTGGAGCGACAGT	6036	2491	0.0806825712392313	Region1.1	NA	NA	1	6
Region1.1_CACGTGGAGGCTGAAC	4661	1888	0.0954730744475435	Region1.1	NA	NA	12	2
Region1.1_CACGTGGCATCTGCGG	3730	1793	0.0415549597855228	Region1.1	NA	NA	12	0
Region1.1_CACGTGGGTGTCTAAC	2343	1289	0.0627400768245839	Region1.1	NA	NA	5	6
Region1.1_CACGTGGGTTATCTTC	5550	2203	0.0816216216216216	Region1.1	NA	NA	12	2
Region1.1_CACGTGGTCGCCTCTA	2956	1396	0.0828822733423545	Region1.1	NA	NA	12	2
Region1.1_CACGTGGTCTAGTGTG	5394	2053	0.0973303670745272	Region1.1	NA	NA	12	2
Region1.1_CACGTTCAGGGAGTTC	4410	2022	0.054875283446712	Region1.1	NA	NA	12	0
Region1.1_CACGTTCCAGAAATTG	9514	3354	0.0934412444818163	Region1.1	NA	NA	7	18
Region1.1_CACTAAGAGTGATCGG	6180	2435	0.111165048543689	Region1.1	NA	NA	4	3
Region1.1_CACTAAGCAAAGGTTA	5368	2380	0.0502980625931446	Region1.1	NA	NA	13	6
Region1.1_CACTAAGCAACGTAAA	5151	1991	0.105222286934576	Region1.1	NA	NA	12	2
Region1.1_CACTAAGCAAGGCCTC	4451	2062	0.0835767243316109	Region1.1	NA	NA	10	3
Region1.1_CACTAAGTCGGCCAAC	2853	1292	0.0311952330879776	Region1.1	AAGAAAAAGAA_TTCTTGCCGTT	0:47M3D44M_0:49M4D42M	12	2
Region1.1_CACTAAGTCGTGGGAA	2750	1400	0.0632727272727273	Region1.1	AAGAAAAAGAA	0:50M1I40M	12	3
Region1.1_CACTGAAAGAGGTATT	2984	1367	0.0207774798927614	Region1.1	NA	NA	12	0
Region1.1_CACTGAAAGGCCCGTT	3839	1654	0.110705912998177	Region1.1	NA	NA	4	3
Region1.1_CACTGAAAGTTGAAAC	4716	1898	0.0932994062765055	Region1.1	NA	NA	12	2
Region1.1_CACTGAACAGACCAAG	5063	2204	0.0953979853841596	Region1.1	AGAAAACAAAA	0:91M	4	3
Region1.1_CACTGAACAGGTTACT	3272	1605	0.0776283618581907	Region1.1	NA	NA	12	2
Region1.1_CACTGAATCCTTGACC	4368	1873	0.0366300366300366	Region1.1	NA	NA	12	2
Region1.1_CACTGGGCAGACACAG	9297	3131	0.174464881144455	Region1.1	NA	NA	16	16
Region1.1_CACTGGGCAGAGCGTA	9597	3091	0.118370324059602	Region1.1	ACCGTCCGCGA_AGTAAAACGGA_TCCTGAGAGCA_TGTCGGTATGT	0:91M_0:91M_0:91M_0:91M	16	14
Region1.1_CACTGGGGTCATCGCG	3346	1618	0.0603705917513449	Region1.1	NA	NA	12	0
Region1.1_CACTGGGGTTAAACAG	4047	1853	0.098838645910551	Region1.1	NA	NA	4	0
Region1.1_CACTGGGTCGGTCAGC	3433	1496	0.0501019516457909	Region1.1	NA	NA	12	2
Region1.1_CACTGTCAGAATGTTG	4577	1866	0.0773432379287743	Region1.1	NA	NA	12	0
Region1.1_CACTGTCAGACCGTTT	8111	2944	0.0924670200961657	Region1.1	NA	NA	9	6
Region1.1_CACTGTCCACGGTCTG	4693	2118	0.0733006605582783	Region1.1	NA	NA	12	2
Region1.1_CACTGTCTCAATCTCT	3155	1471	0.0611727416798732	Region1.1	NA	NA	13	6
Region1.1_CACTGTCTCATGCCGG	19792	4949	0.10337510105093	Region1.1	NA	NA	22	13
Region1.1_CACTGTCTCCATATGG	9927	3293	0.109902286692858	Region1.1	TTCTTGCCGTT	0:91M	12	2
Region1.1_CACTTCGCATACTGAC	4305	1810	0.0680603948896632	Region1.1	NA	NA	12	0
Region1.1_CACTTCGGTTTGTTCT	3407	1438	0.0234810683886117	Region1.1	TTCTTGCCGTT	0:91M	12	2
Region1.1_CAGAGCCAGTTAGTAG	2966	1360	0.0896830748482805	Region1.1	NA	NA	12	3
Region1.1_CAGAGCCCAGCGTGAA	3282	1504	0.0420475319926874	Region1.1	NA	NA	10	3
Region1.1_CAGAGCCGTCGGATTT	8728	2646	0.216086159486709	Region1.1	NA	NA	4	11
Region1.1_CAGAGCCTCAACTTTC	4412	1868	0.0754759746146872	Region1.1	NA	NA	10	3
Region1.1_CAGAGCCTCACAGAGG	2971	1487	0.0346684617973746	Region1.1	NA	NA	12	2
Region1.1_CAGAGCCTCCGCATAA	3654	1688	0.117131910235359	Region1.1	NA	NA	12	0
Region1.1_CAGAGCCTCTTCTAAC	3765	1826	0.0600265604249668	Region1.1	TTCTTGCCGTT	0:38M11D53M	10	3
Region1.1_CAGATACAGGTGAGAA	2733	1313	0.0636663007683864	Region1.1	NA	NA	4	0
Region1.1_CAGATACCACTTCAGA	4679	1842	0.108356486428724	Region1.1	NA	NA	12	2
Region1.1_CAGATACTCAGCAGAG	5165	2208	0.0766698935140368	Region1.1	NA	NA	12	2
Region1.1_CAGATCAAGACGCTCC	5791	2195	0.142807805214989	Region1.1	NA	NA	10	3
Region1.1_CAGATCACAGGAATCG	8486	3051	0.0786000471364601	Region1.1	NA	NA	12	0
Region1.1_CAGATCACATACCACA	2962	1223	0.236664415935179	Region1.1	NA	NA	9	15
Region1.1_CAGATCACATCATGAC	4099	1942	0.0624542571358868	Region1.1	AGAGTGGAAGT	0:91M	16	14
Region1.1_CAGATCAGTGTTGATC	5106	2105	0.0979240109674892	Region1.1	TTCTTGCCGTT	0:49M13D42M	12	0
Region1.1_CAGATCAGTTGTCATG	4907	2039	0.109843081312411	Region1.1	NA	NA	12	0
Region1.1_CAGATCATCCTACTGC	4245	1788	0.141578327444052	Region1.1	TTCTTGCCGTT	0:91M	NA	3
Region1.1_CAGATCATCCTTGAAG	4583	1998	0.111280820423304	Region1.1	NA	NA	12	0
Region1.1_CAGATTGAGAGTCTGG	8635	2954	0.0428488708743486	Region1.1	NA	NA	16	14
Region1.1_CAGATTGAGCGACTTT	3895	1806	0.0937098844672657	Region1.1	NA	NA	12	3
Region1.1_CAGATTGCACGCTTAA	4263	1935	0.0877316443818907	Region1.1	NA	NA	12	0
Region1.1_CAGATTGCATTCTCTA	7686	3086	0.118657298985168	Region1.1	NA	NA	9	6
Region1.1_CAGATTGGTAGTCCTA	3979	1676	0.124151796933903	Region1.1	NA	NA	NA	3
Region1.1_CAGATTGGTCTAGGCC	12689	3971	0.0877137678304043	Region1.1	AATCCGTCCGT_AATTCTCTTTT_AGAAGATAGAA_AGCCGGAGTGA_TCCCGGACGCT_TTACAGCGACA	0:91M_0:91M_0:91M_0:91M_0:91M_0:91M	4	11
Region1.1_CAGATTGGTTGGCCGT	2457	1352	0.105006105006105	Region1.1	NA	NA	NA	11
Region1.1_CAGATTGTCAGACAAA	2411	1298	0.0588967233513065	Region1.1	NA	NA	12	11
Region1.1_CAGATTGTCGCCCAGA	2062	1082	0.0402521823472357	Region1.1	NA	NA	12	2
Region1.1_CAGCAATCAATTTCTC	3713	1580	0.0751413950983033	Region1.1	NA	NA	12	2
Region1.1_CAGCAATGTAGATGTA	4376	1872	0.0516453382084095	Region1.1	NA	NA	12	0
Region1.1_CAGCAATGTCCAGTTA	11015	3483	0.155152065365411	Region1.1	AGTCACCGGGT_TCACTCTACCA	0:91M_0:91M	4	11
Region1.1_CAGCAATGTTGCGAAG	7399	2585	0.0908230842005676	Region1.1	NA	NA	9	6
Region1.1_CAGCAATTCCCGTGAG	9739	3234	0.100215627887874	Region1.1	AAGAAAAAGAA_TTCTTGCCGTT	0:31M25N60M_0:91M	7	18
Region1.1_CAGCAATTCTGGGCAC	5950	2265	0.0647058823529412	Region1.1	NA	NA	12	0
Region1.1_CAGCACGGTTCATCTT	2853	1447	0.0529267437784788	Region1.1	NA	NA	12	2
Region1.1_CAGCACGTCAAGCTGT	6936	2770	0.0756920415224914	Region1.1	NA	NA	4	0
Region1.1_CAGCACGTCCCTTGGT	5550	2441	0.0954954954954955	Region1.1	NA	NA	9	6
Region1.1_CAGCACGTCTTGGATG	3643	1659	0.119681581114466	Region1.1	NA	NA	12	2
Region1.1_CAGCAGCAGTAGAGTT	9578	3277	0.0842555857172688	Region1.1	NA	NA	12	0
Region1.1_CAGCAGCCATGGTACT	1183	722	0.17497886728656	Region1.1	NA	NA	12	10
Region1.1_CAGCAGCGTGCTGCAC	4427	2010	0.110006776598148	Region1.1	NA	NA	7	18
Region1.1_CAGCCAGAGGCCGCTT	4235	1854	0.125855962219599	Region1.1	NA	NA	5	2
Region1.1_CAGCCAGAGGTGAGAA	5601	2229	0.114443849312623	Region1.1	NA	NA	4	11
Region1.1_CAGCCAGCAGGATTCT	7445	2682	0.122498321020819	Region1.1	NA	NA	NA	0
Region1.1_CAGCCAGGTCCAGTTA	7913	2845	0.092126879818021	Region1.1	AGAGTGGAAGT	0:91M	1	14
Region1.1_CAGCCAGTCTCAAAGC	1755	851	0.22962962962963	Region1.1	NA	NA	NA	15
Region1.1_CAGCCAGTCTTCGCTG	4316	1738	0.172150139017609	Region1.1	NA	NA	NA	3
Region1.1_CAGCGTGGTAATGCGG	8765	3086	0.107358813462635	Region1.1	NA	NA	22	13
Region1.1_CAGCGTGGTTCTCCAC	3884	1786	0.114830072090628	Region1.1	NA	NA	12	3
Region1.1_CAGCGTGTCACTGTTT	5889	2516	0.0964510103582951	Region1.1	NA	NA	12	0
Region1.1_CAGCGTGTCATTGTGG	5142	2207	0.0711785297549592	Region1.1	NA	NA	12	0
Region1.1_CAGCGTGTCTTACGTT	5601	2317	0.119978575254419	Region1.1	NA	NA	4	0
Region1.1_CAGGCCAAGAGCTGCA	3899	1681	0.132085150038471	Region1.1	NA	NA	12	0
Region1.1_CAGGCCAAGGAAGTAG	4208	1702	0.0817490494296578	Region1.1	NA	NA	12	3
Region1.1_CAGGCCAAGTGCCTCG	6385	2597	0.0862960062646829	Region1.1	NA	NA	12	0
Region1.1_CAGGCCACACCTGATA	10802	3520	0.118959451953342	Region1.1	NA	NA	9	13
Region1.1_CAGGCCACAGGCAATG	4295	1767	0.109662398137369	Region1.1	NA	NA	12	2
Region1.1_CAGGCCAGTGAGTGAC	4562	1857	0.117711530030688	Region1.1	NA	NA	12	2
Region1.1_CAGGCCAGTGCCCTTT	3282	1487	0.106337599024985	Region1.1	NA	NA	12	2
Region1.1_CAGGGCTAGCAATTAG	11217	3660	0.0742622804671481	Region1.1	NA	NA	5	6
Region1.1_CAGGGCTCAAATCGTC	2347	1191	0.138900724328931	Region1.1	TTCTTGCCGTT	0:91M	12	10
Region1.1_CAGGGCTCAAGACCGA	1618	901	0.03831891223733	Region1.1	NA	NA	12	2
Region1.1_CAGGGCTCACAAATGA	7585	2877	0.0983520105471325	Region1.1	NA	NA	14	14
Region1.1_CAGGGCTCACTGTGAT	5330	2125	0.140525328330206	Region1.1	NA	NA	12	2
Region1.1_CAGGGCTCATGTTCAG	3848	1683	0.106548856548857	Region1.1	NA	NA	4	3
Region1.1_CAGGGCTTCAACTGAC	7774	2900	0.0971186004630821	Region1.1	NA	NA	9	6
Region1.1_CAGGGCTTCCATGATG	5770	2305	0.0918544194107452	Region1.1	AACAAGTACAA	0:91M	10	11
Region1.1_CAGGGCTTCGATTTCT	6963	2425	0.131552491742065	Region1.1	NA	NA	12	0
Region1.1_CAGGGCTTCGTGTCAA	4357	1875	0.120036722515492	Region1.1	NA	NA	12	0
Region1.1_CAGGTATCACCAAAGG	4465	1790	0.038521836506159	Region1.1	NA	NA	12	0
Region1.1_CAGGTATCAGTAGATA	1335	793	0.0906367041198502	Region1.1	NA	NA	4	0
Region1.1_CAGGTATGTACGAGCA	5359	2281	0.0807986564657585	Region1.1	NA	NA	12	0
Region1.1_CAGGTATGTGCTCGTG	4843	2065	0.110675201321495	Region1.1	NA	NA	5	2
Region1.1_CAGGTATGTTAGTCGT	3895	1938	0.0662387676508344	Region1.1	NA	NA	NA	2
Region1.1_CAGGTATTCCGCGAGT	1620	866	0.133333333333333	Region1.1	NA	NA	12	10
Region1.1_CAGGTATTCGGCAGTC	2749	1677	0.0134594397962896	Region1.1	NA	NA	9	6
Region1.1_CAGTGCGAGATACATG	10955	3445	0.132268370607029	Region1.1	TTTCACGGAGA	0:91M	4	11
Region1.1_CAGTGCGAGCAGGCAT	5038	2026	0.0289797538705836	Region1.1	NA	NA	12	2
Region1.1_CAGTGCGGTAGGTCAG	4602	2022	0.101477618426771	Region1.1	NA	NA	12	0
Region1.1_CAGTGCGGTTGCTTGA	3610	1704	0.0869806094182825	Region1.1	NA	NA	12	2
Region1.1_CAGTGCGTCACCTGTC	9225	2839	0.130840108401084	Region1.1	NA	NA	9	6
Region1.1_CAGTTAGAGATCACTC	5326	2136	0.13800225309801	Region1.1	NA	NA	9	6
Region1.1_CAGTTAGAGTTTCAGC	4100	1869	0.0926829268292683	Region1.1	NA	NA	12	0
Region1.1_CAGTTAGCAGACAAAT	5138	2205	0.0500194628260024	Region1.1	NA	NA	12	0
Region1.1_CAGTTAGTCAGTGCGC	3486	1672	0.0384394721744119	Region1.1	NA	NA	NA	3
Region1.1_CAGTTAGTCGCGTCGA	2955	1509	0.0707275803722504	Region1.1	NA	NA	12	0
Region1.1_CAGTTAGTCGGTAACT	3278	1491	0.12843197071385	Region1.1	AAGAAAAAGAA	0:40M21N51M	12	3
Region1.1_CAGTTCCAGCCACAAG	7185	2914	0.0641614474599861	Region1.1	NA	NA	12	0
Region1.1_CAGTTCCAGTAGGAAG	5077	2194	0.0882410872562537	Region1.1	NA	NA	12	0
Region1.1_CAGTTCCCACGCTATA	6513	2349	0.106863196683556	Region1.1	NA	NA	12	2
Region1.1_CAGTTCCGTAACACCT	2150	1168	0.111162790697674	Region1.1	NA	NA	4	0
Region1.1_CATAAGCAGAGCAGCT	5282	2056	0.136690647482014	Region1.1	NA	NA	12	2
Region1.1_CATAAGCAGCACGGAT	3470	1661	0.111527377521614	Region1.1	NA	NA	12	3
Region1.1_CATAAGCAGGTGCAGT	2202	987	0.041780199818347	Region1.1	NA	NA	12	0
Region1.1_CATAAGCCAGAAGTTA	3255	1445	0.103225806451613	Region1.1	NA	NA	12	2
Region1.1_CATAAGCGTACGATTC	4171	1776	0.113641812514984	Region1.1	NA	NA	12	2
Region1.1_CATAAGCGTCCGGACT	1526	721	0.09043250327654	Region1.1	NA	NA	1	15
Region1.1_CATAAGCGTGAGAACC	4272	1740	0.0973782771535581	Region1.1	NA	NA	12	0
Region1.1_CATAAGCGTTGTGGAG	7227	3001	0.031825100318251	Region1.1	AAGAGAGATGA	0:91M	16	14
Region1.1_CATAAGCGTTTACACG	4515	2296	0.021483942414175	Region1.1	TTTCACGGAGA	0:91M	4	11
Region1.1_CATAAGCGTTTCGTTT	7749	3102	0.092657117047361	Region1.1	TTTCACGGAGA	0:91M	10	11
Region1.1_CATAAGCTCAGGAAAT	7255	2677	0.107649896623019	Region1.1	AAAATAACAGA_AAGAGGAATGA_ACGCTAAAGTA_ATTTGTGGTAT	0:91M_0:91M_0:91M_0:91M	1	6
Region1.1_CATAAGCTCCTCTAAT	5226	2044	0.0457328740910831	Region1.1	NA	NA	12	2
Region1.1_CATACAGAGCATGTTC	6143	2315	0.127624938954908	Region1.1	NA	NA	12	0
Region1.1_CATACAGAGCTCCATA	7938	2823	0.128873771730915	Region1.1	AAGAAAAAGAA	0:91M	9	6
Region1.1_CATACAGAGTCATCCA	3625	1579	0.0504827586206897	Region1.1	NA	NA	4	3
Region1.1_CATACAGCAACTCCCT	5668	2248	0.078863796753705	Region1.1	NA	NA	12	0
Region1.1_CATACAGCAAGCGCAA	13494	4267	0.0741811175337187	Region1.1	ACAAGTCCCCT_AGCCGCCCCCA_TACTCTTGCCT	0:91M_0:91M_0:91M	14	14
Region1.1_CATACAGCAGTTAGAA	5291	1991	0.0909090909090909	Region1.1	NA	NA	12	2
Region1.1_CATACAGGTCGAAACG	4923	2185	0.0662197846841357	Region1.1	NA	NA	12	0
Region1.1_CATACCCCAGGCATTT	7879	2705	0.209290519101409	Region1.1	NA	NA	20	18
Region1.1_CATACCCGTAGCGCTC	4629	2194	0.0464463166990711	Region1.1	NA	NA	12	0
Region1.1_CATACCCTCGTGAGAG	17259	4753	0.0910829132626456	Region1.1	TTCTTGCCGTT	0:50M1I40M	4	0
Region1.1_CATACCCTCTCTATAC	2097	1232	0.0238435860753457	Region1.1	NA	NA	NA	3
Region1.1_CATACTTAGACGATAT	6573	2635	0.0713525026624068	Region1.1	NA	NA	9	6
Region1.1_CATACTTAGATCCCGC	5757	2263	0.0988361994094146	Region1.1	NA	NA	9	6
Region1.1_CATACTTCAAGCACAG	4742	2008	0.0843525938422607	Region1.1	NA	NA	12	0
Region1.1_CATACTTCACGAGGAT	4051	1695	0.0923228832387065	Region1.1	NA	NA	12	2
Region1.1_CATACTTGTCACTTCC	5777	2449	0.0839536091396919	Region1.1	AAGAAAAAGAA	0:31M25N60M	12	0
Region1.1_CATACTTGTTAATGAG	3498	1561	0.0823327615780446	Region1.1	NA	NA	12	2
Region1.1_CATACTTGTTCATCGA	15218	4082	0.0984360625574977	Region1.1	NA	NA	NA	13
Region1.1_CATACTTTCAGTAGGG	1417	907	0.0331686661961891	Region1.1	NA	NA	12	2
Region1.1_CATACTTTCTATACGG	5003	2131	0.126324205476714	Region1.1	NA	NA	12	0
Region1.1_CATACTTTCTGAGATC	4205	1843	0.0416171224732461	Region1.1	NA	NA	9	6
Region1.1_CATAGACAGATGCTAA	10946	3543	0.0572811986113649	Region1.1	AAGAAAAAGAA_TTCTTGCCGTT	0:91M_0:91M	NA	13
Region1.1_CATAGACAGCTGTACT	6525	2415	0.0116475095785441	Region1.1	NA	NA	12	2
Region1.1_CATAGACCACAGCCTG	5723	2241	0.0850952297745937	Region1.1	NA	NA	NA	6
Region1.1_CATAGACCACCTGTCT	3541	1640	0.029370234397063	Region1.1	NA	NA	NA	3
Region1.1_CATAGACGTACGGATG	4772	2023	0.0966051969823973	Region1.1	NA	NA	12	0
Region1.1_CATAGACGTGCATGTT	4540	2148	0.0643171806167401	Region1.1	NA	NA	12	0
Region1.1_CATAGACGTGGCTTGC	3296	1525	0.0876820388349515	Region1.1	TTCTTGCCGTT	0:49M13D42M	4	3
Region1.1_CATAGACTCTCTCTTC	5174	2220	0.0981832238113645	Region1.1	AAGAAAAAGAA	0:49M1I41M	12	0
Region1.1_CATCAAGAGAATACAC	6267	2539	0.0558480931865326	Region1.1	NA	NA	4	0
Region1.1_CATCAAGAGGCCATAG	8585	3057	0.0157251019219569	Region1.1	NA	NA	10	3
Region1.1_CATCAAGAGTTTCGGT	10923	3604	0.0931978394214044	Region1.1	ATTGTTCTTGT_TCTTCAACCGT	0:91M_0:91M	17	13
Region1.1_CATCAAGCAAGTCCAT	7653	2831	0.130798379720371	Region1.1	NA	NA	4	0
Region1.1_CATCAAGCACAGTCAT	2624	1553	0.0403963414634146	Region1.1	AAGAAAAAGAA	0:31M25N60M	9	6
Region1.1_CATCAAGCATATGGCT	9963	3245	0.0883268091940179	Region1.1	NA	NA	9	6
Region1.1_CATCAAGGTAGACTGG	3028	1393	0.0280713342140026	Region1.1	NA	NA	NA	3
Region1.1_CATCAAGTCAGACTGT	11302	3586	0.0844983188816139	Region1.1	AGGCAAAGGTA	0:91M	NA	13
Region1.1_CATCAAGTCCCATTTA	5703	2366	0.0999473961073119	Region1.1	NA	NA	12	0
Region1.1_CATCAAGTCCCGTTGT	1074	572	0.186219739292365	Region1.1	NA	NA	12	10
Region1.1_CATCCACAGGTCCGAA	4665	1882	0.092604501607717	Region1.1	NA	NA	12	2
Region1.1_CATCCACAGGTTCCAT	3154	1622	0.0152187698161065	Region1.1	NA	NA	1	14
Region1.1_CATCCACCAAAGCTCT	1781	930	0.077484559236384	Region1.1	NA	NA	12	10
Region1.1_CATCCACCAACATACC	5689	2437	0.0752329056073124	Region1.1	NA	NA	12	0
Region1.1_CATCCACCAATTCGTG	1296	884	0.0825617283950617	Region1.1	NA	NA	12	3
Region1.1_CATCCACCATCTAACG	8527	3065	0.0895977483288378	Region1.1	AAGAGTCTACT_AATGCTTAGAA_TGCGCGTGCCA	0:91M_0:91M_0:91M	8	14
Region1.1_CATCCACCATGCCGCA	4116	1885	0.0787172011661808	Region1.1	NA	NA	12	0
Region1.1_CATCCACGTCGAGCAA	8365	2860	0.0836820083682008	Region1.1	NA	NA	12	0
Region1.1_CATCCACGTGAACCGA	1376	805	0.0181686046511628	Region1.1	AAGAGAGATGA	0:91M	16	15
Region1.1_CATCCACGTGAGCGAT	5168	2165	0.0671439628482972	Region1.1	NA	NA	12	0
Region1.1_CATCCACGTTAGGGAC	3824	1638	0.0640690376569038	Region1.1	NA	NA	12	2
Region1.1_CATCCACTCCGGCTTT	4780	2075	0.0822175732217573	Region1.1	NA	NA	12	0
Region1.1_CATCCCACACACGCCA	5474	2438	0.0626598465473146	Region1.1	NA	NA	12	2
Region1.1_CATCCCAGTAGCTTTG	5162	2342	0.0432003099573809	Region1.1	NA	NA	9	6
Region1.1_CATCCCAGTCCAGCCA	3769	1767	0.0679225258689307	Region1.1	NA	NA	12	0
Region1.1_CATCCCATCCCACAGG	6520	2578	0.0592024539877301	Region1.1	AAGAAAAAGAA_TTCTTGCCGTT	0:50M1I40M_0:91M	9	6
Region1.1_CATCCCATCCGAAGGA	6604	2751	0.100545124167171	Region1.1	NA	NA	4	11
Region1.1_CATCCGTAGCAACTCT	4901	2181	0.0567231177310753	Region1.1	NA	NA	12	0
Region1.1_CATCCGTAGGCTCCCA	14007	3983	0.0529735132433783	Region1.1	NA	NA	NA	6
Region1.1_CATCCGTCAAGCTACT	5581	2340	0.109836946783731	Region1.1	NA	NA	12	0
Region1.1_CATCCGTCAGCGTGAA	8673	2944	0.0758676351896691	Region1.1	NA	NA	12	0
Region1.1_CATCCGTGTCCGTTTC	3053	1354	0.0422535211267606	Region1.1	NA	NA	12	2
Region1.1_CATCCGTGTCGTACAT	5560	2267	0.097841726618705	Region1.1	NA	NA	9	6
Region1.1_CATCCGTGTCGTGATT	2145	962	0.110955710955711	Region1.1	NA	NA	12	2
Region1.1_CATCCGTGTGTCCATA	2646	1284	0.0491307634164777	Region1.1	NA	NA	12	2
Region1.1_CATCCGTGTTGTACGT	5909	2280	0.0384159756303943	Region1.1	AAGAAAAAGAA_TTCTTGCCGTT	0:49M13D42M_0:49M1I41M	10	3
Region1.1_CATCGCTAGCGAGTCA	4120	1815	0.079368932038835	Region1.1	NA	NA	12	0
Region1.1_CATCGCTAGCTGTGCC	2506	1217	0.0754189944134078	Region1.1	NA	NA	12	2
Region1.1_CATCGCTAGTAAACTG	4889	2000	0.182859480466353	Region1.1	NA	NA	4	0
Region1.1_CATCGCTCAAACCACT	4176	2231	0.0605842911877395	Region1.1	NA	NA	16	14
Region1.1_CATCGCTCAAAGACGC	4354	1766	0.118282039503904	Region1.1	NA	NA	12	0
Region1.1_CATCGCTCACTGTCCT	8260	2959	0.0963680387409201	Region1.1	NA	NA	4	11
Region1.1_CATCGCTCATTGAAAG	1532	664	0.238250652741514	Region1.1	NA	NA	12	10
Region1.1_CATCGCTGTCAAAGTA	2172	1045	0.116942909760589	Region1.1	NA	NA	10	3
Region1.1_CATCGCTGTCCCGCAA	5233	2208	0.126695967896044	Region1.1	AAGAAAAAGAA	0:47M6D44M	12	0
Region1.1_CATCGCTGTCGAACGA	3728	1502	0.150482832618026	Region1.1	NA	NA	12	2
Region1.1_CATCGGGGTGTCCTAA	5573	2200	0.0759016687600933	Region1.1	AGAGTGGAAGT	0:91M	14	11
Region1.1_CATCGGGTCAATCTTC	4495	1841	0.129032258064516	Region1.1	NA	NA	12	2
Region1.1_CATCGGGTCCATCTAT	4665	1960	0.165916398713826	Region1.1	NA	NA	12	0
Region1.1_CATCGGGTCGCTGTCT	10070	3295	0.0781529294935452	Region1.1	NA	NA	12	11
Region1.1_CATCGTCAGCCGTTAT	4987	2161	0.0637657910567476	Region1.1	NA	NA	12	2
Region1.1_CATCGTCAGGTAGCAC	7961	2797	0.145710337897249	Region1.1	NA	NA	9	6
Region1.1_CATCGTCCAGTAGATA	4442	1767	0.116389013957677	Region1.1	NA	NA	12	3
Region1.1_CATCGTCGTATCTCGA	2938	1229	0.201497617426821	Region1.1	NA	NA	7	18
Region1.1_CATCGTCTCTGCTAGA	2522	1145	0.0114988104678826	Region1.1	AAGAAAAAGAA_TTCTTGCCGTT	0:91M_0:91M	NA	3
Region1.1_CATGAGTAGCTAAGTA	7508	2682	0.0185135855087906	Region1.1	NA	NA	10	3
Region1.1_CATGAGTAGCTAGTTC	4152	1850	0.0994701348747592	Region1.1	NA	NA	12	0
Region1.1_CATGAGTAGGCCTAAG	3868	1676	0.047311271975181	Region1.1	NA	NA	12	3
Region1.1_CATGAGTCACAAGTGG	6459	2416	0.0168756773494349	Region1.1	NA	NA	NA	6
Region1.1_CATGAGTTCAGCGTCG	2764	1272	0.172575976845152	Region1.1	NA	NA	12	3
Region1.1_CATGAGTTCTTGAGCA	6044	2543	0.0732958305757776	Region1.1	NA	NA	4	11
Region1.1_CATGAGTTCTTTACAC	5476	2756	0.0262965668371074	Region1.1	TTCTTGCCGTT	0:50M1I40M	9	6
Region1.1_CATGCAAAGCGTGAGT	1002	556	0.218562874251497	Region1.1	NA	NA	12	10
Region1.1_CATGCAAAGGATACGC	5242	2154	0.10358641739794	Region1.1	TTCTTGCCGTT	0:50M1I40M	12	0
Region1.1_CATGCAACAATTCTCT	4567	1998	0.0711626888548281	Region1.1	NA	NA	12	2
Region1.1_CATGCAATCATTTGGG	5119	1996	0.106661457315882	Region1.1	NA	NA	12	2
Region1.1_CATGCCTCACATAGCT	7364	2836	0.0673546985334058	Region1.1	NA	NA	9	6
Region1.1_CATGCCTTCCAGTTCC	5021	2348	0.0366460864369648	Region1.1	NA	NA	1	6
Region1.1_CATGCCTTCCATTCGC	4929	2008	0.0884560762832217	Region1.1	NA	NA	12	2
Region1.1_CATGCGGAGAAACCCG	9795	3318	0.165900969882593	Region1.1	ATTGTTCTTGT_TCTTCAACCGT	0:91M_0:91M	5	13
Region1.1_CATGCGGAGAGTCTGG	3843	1856	0.0577673692427791	Region1.1	NA	NA	12	0
Region1.1_CATGCGGAGCATCCCG	9603	3223	0.0540456107466417	Region1.1	NA	NA	9	6
Region1.1_CATGCGGGTTGCTCGG	1358	646	0.0397643593519882	Region1.1	NA	NA	5	15
Region1.1_CATGCGGTCTCGGGAC	4708	2065	0.0751911639762107	Region1.1	NA	NA	12	0
Region1.1_CATGCTCAGCTGTACT	6250	2425	0.09024	Region1.1	AAGAAAAAGAA	0:49M1I41M	12	2
Region1.1_CATGCTCAGCTTCATG	4315	1839	0.0776361529548088	Region1.1	NA	NA	12	2
Region1.1_CATGCTCCAGAGGTTG	10664	3531	0.0880532633158289	Region1.1	NA	NA	4	11
Region1.1_CATGCTCGTGACTATC	5970	2393	0.104020100502513	Region1.1	NA	NA	12	0
Region1.1_CATGCTCGTTCGTTCC	3415	1686	0.04099560761347	Region1.1	NA	NA	9	6
Region1.1_CATGGATAGCATCAAA	2885	1386	0.0582322357019064	Region1.1	NA	NA	12	0
Region1.1_CATGGATCAAATCGTC	8122	2543	0.0135434622014282	Region1.1	NA	NA	10	3
Region1.1_CATGGATCAAGAGGCT	3139	1506	0.0436444727620261	Region1.1	NA	NA	NA	3
Region1.1_CATGGATCAAGCGCAA	13764	3829	0.0144580063934903	Region1.1	NA	NA	13	14
Region1.1_CATGGATCAATGGCCC	5298	2230	0.112684031710079	Region1.1	NA	NA	10	3
Region1.1_CATGGATTCCATCACC	2540	1190	0.0618110236220472	Region1.1	NA	NA	12	0
Region1.1_CATGGATTCCTTCGAC	4348	1835	0.0404783808647654	Region1.1	NA	NA	12	2
Region1.1_CATGGTAAGTCGAATA	4146	1732	0.121562952243126	Region1.1	NA	NA	4	3
Region1.1_CATGGTAGTCCAGAAG	2350	1310	0.107659574468085	Region1.1	NA	NA	9	6
Region1.1_CATGGTAGTTCCATTT	10452	3095	0.0106199770378875	Region1.1	TTTCACGGAGA	0:91M	13	6
Region1.1_CATGGTATCAACTGAC	2816	1322	0.205965909090909	Region1.1	NA	NA	9	15
Region1.1_CATGGTATCATACGAC	3795	1603	0.144137022397892	Region1.1	NA	NA	12	3
Region1.1_CATGGTATCCGAACGC	4389	1955	0.0312143996354523	Region1.1	NA	NA	12	0
Region1.1_CATGGTATCCTCTTTC	3886	1911	0.0463201235203294	Region1.1	NA	NA	12	0
Region1.1_CATGGTATCTAGGCAT	8050	2859	0.04	Region1.1	NA	NA	1	6
Region1.1_CATTCATAGCGCACAA	7450	2654	0.0820134228187919	Region1.1	NA	NA	9	6
Region1.1_CATTCATAGGTAGTCG	5874	2391	0.0941436840313245	Region1.1	NA	NA	4	11
Region1.1_CATTCATAGTCCGCGT	2497	1284	0.0288346015218262	Region1.1	NA	NA	NA	3
Region1.1_CATTCATCAATTGCGT	9311	3391	0.0431747395553646	Region1.1	NA	NA	9	6
Region1.1_CATTCCGAGGATCATA	5994	2355	0.12012012012012	Region1.1	NA	NA	12	0
Region1.1_CATTCCGCAGATCACT	1355	911	0.0206642066420664	Region1.1	NA	NA	12	3
Region1.1_CATTCCGCATACACCA	8576	3097	0.0670475746268657	Region1.1	NA	NA	9	6
Region1.1_CATTCCGGTACAAGTA	4131	1883	0.0704429920116195	Region1.1	AAGAAAAAGAA_TTCTTGCCGTT	0:50M1I40M_0:91M	10	3
Region1.1_CATTCCGGTGACGCCT	2596	1273	0.050462249614792	Region1.1	NA	NA	NA	3
Region1.1_CATTCCGTCCAAGCAT	5944	2481	0.0891655450874832	Region1.1	NA	NA	5	6
Region1.1_CATTCCGTCGCAATTG	5078	2174	0.0996455297361166	Region1.1	NA	NA	12	3
Region1.1_CATTCTAAGAAGAGCA	2235	1173	0.0465324384787472	Region1.1	NA	NA	12	2
Region1.1_CATTCTAAGCAGTACG	13300	3862	0.0584210526315789	Region1.1	NA	NA	14	14
Region1.1_CATTCTACACTTTATC	1734	1015	0.0403690888119954	Region1.1	NA	NA	12	0
Region1.1_CATTCTAGTAGCTTTG	6627	2604	0.0928021729289271	Region1.1	AAGAGAGATGA	0:91M	12	0
Region1.1_CATTCTATCAGTGATC	3871	1703	0.14931542237148	Region1.1	NA	NA	12	0
Region1.1_CATTGAGAGATTCGCT	3628	1679	0.0496141124586549	Region1.1	NA	NA	12	0
Region1.1_CATTGAGAGCTGTACT	5572	2226	0.103015075376884	Region1.1	AAGAAAAAGAA_TTCTTGCCGTT	0:91M_0:91M	12	3
Region1.1_CATTGAGAGGTAAGGA	4653	2062	0.0610358908231249	Region1.1	NA	NA	9	6
Region1.1_CATTGAGCAAATGCGG	2792	1397	0.0737822349570201	Region1.1	NA	NA	12	0
Region1.1_CATTGAGGTAACCCTA	4773	2127	0.0953278860255605	Region1.1	NA	NA	12	0
Region1.1_CATTGAGGTGCATTAC	3195	1459	0.0744913928012519	Region1.1	NA	NA	10	3
Region1.1_CATTGAGGTTAGAAGT	3479	1669	0.128772635814889	Region1.1	NA	NA	4	3
Region1.1_CATTGCCAGCTAATGA	4732	2036	0.110101437024514	Region1.1	NA	NA	4	11
Region1.1_CATTGCCCAAATAAGC	4372	1728	0.0908051235132663	Region1.1	NA	NA	12	2
Region1.1_CATTGCCGTCGTTTCC	8956	3207	0.110317105850826	Region1.1	NA	NA	26	13
Region1.1_CATTGCCTCAACGTGT	5440	2604	0.0643382352941177	Region1.1	NA	NA	5	6
Region1.1_CATTGCCTCGCTCTCA	2753	1378	0.081002542680712	Region1.1	NA	NA	12	2
Region1.1_CATTGTTCATGAAAGT	3965	1752	0.0867591424968474	Region1.1	NA	NA	12	2
Region1.1_CATTGTTGTGGACCTC	1607	942	0.0174237710018668	Region1.1	NA	NA	12	2
Region1.1_CATTGTTTCCACTAGA	8103	3092	0.113044551400716	Region1.1	NA	NA	4	11
Region1.1_CATTTCAAGCAGCCTC	10060	3490	0.132604373757455	Region1.1	NA	NA	9	6
Region1.1_CATTTCAAGGAGCAAA	4896	1865	0.0951797385620915	Region1.1	NA	NA	12	2
Region1.1_CATTTCACACTGCACG	7813	3278	0.0618200435172149	Region1.1	AAGAAAAAGAA	0:47M6D44M	12	0
Region1.1_CATTTCAGTAGGTTTC	3305	1410	0.0937972768532526	Region1.1	TTCTTGCCGTT	0:47M3D44M	12	2
Region1.1_CATTTCAGTTAGTCGT	6266	2416	0.044366421959783	Region1.1	NA	NA	9	6
Region1.1_CATTTCAGTTCTCCTG	6937	2645	0.0703474124261208	Region1.1	NA	NA	9	6
Region1.1_CATTTCAGTTTGATCG	5679	2331	0.122732875506251	Region1.1	NA	NA	12	0
Region1.1_CATTTCATCATACAGC	4789	2251	0.0286072248903738	Region1.1	NA	NA	NA	11
Region1.1_CCAAGCGAGTCCCTAA	1808	886	0.230641592920354	Region1.1	TTCTTGCCGTT	0:50M1I40M	12	10
Region1.1_CCAAGCGCAAAGAGTT	3573	1675	0.123985446403582	Region1.1	NA	NA	12	2
Region1.1_CCAAGCGCACAGCCTG	3528	1534	0.05640589569161	Region1.1	NA	NA	NA	3
Region1.1_CCAAGCGCAGAGGCAT	5028	1988	0.128281622911694	Region1.1	NA	NA	12	0
Region1.1_CCAAGCGCAGTCGCTG	6430	2342	0.0779160186625194	Region1.1	AAGAAAAAGAA_TTCTTGCCGTT	0:50M1I40M_0:91M	10	3
Region1.1_CCAAGCGGTCTTGTCC	2797	1368	0.117268501966393	Region1.1	NA	NA	12	0
Region1.1_CCAAGCGGTGCCCACA	4092	1715	0.109970674486804	Region1.1	NA	NA	12	0
Region1.1_CCAAGCGTCTATCGTT	16441	4575	0.0711635545283134	Region1.1	NA	NA	1	13
Region1.1_CCAATGAAGATACGAT	4159	1767	0.0509737917768694	Region1.1	NA	NA	10	3
Region1.1_CCAATGACAGACAATA	4317	1842	0.0650914987259671	Region1.1	TTCTTGCCGTT	0:50M1I40M	NA	3
Region1.1_CCAATGACAGGAGGAG	3947	1737	0.118571066632886	Region1.1	AAGAAAAAGAA_TTCTTGCCGTT	0:91M_0:91M	12	0
Region1.1_CCAATGAGTACAAACA	4126	1902	0.0416868637905962	Region1.1	NA	NA	NA	1
Region1.1_CCAATGAGTCATCGGC	3793	1448	0.119430529923543	Region1.1	NA	NA	12	3
Region1.1_CCAATGAGTGATTCAC	6167	2643	0.056915842386898	Region1.1	TTTCACGGAGA	0:91M	4	11
Region1.1_CCAATGAGTGGTATGG	8398	3003	0.0997856632531555	Region1.1	NA	NA	9	6
Region1.1_CCAATGAGTTGTTGCA	4367	1973	0.068239065720174	Region1.1	AGGCAAAGGTA	0:91M	12	0
Region1.1_CCAATGATCCGCCTAT	1330	866	0.0240601503759399	Region1.1	ACTCCTGCGGA_TAGAAAGGACA_TAGGCGCGGAA_TCCCCCCGCGA	0:91M_0:91M_0:91M_0:91M	1	15
Region1.1_CCAATTTAGGCCCGTT	14765	4252	0.116220792414494	Region1.1	ACAAGTCCCCT_AGCCGCCCCCA_TACTCTTGCCT	0:91M_0:91M_0:91M	14	11
Region1.1_CCAATTTAGGGATCTG	18952	4816	0.143467707893626	Region1.1	AGGGTCAGTGA_ATACCGTGGCT_TCCGACAGGAA_TCTTGGCCACA	0:91M_0:91M_0:91M_0:91M	16	16
Region1.1_CCAATTTCAACTGGTT	7380	2962	0.0680216802168022	Region1.1	TTCTTGCCGTT	0:50M1I40M	9	6
Region1.1_CCAATTTCACGTATAC	3979	1738	0.0746418698165368	Region1.1	NA	NA	12	0
Region1.1_CCAATTTGTGCCGAAA	5482	2281	0.049799343305363	Region1.1	NA	NA	9	6
Region1.1_CCACAAAAGTCAAGCG	5232	2114	0.0877293577981651	Region1.1	NA	NA	12	0
Region1.1_CCACAAAGTCGATGCC	2550	1209	0.0756862745098039	Region1.1	NA	NA	12	2
Region1.1_CCACAAAGTGGAACAC	2064	921	0.0290697674418605	Region1.1	NA	NA	12	3
Region1.1_CCACAAATCATTCATC	3736	1767	0.0125802997858672	Region1.1	NA	NA	13	6
Region1.1_CCACAAATCTGCTGAA	15614	4353	0.0919047009094402	Region1.1	AAGAAAAAGAA_TTCTTGCCGTT	0:91M_0:91M	26	13
Region1.1_CCACACTAGCGTGCTC	4792	1964	0.123956594323873	Region1.1	NA	NA	12	2
Region1.1_CCACACTCAGTGGGTA	6128	2437	0.123531331592689	Region1.1	NA	NA	4	11
Region1.1_CCACACTCATTCACCC	3845	1877	0.0751625487646294	Region1.1	NA	NA	12	3
Region1.1_CCACACTTCGTACACA	4749	2097	0.0842282585807538	Region1.1	NA	NA	12	0
Region1.1_CCACCATAGCAACTCT	8270	3196	0.0995163240628779	Region1.1	NA	NA	1	6
Region1.1_CCACCATAGGCCACCT	4760	2040	0.0686974789915966	Region1.1	NA	NA	12	0
Region1.1_CCACCATAGGCTGGAT	1721	962	0.0743753631609529	Region1.1	NA	NA	12	2
Region1.1_CCACCATAGGTTACAA	4405	1813	0.0676503972758229	Region1.1	NA	NA	NA	3
Region1.1_CCACCATGTATGAGAT	8697	2997	0.108888122341037	Region1.1	NA	NA	9	6
Region1.1_CCACCATGTCACCCTT	16784	4427	0.049928503336511	Region1.1	NA	NA	NA	13
Region1.1_CCACCATTCCTCACGT	4659	2090	0.0399227301996137	Region1.1	NA	NA	12	2
Region1.1_CCACCATTCGTCGACG	4040	1924	0.0344059405940594	Region1.1	NA	NA	12	0
Region1.1_CCACGAGAGCACCGTC	3515	1387	0.0918918918918919	Region1.1	NA	NA	10	3
Region1.1_CCACGAGCAACGAGGT	5958	2367	0.11631419939577	Region1.1	NA	NA	12	0
Region1.1_CCACGAGCATGACGGA	5563	2379	0.0267841092935466	Region1.1	AAGAAAAAGAA	0:49M1I41M	1	6
Region1.1_CCACGAGGTCTCAGAT	4109	1736	0.110002433682161	Region1.1	NA	NA	12	2
Region1.1_CCACGAGTCAGTCATG	4728	2164	0.119500846023689	Region1.1	NA	NA	10	3
Region1.1_CCACGAGTCAGTCCGG	3016	1436	0.0142572944297082	Region1.1	NA	NA	12	2
Region1.1_CCACGTTAGCCATCCG	4306	1893	0.0564328843474222	Region1.1	NA	NA	12	2
Region1.1_CCACGTTAGGTGCGAT	2674	1258	0.103590127150337	Region1.1	NA	NA	10	3
Region1.1_CCACGTTAGGTTGACG	3375	1501	0.0918518518518519	Region1.1	AAGAAAAAGAA	0:31M25N60M	5	2
Region1.1_CCACGTTAGTAATCCC	5922	2351	0.0834177642688281	Region1.1	NA	NA	4	11
Region1.1_CCACGTTCAATCTCGA	3966	1872	0.0383257690368129	Region1.1	NA	NA	12	2
Region1.1_CCACGTTGTAGGAGGG	1933	1093	0.0450077599586136	Region1.1	NA	NA	12	2
Region1.1_CCACGTTGTGTCTCCT	3220	1538	0.0981366459627329	Region1.1	NA	NA	12	2
Region1.1_CCACGTTGTTCACGAT	3459	1622	0.0676496097137901	Region1.1	NA	NA	12	2
Region1.1_CCACGTTTCGCTTACC	4971	2327	0.0585395292697646	Region1.1	NA	NA	12	0
Region1.1_CCACTTGAGCCTGTCG	5701	2455	0.0950710401683915	Region1.1	NA	NA	9	6
Region1.1_CCACTTGAGGAGACCT	9050	3210	0.0993370165745856	Region1.1	NA	NA	1	6
Region1.1_CCACTTGCAAAGGATT	4171	1961	0.071205945816351	Region1.1	NA	NA	14	14
Region1.1_CCACTTGGTAGCGTTT	4172	1821	0.0723873441994247	Region1.1	NA	NA	NA	3
Region1.1_CCACTTGTCCGGACTG	3920	1628	0.101785714285714	Region1.1	AAGAAAAAGAA_TTCTTGCCGTT	0:50M1I40M_0:51M1I39M	12	3
Region1.1_CCATAAGAGCCGGATA	6354	2563	0.0360402895813661	Region1.1	AACAAGTACAA_ACGGGGCTCGT_AGCGTCGGCGT	0:91M_0:91M_0:91M	NA	14
Region1.1_CCATAAGAGCCTATTG	9233	3208	0.0806888335318965	Region1.1	NA	NA	9	6
Region1.1_CCATAAGAGCTAGAGC	19162	4189	0.0835507775806283	Region1.1	ACTCCTGCGGA_TAGAAAGGACA_TAGGCGCGGAA_TCCCCCCGCGA	0:91M_0:91M_0:91M_0:91M	13	14
Region1.1_CCATAAGAGGATTTCC	6361	2599	0.0954252476025782	Region1.1	NA	NA	9	6
Region1.1_CCATAAGCACAATGTC	6005	2505	0.0436303080766028	Region1.1	NA	NA	12	0
Region1.1_CCATAAGCAGTGTATC	5261	2182	0.103022239118038	Region1.1	AAGAAAAAGAA	0:47M6D44M	12	0
Region1.1_CCATAAGGTCGAGTTT	7461	2834	0.126256533976679	Region1.1	NA	NA	12	3
Region1.1_CCATAAGGTCGGTACC	9078	2899	0.0910993610927517	Region1.1	NA	NA	22	13
Region1.1_CCATAAGGTTGTTGTG	5433	2434	0.0890852199521443	Region1.1	ACCACCCCGCT_AGCGGGACGGA_TGGTGCGCAGA	0:91M_0:91M_0:91M	16	14
[truncated: 27,275 more rows]
