# Supplementary material for: Lineage recording in human cerebral organoids
Source: Nat Methods. 2021 Dec 30;19(1):90–9. doi: 10.1038/s41592-021-01344-8 (PMC8748197; doi:10.1038/s41592-021-01344-8)
Supplement: Supplementary file 9 — Supplementary Table 4 [file 41592_2021_1344_MOESM9_ESM.tsv]

	barcodesum	hasbarcode	spot_id	nCount_Spatial	nFeature_Spatial	nCount_SCT	nFeature_SCT	dien.mid	tel	hind	pns	retina	schwann	mesen	mg	epi	maxlineage	max_score	quantile	spotassignment	row	col	imagerow	imagecol	Spot	Z	col.sc	row.sc	Section	TGGTTGGGAGA	ACCCCTCTCCA	AAAGGGGAGTA	TTTTTCAGTGA	TTAATCACGAT	AGCGTAGATGA	TCGTACAGAGA	TTGGCTAGTAT	AACGCCATTTT	ACCTTGCCGCT	TGATTATTTAA	AGGTGAAGAAA	TTTCGCTGTTA	ACGCGCCAGTT	TTGTGTCTAGT	TCAAAGGTATA	TGGGTCTGGGA	ACGCCGCGCTA	AGAATCCCACA	AGGCGAGGCAA
AAACTGCTGGCTCCAA_S1	0	no	AAACTGCTGGCTCCAA_S1	27420	6906	18454	6545	0.07315814474	0.002505902923	0.01305727999	0.6328647203	0.02415102806	0.1003558859	0.1476403812	0	0.00626665693	pns	0.6328647203	(0.582,1]	pns	45	67	9512	8443	AAACTGCTGGCTCCAA-1	3	0.8742855065	1.530623009	Section_1	negative	negative	negative	negative	negative	negative	negative	negative	negative	negative	negative	negative	negative	negative	negative	negative	negative	negative	negative	negative
AAAGGGATGTAGCAAG_S1	1	yes	AAAGGGATGTAGCAAG_S1	4815	2775	15625	4271	0.3137709683	0.297047072	0.1935128928	0.04277234607	0.01975468008	0.02918826717	0.06171805819	0.0008828097133	0.04135290569	dien.mid	0.3137709683	[0.252,0.405]	low_maxscore	24	62	5771	7947	AAAGGGATGTAGCAAG-1	3	0.5448362632	-1.104872311	Section_1	negative	ACCCCTCTCCA	negative	negative	negative	negative	negative	negative	negative	negative	negative	negative	negative	negative	negative	negative	negative	negative	negative	negative
AAATCGTGTACCACAA_S1	0	no	AAATCGTGTACCACAA_S1	3505	1578	16594	4214	0.3410248675	0.08939609395	0.1913073703	0.013163811	0	0	0.3122345732	0.01767614297	0.03519714112	dien.mid	0.3410248675	[0.252,0.405]	low_maxscore	44	56	9329	7318	AAATCGTGTACCACAA-1	3	0.1494971712	1.405123232	Section_1	negative	negative	negative	negative	negative	negative	negative	negative	negative	negative	negative	negative	negative	negative	negative	negative	negative	negative	negative	negative
AAATGGTCAATGTGCC_S1	6	yes	AAATGGTCAATGTGCC_S1	40281	8782	18231	6559	0.2024933352	0.747198863	0.01203771598	0.01586736391	0	0.003350197409	0.01905252454	0	0	tel	0.747198863	(0.582,1]	tel	33	51	7368	6815	AAATGGTCAATGTGCC-1	3	-0.1799520722	0.02462568302	Section_1	negative	negative	AAAGGGGAGTA	TTTTTCAGTGA	negative	negative	TCGTACAGAGA	negative	AACGCCATTTT	negative	TGATTATTTAA	negative	negative	negative	TTGTGTCTAGT	negative	negative	negative	negative	negative
AAATTAACGGGTAGCT_S1	2	yes	AAATTAACGGGTAGCT_S1	31778	8196	18764	7307	0.2331491438	0.519057775	0.07612088439	0	0	0.06628733113	0.07547819707	0.00384507946	0.0260615892	tel	0.519057775	(0.479,0.582]	tel	34	58	7549	7530	AAATTAACGGGTAGCT-1	3	0.2812768685	0.1501254602	Section_1	TGGTTGGGAGA	ACCCCTCTCCA	negative	negative	negative	negative	negative	negative	negative	negative	negative	negative	negative	negative	negative	negative	negative	negative	negative	negative
AACAACTGGTAGTTGC_S1	4	yes	AACAACTGGTAGTTGC_S1	6869	3559	16126	4275	0.22893919	0.4702831118	0.09303494246	0.01627820077	0.01874364886	0.0566813458	0.1104113992	0	0.005628161115	tel	0.4702831118	(0.405,0.479]	tel	28	42	6474	5898	AACAACTGGTAGTTGC-1	3	-0.7729607102	-0.6028732027	Section_1	negative	negative	negative	negative	TTAATCACGAT	AGCGTAGATGA	negative	negative	negative	negative	negative	negative	TTTCGCTGTTA	negative	negative	negative	negative	ACGCCGCGCTA	negative	negative
AACAATTACTCTACGC_S1	0	no	AACAATTACTCTACGC_S1	41863	8217	17768	5680	0.1786488207	0.06095455195	0.7244640073	0	0.01395067378	0.004447365276	0.0159812392	0.0008276423651	0.0007256994416	hind	0.7244640073	(0.582,1]	hind	29	25	6645	4158	AACAATTACTCTACGC-1	3	-1.893088138	-0.4773734256	Section_1	negative	negative	negative	negative	negative	negative	negative	negative	negative	negative	negative	negative	negative	negative	negative	negative	negative	negative	negative	negative
AACAGGATGGGCCGCG_S1	0	no	AACAGGATGGGCCGCG_S1	14746	5527	16359	5517	0.4559503237	0.006529750966	0.4350768072	0.05742123117	0	0	0.03816589067	0.006855991491	4.78E-09	dien.mid	0.4559503237	(0.405,0.479]	dien.mid	29	31	6648	4772	AACAGGATGGGCCGCG-1	3	-1.497749046	-0.4773734256	Section_1	negative	negative	negative	negative	negative	negative	negative	negative	negative	negative	negative	negative	negative	negative	negative	negative	negative	negative	negative	negative
AACCAAGACTTCTCTG_S1	0	no	AACCAAGACTTCTCTG_S1	29152	7588	18689	7144	0.5052331242	0.004189940123	0.382126156	0.08714329947	0	0	0.02003379797	0.001273682222	0	dien.mid	0.5052331242	(0.479,0.582]	dien.mid	36	24	7891	4051	AACCAAGACTTCTCTG-1	3	-1.958977986	0.4011250144	Section_1	negative	negative	negative	negative	negative	negative	negative	negative	negative	negative	negative	negative	negative	negative	negative	negative	negative	negative	negative	negative
AACCGAGCTTGGTCAT_S1	1	yes	AACCGAGCTTGGTCAT_S1	8043	3911	16536	4319	0.3609393085	0.2383631033	0.2060387283	0.04378902799	0.00189506657	0.03161388273	0.1106883782	0.001129355821	0.005543148568	dien.mid	0.3609393085	[0.252,0.405]	low_maxscore	24	70	5775	8766	AACCGAGCTTGGTCAT-1	3	1.071955053	-1.104872311	Section_1	TGGTTGGGAGA	negative	negative	negative	negative	negative	negative	negative	negative	negative	negative	negative	negative	negative	negative	negative	negative	negative	negative	negative
AACGATATGTCAACTG_S1	0	no	AACGATATGTCAACTG_S1	22486	5870	18635	5845	0.4538010532	0.3413118559	0.08296863034	0.1087340247	0	0	0	0.007183594712	0.006000841172	dien.mid	0.4538010532	(0.405,0.479]	dien.mid	24	76	5777	9380	AACGATATGTCAACTG-1	3	1.467294145	-1.104872311	Section_1	negative	negative	negative	negative	negative	negative	negative	negative	negative	negative	negative	negative	negative	negative	negative	negative	negative	negative	negative	negative
AACGCGGTCTCCAGCC_S1	0	no	AACGCGGTCTCCAGCC_S1	7964	3918	16538	4336	0.5443014491	0.1708611403	0.1795060302	0.02571299059	0	0.01336123756	0.05412070737	0.0008997940408	0.01123665083	dien.mid	0.5443014491	(0.479,0.582]	dien.mid	23	65	5594	8255	AACGCGGTCTCCAGCC-1	3	0.7425058092	-1.230372088	Section_1	negative	negative	negative	negative	negative	negative	negative	negative	negative	negative	negative	negative	negative	negative	negative	negative	negative	negative	negative	negative
AACGTCAGACTAGTGG_S1	16	yes	AACGTCAGACTAGTGG_S1	40318	7187	17289	4553	0.07489365091	0.8925365733	0	0	0.03065116567	0.0002251802901	0	0.000162443223	0.001530986565	tel	0.8925365733	(0.582,1]	tel	24	40	5761	5697	AACGTCAGACTAGTGG-1	3	-0.9047404075	-1.104872311	Section_1	negative	negative	negative	TTTTTCAGTGA	TTAATCACGAT	AGCGTAGATGA	TCGTACAGAGA	TTGGCTAGTAT	AACGCCATTTT	ACCTTGCCGCT	TGATTATTTAA	AGGTGAAGAAA	TTTCGCTGTTA	ACGCGCCAGTT	negative	negative	TGGGTCTGGGA	ACGCCGCGCTA	AGAATCCCACA	negative
AACGTGCGAAAGTCTC_S1	1	yes	AACGTGCGAAAGTCTC_S1	20045	5788	18535	5785	0.184686892	0.04499986309	0.5217127674	0	0.01157533232	0	0.1707716524	0.0122989403	0.05395455243	hind	0.5217127674	(0.479,0.582]	hind	36	74	7913	9166	AACGTGCGAAAGTCTC-1	3	1.335514447	0.4011250144	Section_1	TGGTTGGGAGA	negative	negative	negative	negative	negative	negative	negative	negative	negative	negative	negative	negative	negative	negative	negative	negative	negative	negative	negative
AACTCAAGTTAATTGC_S1	0	no	AACTCAAGTTAATTGC_S1	30446	6956	18397	6181	0.4483515792	4.97E-05	0.5514450846	4.43E-05	2.15E-05	7.18E-05	0	1.60E-05	0	hind	0.5514450846	(0.479,0.582]	hind	38	44	8255	6095	AACTCAAGTTAATTGC-1	3	-0.6411810129	0.6521245687	Section_1	negative	negative	negative	negative	negative	negative	negative	negative	negative	negative	negative	negative	negative	negative	negative	negative	negative	negative	negative	negative
AACTGGGTCCCGACGT_S1	1	yes	AACTGGGTCCCGACGT_S1	25026	7083	18664	7002	0.3804670197	0.05808679521	0.5142367837	0.001140278506	0	0.01349929962	0.0115018508	0.01126321315	0.009804759324	hind	0.5142367837	(0.479,0.582]	hind	20	66	5061	8360	AACTGGGTCCCGACGT-1	3	0.8083956579	-1.60687142	Section_1	TGGTTGGGAGA	negative	negative	negative	negative	negative	negative	negative	negative	negative	negative	negative	negative	negative	negative	negative	negative	negative	negative	negative
AACTTGCCCGTATGCA_S1	1	yes	AACTTGCCCGTATGCA_S1	34531	7949	18433	6580	0.2334562537	6.27E-05	0.7663946249	4.71E-05	0	3.93E-05	0	0	0	hind	0.7663946249	(0.582,1]	hind	29	27	6646	4363	AACTTGCCCGTATGCA-1	3	-1.76130844	-0.4773734256	Section_1	negative	negative	negative	negative	negative	negative	negative	negative	negative	ACCTTGCCGCT	negative	negative	negative	negative	negative	negative	negative	negative	negative	negative
AAGACTGCAAGCTACT_S1	0	no	AAGACTGCAAGCTACT_S1	27493	7411	18677	7043	0.2030235301	0	0	0.0001498464198	0	0	0.2824795661	0.01520130839	0.499145749	epi	0.499145749	(0.479,0.582]	epi	36	68	7910	8552	AAGACTGCAAGCTACT-1	3	0.9401753552	0.4011250144	Section_1	negative	negative	negative	negative	negative	negative	negative	negative	negative	negative	negative	negative	negative	negative	negative	negative	negative	negative	negative	negative
AAGAGATGAATCGGTA_S1	0	no	AAGAGATGAATCGGTA_S1	30938	7231	18333	6279	0.229018008	0.001095600296	0.7690701743	0	8.83E-05	0.00052672679	0.0001530592711	4.81E-05	0	hind	0.7690701743	(0.582,1]	hind	27	27	6290	4364	AAGAGATGAATCGGTA-1	3	-1.76130844	-0.7283729799	Section_1	negative	negative	negative	negative	negative	negative	negative	negative	negative	negative	negative	negative	negative	negative	negative	negative	negative	negative	negative	negative
AAGAGCTCTTTATCGG_S1	0	no	AAGAGCTCTTTATCGG_S1	12409	4751	16419	4761	0.2111560484	0.1384664614	0.4148723836	0	0.1076062292	0.001364300377	0.08253116071	0	0.04400341637	hind	0.4148723836	(0.405,0.479]	hind	35	77	7736	9474	AAGAGCTCTTTATCGG-1	3	1.533183993	0.2756252373	Section_1	negative	negative	negative	negative	negative	negative	negative	negative	negative	negative	negative	negative	negative	negative	negative	negative	negative	negative	negative	negative
AAGAGGATGTACGCGA_S1	0	no	AAGAGGATGTACGCGA_S1	10941	4739	16169	4784	0.4282912837	0.02670660742	0.3579880031	0.06269556813	0.05424657551	0.03260958771	0.03472222745	0	0.002740147006	dien.mid	0.4282912837	(0.405,0.479]	dien.mid	39	29	8427	4560	AAGAGGATGTACGCGA-1	3	-1.629528743	0.7776243459	Section_1	negative	negative	negative	negative	negative	negative	negative	negative	negative	negative	negative	negative	negative	negative	negative	negative	negative	negative	negative	negative
AAGCTAGATCGAGTAA_S1	1	yes	AAGCTAGATCGAGTAA_S1	23361	5615	18631	5497	0.1194708309	0	0	0.01338901772	0	0	0.7667054469	0.001468838866	0.0989658656	mesen	0.7667054469	(0.582,1]	mesen	50	68	10402	8541	AAGCTAGATCGAGTAA-1	3	0.9401753552	2.158121894	Section_1	negative	negative	negative	negative	negative	negative	negative	negative	negative	negative	negative	negative	negative	negative	negative	negative	negative	negative	negative	negative
AAGCTCGTGCCAAGTC_S1	1	yes	AAGCTCGTGCCAAGTC_S1	21678	6142	18749	6124	0.2716298638	0.02535406901	0.1217178216	0.04053212544	0.0339286998	0.007938998167	0.1326321974	0.004362206631	0.3619040183	epi	0.3619040183	[0.252,0.405]	low_maxscore	35	73	7734	9064	AAGCTCGTGCCAAGTC-1	3	1.269624599	0.2756252373	Section_1	negative	negative	negative	negative	negative	negative	negative	negative	negative	negative	negative	negative	negative	negative	negative	negative	negative	negative	AGAATCCCACA	negative
AAGGAGCGGTTGGTGC_S1	6	yes	AAGGAGCGGTTGGTGC_S1	12678	5137	16299	5143	0.4670399023	0.3407145326	0.05827008211	0.01857186688	0.03401580959	0.01465282417	0.05113470017	0.0003514677057	0.01524881449	dien.mid	0.4670399023	(0.405,0.479]	dien.mid	28	48	6477	6512	AAGGAGCGGTTGGTGC-1	3	-0.3776216182	-0.6028732027	Section_1	negative	negative	negative	negative	negative	AGCGTAGATGA	negative	TTGGCTAGTAT	negative	ACCTTGCCGCT	TGATTATTTAA	AGGTGAAGAAA	TTTCGCTGTTA	negative	negative	negative	negative	negative	negative	negative
AAGGCGCGTAAAGCTT_S1	14	yes	AAGGCGCGTAAAGCTT_S1	40800	7482	17345	4887	0.02976903226	0.876877018	0.04120722457	0	0	0.02014587287	0	0.007742442525	0.02425840978	tel	0.876877018	(0.582,1]	tel	24	38	5761	5492	AAGGCGCGTAAAGCTT-1	3	-1.036520105	-1.104872311	Section_1	TGGTTGGGAGA	negative	negative	TTTTTCAGTGA	TTAATCACGAT	AGCGTAGATGA	TCGTACAGAGA	TTGGCTAGTAT	AACGCCATTTT	ACCTTGCCGCT	TGATTATTTAA	AGGTGAAGAAA	TTTCGCTGTTA	ACGCGCCAGTT	negative	negative	negative	ACGCCGCGCTA	AGAATCCCACA	negative
AAGGCTGTGCTCATCG_S1	7	yes	AAGGCTGTGCTCATCG_S1	19805	6088	18544	6075	0.1942308741	0.7039105924	0.1014141215	4.25E-05	3.98E-05	8.44E-05	0.0002482511218	5.21E-06	2.43E-05	tel	0.7039105924	(0.582,1]	tel	30	46	6832	6306	AAGGCTGTGCTCATCG-1	3	-0.5094013155	-0.3518736484	Section_1	negative	negative	negative	TTTTTCAGTGA	TTAATCACGAT	AGCGTAGATGA	negative	negative	negative	ACCTTGCCGCT	negative	AGGTGAAGAAA	negative	ACGCGCCAGTT	negative	negative	negative	ACGCCGCGCTA	negative	negative
AAGTAGAAGACCGGGT_S1	1	yes	AAGTAGAAGACCGGGT_S1	18454	5483	18033	5471	0.3156407092	0.1873874757	0.3889326491	0.03244305188	0.02571306899	0.01687277053	0.02774291038	0.005267364175	0	hind	0.3889326491	[0.252,0.405]	low_maxscore	19	47	4874	6417	AAGTAGAAGACCGGGT-1	3	-0.4435114668	-1.732371197	Section_1	negative	negative	negative	TTTTTCAGTGA	negative	negative	negative	negative	negative	negative	negative	negative	negative	negative	negative	negative	negative	negative	negative	negative
AAGTAGTGACGCGAGG_S1	0	no	AAGTAGTGACGCGAGG_S1	6658	3532	15921	4262	0.4259225798	0.2415060515	0.140525147	0.07602571591	0.003420319031	0.001383548643	0.09958673011	0.004483395451	0.007146512576	dien.mid	0.4259225798	(0.405,0.479]	dien.mid	33	31	7360	4769	AAGTAGTGACGCGAGG-1	3	-1.497749046	0.02462568302	Section_1	negative	negative	negative	negative	negative	negative	negative	negative	negative	negative	negative	negative	negative	negative	negative	negative	negative	negative	negative	negative
AAGTTCGGCCAACAGG_S1	0	no	AAGTTCGGCCAACAGG_S1	6156	2535	16425	3718	0.3899321218	0.1109748688	0.3171619599	0.02076120188	0.01668519968	0.01132947232	0.1156843916	0.002889676992	0.01458110697	dien.mid	0.3899321218	[0.252,0.405]	low_maxscore	46	34	9675	5066	AAGTTCGGCCAACAGG-1	3	-1.3000795	1.656122786	Section_1	negative	negative	negative	negative	negative	negative	negative	negative	negative	negative	negative	negative	negative	negative	negative	negative	negative	negative	negative	negative
AATAACAACGCTCGGC_S1	0	no	AATAACAACGCTCGGC_S1	20442	6563	18726	6550	0.6369869617	0.02981462903	0.1867621812	0.09120476895	0	0	0.04865842648	0	0.006573032643	dien.mid	0.6369869617	(0.582,1]	dien.mid	36	30	7893	4664	AATAACAACGCTCGGC-1	3	-1.563638894	0.4011250144	Section_1	negative	negative	negative	negative	negative	negative	negative	negative	negative	negative	negative	negative	negative	negative	negative	negative	negative	negative	negative	negative
AATATTGGAGTATTGA_S1	0	no	AATATTGGAGTATTGA_S1	36130	8175	18323	6468	0.1641052389	0	0.8358499065	0	1.31E-05	2.48E-06	2.05E-05	0	8.76E-06	hind	0.8358499065	(0.582,1]	hind	36	22	7890	3846	AATATTGGAGTATTGA-1	3	-2.090757684	0.4011250144	Section_1	negative	negative	negative	negative	negative	negative	negative	negative	negative	negative	negative	negative	negative	negative	negative	negative	negative	negative	negative	negative
AATCGCCTCAGCGCCA_S1	1	yes	AATCGCCTCAGCGCCA_S1	11421	4218	16422	4275	0.4753671472	0	0.3206815081	0.0833020864	0.05302961302	0.03326288257	0.03327214831	9.41E-05	0.0009905226665	dien.mid	0.4753671472	(0.405,0.479]	dien.mid	39	79	8449	9675	AATCGCCTCAGCGCCA-1	3	1.664963691	0.7776243459	Section_1	TGGTTGGGAGA	negative	negative	negative	negative	negative	negative	negative	negative	negative	negative	negative	negative	negative	negative	negative	negative	negative	negative	negative
AATGACGTAGGATGTC_S1	0	no	AATGACGTAGGATGTC_S1	25567	7244	18700	7103	0.04149994168	0.03130881671	0.1043265376	0.7390913493	0.006130954336	0.04832326009	0.0259161338	0	0.003403006562	pns	0.7390913493	(0.582,1]	pns	44	78	9338	9569	AATGACGTAGGATGTC-1	3	1.599073842	1.405123232	Section_1	negative	negative	negative	negative	negative	negative	negative	negative	negative	negative	negative	negative	negative	negative	negative	negative	negative	negative	negative	negative
AATGACTGTCAGCCGG_S1	12	yes	AATGACTGTCAGCCGG_S1	35305	7344	17908	5560	0.302506544	0.4340209552	0.217584577	0.03022689891	0	0	0.01293112352	0.002318467307	0.000411434048	tel	0.4340209552	(0.405,0.479]	tel	23	47	5587	6413	AATGACTGTCAGCCGG-1	3	-0.4435114668	-1.230372088	Section_1	TGGTTGGGAGA	negative	negative	TTTTTCAGTGA	TTAATCACGAT	AGCGTAGATGA	TCGTACAGAGA	TTGGCTAGTAT	negative	ACCTTGCCGCT	TGATTATTTAA	AGGTGAAGAAA	TTTCGCTGTTA	negative	negative	negative	TGGGTCTGGGA	ACGCCGCGCTA	negative	negative
AATGCAACCGGGTACC_S1	0	no	AATGCAACCGGGTACC_S1	8819	4023	16736	4301	0.2771731925	0.4407152642	0.1208545524	0.02621289526	0.006447767155	0.01776113503	0.09704531842	0.001236843634	0.01255303138	tel	0.4407152642	(0.405,0.479]	tel	25	59	5948	7640	AATGCAACCGGGTACC-1	3	0.3471667172	-0.9793725341	Section_1	negative	negative	negative	negative	negative	negative	negative	negative	negative	negative	negative	negative	negative	negative	negative	negative	negative	negative	negative	negative
AATTAAAGGTCGGCGT_S1	0	no	AATTAAAGGTCGGCGT_S1	10864	3796	16585	3900	0.2591395693	0.1377016743	0.1623584599	0	0	0	0.408914002	0	0.03188629455	mesen	0.408914002	(0.405,0.479]	mesen	40	50	8614	6707	AATTAAAGGTCGGCGT-1	3	-0.2458419208	0.903124123	Section_1	negative	negative	negative	negative	negative	negative	negative	negative	negative	negative	negative	negative	negative	negative	negative	negative	negative	negative	negative	negative
AATTAGCGCTGCAGCG_S1	0	no	AATTAGCGCTGCAGCG_S1	11776	3743	16540	3834	0.1169094068	0.017646474	0	0.01913483562	0	0	0.7868750175	0	0.05943426614	mesen	0.7868750175	(0.582,1]	mesen	51	63	10578	8029	AATTAGCGCTGCAGCG-1	3	0.6107261119	2.283621672	Section_1	negative	negative	negative	negative	negative	negative	negative	negative	negative	negative	negative	negative	negative	negative	negative	negative	negative	negative	negative	negative
ACAACAGCATGAGCTA_S1	1	yes	ACAACAGCATGAGCTA_S1	29797	7350	18493	6733	0.3358372341	0.1054956624	0.3932884004	0.0977505407	0.01920524136	0.008006086071	0.005145873713	0.009949886118	0.02532107518	hind	0.3932884004	[0.252,0.405]	low_maxscore	32	72	7200	8964	ACAACAGCATGAGCTA-1	3	1.20373475	-0.1008740941	Section_1	TGGTTGGGAGA	negative	negative	negative	negative	negative	negative	negative	negative	negative	negative	negative	negative	negative	negative	negative	negative	negative	negative	negative
ACAAGCAGTGCCTAGC_S1	0	no	ACAAGCAGTGCCTAGC_S1	43855	8518	17901	5979	0.1948708467	0.02300982304	0.7479865004	0	0.01448907781	0	0.004169267586	0.001363042345	0.01411144206	hind	0.7479865004	(0.582,1]	hind	30	26	6823	4260	ACAAGCAGTGCCTAGC-1	3	-1.827198289	-0.3518736484	Section_1	negative	negative	negative	negative	negative	negative	negative	negative	negative	negative	negative	negative	negative	negative	negative	negative	negative	negative	negative	negative
ACAAGGACAAGAGGTT_S1	0	no	ACAAGGACAAGAGGTT_S1	5239	2951	15538	4236	0.4790570611	0.1166815152	0.2935084627	0.02841467157	0.002796212107	0.006226445391	0.05572910485	0.002203419588	0.01538310756	dien.mid	0.4790570611	(0.479,0.582]	dien.mid	29	37	6650	5386	ACAAGGACAAGAGGTT-1	3	-1.102409954	-0.4773734256	Section_1	negative	negative	negative	negative	negative	negative	negative	negative	negative	negative	negative	negative	negative	negative	negative	negative	negative	negative	negative	negative
ACAAGGGCAGGCTCTG_S1	0	no	ACAAGGGCAGGCTCTG_S1	30415	7623	18621	6889	0.07707833615	0	0.04314594446	0.7638582498	0.01650012748	0.06253280909	0.03163443366	0	0.005250099356	pns	0.7638582498	(0.582,1]	pns	44	76	9337	9364	ACAAGGGCAGGCTCTG-1	3	1.467294145	1.405123232	Section_1	negative	negative	negative	negative	negative	negative	negative	negative	negative	negative	negative	negative	negative	negative	negative	negative	negative	negative	negative	negative
ACAATCCATTTAAACC_S1	0	no	ACAATCCATTTAAACC_S1	12526	5261	16265	5260	0.5246201113	0.05973808878	0.2773100657	0.06747596609	0.003057529367	0.0271431997	0.04065503912	0	0	dien.mid	0.5246201113	(0.479,0.582]	dien.mid	36	32	7894	4869	ACAATCCATTTAAACC-1	3	-1.431859197	0.4011250144	Section_1	negative	negative	negative	negative	negative	negative	negative	negative	negative	negative	negative	negative	negative	negative	negative	negative	negative	negative	negative	negative
ACACAAAGACGGGTGG_S1	0	no	ACACAAAGACGGGTGG_S1	13504	5135	16332	5127	0.3712150233	0.3845112095	0.1441056146	0.01461408872	0.01102787528	0.005171035625	0.0646232232	4.24E-06	0.004727689115	tel	0.3845112095	[0.252,0.405]	low_maxscore	24	56	5768	7333	ACACAAAGACGGGTGG-1	3	0.1494971712	-1.104872311	Section_1	negative	negative	negative	negative	negative	negative	negative	negative	negative	negative	negative	negative	negative	negative	negative	negative	negative	negative	negative	negative
ACACCCAGCATGCAGC_S1	1	yes	ACACCCAGCATGCAGC_S1	25731	7064	18582	6925	0.43096702	0.06162417655	0.507173214	5.22E-05	4.87E-05	7.16E-05	4.41E-05	1.90E-05	0	hind	0.507173214	(0.479,0.582]	hind	24	50	5766	6720	ACACCCAGCATGCAGC-1	3	-0.2458419208	-1.104872311	Section_1	TGGTTGGGAGA	negative	negative	negative	negative	negative	negative	negative	negative	negative	negative	negative	negative	negative	negative	negative	negative	negative	negative	negative
ACACCTTAAGTAGGGC_S1	13	yes	ACACCTTAAGTAGGGC_S1	27302	7373	18486	7064	0.03285169888	0.8759414183	0.01899823312	0	0.02699091949	0.02177791235	0.01479729352	0	0.008642524363	tel	0.8759414183	(0.582,1]	tel	25	43	5941	6003	ACACCTTAAGTAGGGC-1	3	-0.7070708615	-0.9793725341	Section_1	negative	negative	negative	TTTTTCAGTGA	negative	AGCGTAGATGA	TCGTACAGAGA	TTGGCTAGTAT	AACGCCATTTT	ACCTTGCCGCT	TGATTATTTAA	AGGTGAAGAAA	TTTCGCTGTTA	ACGCGCCAGTT	negative	negative	TGGGTCTGGGA	ACGCCGCGCTA	negative	negative
ACACGAGACTCCTTCT_S1	0	no	ACACGAGACTCCTTCT_S1	28911	7707	18665	7284	0.3672873764	0.1226771939	0.4209549685	0.06483796057	0.01591669358	0	0.005743717519	0	0.002582089532	hind	0.4209549685	(0.405,0.479]	hind	31	71	7021	8863	ACACGAGACTCCTTCT-1	3	1.137844901	-0.2263738713	Section_1	negative	negative	negative	negative	negative	negative	negative	negative	negative	negative	negative	negative	negative	negative	negative	negative	negative	negative	negative	negative
ACACGGGAACTTAGGG_S1	0	no	ACACGGGAACTTAGGG_S1	10429	4643	16315	4716	0.3672454898	0.1413119127	0.2992315108	0.08829348415	0.02634300696	0	0.04296194097	0	0.03461265461	dien.mid	0.3672454898	[0.252,0.405]	low_maxscore	27	71	6309	8866	ACACGGGAACTTAGGG-1	3	1.137844901	-0.7283729799	Section_1	negative	negative	negative	negative	negative	negative	negative	negative	negative	negative	negative	negative	negative	negative	negative	negative	negative	negative	negative	negative
ACATAATAAGGCGGTG_S1	1	yes	ACATAATAAGGCGGTG_S1	12951	5117	16285	5116	0.4063527267	0.1290071618	0.3295277981	0.01624278199	0.01410692856	0.01781171125	0.07496472495	0.0003093211884	0.01167684546	dien.mid	0.4063527267	(0.405,0.479]	dien.mid	21	63	5237	8052	ACATAATAAGGCGGTG-1	3	0.6107261119	-1.481371643	Section_1	TGGTTGGGAGA	negative	negative	negative	negative	negative	negative	negative	negative	negative	negative	negative	negative	negative	negative	negative	negative	negative	negative	negative
ACATCGATCGTTTACC_S1	0	no	ACATCGATCGTTTACC_S1	5402	2225	16384	3770	0.2965228514	0.05848755748	0.09760972947	0.08654709137	0	0.04233540761	0.3498314777	0.0003155347458	0.06835035028	mesen	0.3498314777	[0.252,0.405]	low_maxscore	42	62	8975	7934	ACATCGATCGTTTACC-1	3	0.5448362632	1.154123677	Section_1	negative	negative	negative	negative	negative	negative	negative	negative	negative	negative	negative	negative	negative	negative	negative	negative	negative	negative	negative	negative
ACATCGGTCAGCCGCG_S1	0	no	ACATCGGTCAGCCGCG_S1	21893	6807	18839	6790	0.271929711	0	0.6062469672	0.05136279425	0.01619014387	0	0.03407243585	0	0.02019794781	hind	0.6062469672	(0.582,1]	hind	41	37	8786	5377	ACATCGGTCAGCCGCG-1	3	-1.102409954	1.0286239	Section_1	negative	negative	negative	negative	negative	negative	negative	negative	negative	negative	negative	negative	negative	negative	negative	negative	negative	negative	negative	negative
ACATTAGTTTATATCC_S1	0	no	ACATTAGTTTATATCC_S1	7480	2756	16663	3585	0.2430100074	0.006346909878	0.005130481943	0.0009187550644	0.0001426034049	0.0003975966162	0.695037206	0.000447143422	0.04856929628	mesen	0.695037206	(0.582,1]	mesen	51	61	10577	7824	ACATTAGTTTATATCC-1	3	0.4789464145	2.283621672	Section_1	negative	negative	negative	negative	negative	negative	negative	negative	negative	negative	negative	negative	negative	negative	negative	negative	negative	negative	negative	negative
ACCACAAGTTTCTATC_S1	5	yes	ACCACAAGTTTCTATC_S1	21444	6517	18775	6507	0.3493247322	0.3969628623	0.08508542606	0.08279027863	0	0	0.05700906187	0.003265412464	0.02556222651	tel	0.3969628623	[0.252,0.405]	low_maxscore	30	54	6836	7124	ACCACAAGTTTCTATC-1	3	0.01771747384	-0.3518736484	Section_1	negative	ACCCCTCTCCA	negative	negative	negative	AGCGTAGATGA	TCGTACAGAGA	negative	negative	ACCTTGCCGCT	negative	negative	negative	ACGCGCCAGTT	negative	negative	negative	negative	negative	negative
ACCATATCCGCAATAA_S1	0	no	ACCATATCCGCAATAA_S1	23503	5978	18730	5854	0.1849276459	0	0	0.003602869912	0	0.01706120515	0.6177877706	0.009489806223	0.1671307022	mesen	0.6177877706	(0.582,1]	mesen	38	56	8261	7323	ACCATATCCGCAATAA-1	3	0.1494971712	0.6521245687	Section_1	negative	negative	negative	negative	negative	negative	negative	negative	negative	negative	negative	negative	negative	negative	negative	negative	negative	negative	negative	negative
ACCCATCTTGAGGGTA_S1	0	no	ACCCATCTTGAGGGTA_S1	12891	5016	16322	5013	0.4743801598	0.0414285705	0.3583281698	0.03841739132	0.02403923253	0	0.06340647601	0	0	dien.mid	0.4743801598	(0.405,0.479]	dien.mid	37	37	8074	5380	ACCCATCTTGAGGGTA-1	3	-1.102409954	0.5266247916	Section_1	negative	negative	negative	negative	negative	negative	negative	negative	negative	negative	negative	negative	negative	negative	negative	negative	negative	negative	negative	negative
ACCCGGTTACACTTCC_S1	0	no	ACCCGGTTACACTTCC_S1	4919	2185	16274	3946	0.3620854796	0.1024516694	0.2060376387	0.01650105049	0	0	0.3094150132	0	0.003509148693	dien.mid	0.3620854796	[0.252,0.405]	low_maxscore	42	48	8969	6501	ACCCGGTTACACTTCC-1	3	-0.3776216182	1.154123677	Section_1	negative	negative	negative	negative	negative	negative	negative	negative	negative	negative	negative	negative	negative	negative	negative	negative	negative	negative	negative	negative
ACCGACTGAGTCCCAC_S1	1	yes	ACCGACTGAGTCCCAC_S1	17306	6151	17337	6145	0.551329774	0.1489474758	0.1933431274	0.02957152481	0.002241777923	0	0.06214648508	0.003348756252	0.009071078694	dien.mid	0.551329774	(0.479,0.582]	dien.mid	28	66	6485	8353	ACCGACTGAGTCCCAC-1	3	0.8083956579	-0.6028732027	Section_1	TGGTTGGGAGA	negative	negative	negative	negative	negative	negative	negative	negative	negative	negative	negative	negative	negative	negative	negative	negative	negative	negative	negative
ACCTAATCGACTTCCT_S1	0	no	ACCTAATCGACTTCCT_S1	6963	3653	16015	4284	0.4390008147	0.131158637	0.2769121303	0.05969186498	0.005311097666	0.00612294042	0.07255930117	0.001560167329	0.007683046395	dien.mid	0.4390008147	(0.405,0.479]	dien.mid	32	30	7181	4667	ACCTAATCGACTTCCT-1	3	-1.563638894	-0.1008740941	Section_1	negative	negative	negative	negative	negative	negative	negative	negative	negative	negative	negative	negative	negative	negative	negative	negative	negative	negative	negative	negative
ACGATCATACATAGAG_S1	1	yes	ACGATCATACATAGAG_S1	12039	4758	16391	4767	0.2907327742	0.3736362592	0.1345622956	0	0.04960423323	0.03609574027	0.02844693347	0.006787786147	0.08013397789	tel	0.3736362592	[0.252,0.405]	low_maxscore	25	63	5950	8049	ACGATCATACATAGAG-1	3	0.6107261119	-0.9793725341	Section_1	TGGTTGGGAGA	negative	negative	negative	negative	negative	negative	negative	negative	negative	negative	negative	negative	negative	negative	negative	negative	negative	negative	negative
ACGATGCATATGTTAT_S1	0	no	ACGATGCATATGTTAT_S1	28338	6981	18392	6527	0.4248922962	0.0003564628177	0.5743125705	0.0002833649368	3.52E-05	0	8.31E-05	3.70E-05	0	hind	0.5743125705	(0.479,0.582]	hind	37	43	8077	5994	ACGATGCATATGTTAT-1	3	-0.7070708615	0.5266247916	Section_1	negative	negative	negative	negative	negative	negative	negative	negative	negative	negative	negative	negative	negative	negative	negative	negative	negative	negative	negative	negative
ACGCATTCGTGAGTAC_S1	3	yes	ACGCATTCGTGAGTAC_S1	27155	7721	18581	7487	0.3983712447	0.3663577831	0.1082186711	0.0005898101027	0.01693561429	0.02234605535	0.06213801329	0.008584823701	0.01645798431	dien.mid	0.3983712447	[0.252,0.405]	low_maxscore	33	61	7373	7838	ACGCATTCGTGAGTAC-1	3	0.4789464145	0.02462568302	Section_1	negative	ACCCCTCTCCA	negative	negative	negative	negative	negative	negative	negative	negative	negative	negative	negative	negative	negative	negative	negative	negative	negative	AGGCGAGGCAA
ACGCCGCTAGACGACC_S1	0	no	ACGCCGCTAGACGACC_S1	27977	7285	18602	6956	0.02108380736	0.01295187051	0.07727465277	0.7069149633	0	0.09315327318	0.06358850588	0	0.02503292701	pns	0.7069149633	(0.582,1]	pns	43	71	9157	8854	ACGCCGCTAGACGACC-1	3	1.137844901	1.279623454	Section_1	negative	negative	negative	negative	negative	negative	negative	negative	negative	negative	negative	negative	negative	negative	negative	negative	negative	negative	negative	negative
ACGCGCTACACAGGGT_S1	0	no	ACGCGCTACACAGGGT_S1	11913	4983	16295	5004	0.430071113	0.09535809445	0.4053458562	0.002823822923	0.02198702808	0.003369402464	0.03612559426	0	0.004919088661	dien.mid	0.430071113	(0.405,0.479]	dien.mid	41	31	8784	4763	ACGCGCTACACAGGGT-1	3	-1.497749046	1.0286239	Section_1	negative	negative	negative	negative	negative	negative	negative	negative	negative	negative	negative	negative	negative	negative	negative	negative	negative	negative	negative	negative
ACGCGGGCCAAGGACA_S1	1	yes	ACGCGGGCCAAGGACA_S1	31629	8411	18743	7426	0.2394574002	0.1691233751	0.02239804374	0.03623340389	0	0.01493800852	0.2181398617	0.001527314253	0.2981825926	epi	0.2981825926	[0.252,0.405]	low_maxscore	34	62	7551	7940	ACGCGGGCCAAGGACA-1	3	0.5448362632	0.1501254602	Section_1	negative	negative	negative	negative	negative	negative	negative	negative	negative	negative	negative	negative	negative	negative	negative	negative	negative	negative	negative	AGGCGAGGCAA
ACGTAGATTGCTGATG_S1	0	no	ACGTAGATTGCTGATG_S1	22712	6800	18844	6759	0.1676471231	0.03394178623	0.05064006875	0	0	0	0.4754827816	0.01790819003	0.2543800503	mesen	0.4754827816	(0.405,0.479]	mesen	33	67	7375	8452	ACGTAGATTGCTGATG-1	3	0.8742855065	0.02462568302	Section_1	negative	negative	negative	negative	negative	negative	negative	negative	negative	negative	negative	negative	negative	negative	negative	negative	negative	negative	negative	negative
ACGTGCGCCTCGTGCA_S1	2	yes	ACGTGCGCCTCGTGCA_S1	18368	5392	17985	5377	0.2407418825	0.1887707168	0.3610850858	0.0007460398794	0.06031943442	0.02086371217	0.05701385999	0.01458518172	0.05587408678	hind	0.3610850858	[0.252,0.405]	low_maxscore	17	63	4525	8055	ACGTGCGCCTCGTGCA-1	3	0.6107261119	-1.983370751	Section_1	negative	negative	negative	negative	negative	negative	TCGTACAGAGA	negative	negative	negative	negative	negative	negative	ACGCGCCAGTT	negative	negative	negative	negative	negative	negative
ACGTTAGATTTGCCCG_S1	0	no	ACGTTAGATTTGCCCG_S1	25444	7328	18691	7224	0.5001755538	0	0.3791257578	0.09714563236	0	0	0.01298711902	0.01056593693	0	dien.mid	0.5001755538	(0.479,0.582]	dien.mid	39	39	8431	5583	ACGTTAGATTTGCCCG-1	3	-0.9706302562	0.7776243459	Section_1	negative	negative	negative	negative	negative	negative	negative	negative	negative	negative	negative	negative	negative	negative	negative	negative	negative	negative	negative	negative
ACTACCAGCTCTCTGG_S1	13	yes	ACTACCAGCTCTCTGG_S1	42157	8234	17864	5808	0.0002583548124	0.9989762096	0.0004088715893	8.03E-05	4.55E-05	5.54E-05	0.0001078994959	4.33E-05	2.40E-05	tel	0.9989762096	(0.582,1]	tel	25	41	5940	5798	ACTACCAGCTCTCTGG-1	3	-0.8388505589	-0.9793725341	Section_1	negative	negative	negative	TTTTTCAGTGA	TTAATCACGAT	AGCGTAGATGA	TCGTACAGAGA	TTGGCTAGTAT	AACGCCATTTT	ACCTTGCCGCT	TGATTATTTAA	AGGTGAAGAAA	TTTCGCTGTTA	negative	negative	negative	TGGGTCTGGGA	ACGCCGCGCTA	negative	negative
ACTCAATAAAGGCACG_S1	0	no	ACTCAATAAAGGCACG_S1	8083	4030	16500	4414	0.4653115736	0.05132698938	0.3308147777	0.0470599772	0	0.001344834518	0.1015517372	0.002480238104	0.0001098722963	dien.mid	0.4653115736	(0.405,0.479]	dien.mid	25	69	5952	8663	ACTCAATAAAGGCACG-1	3	1.006065204	-0.9793725341	Section_1	negative	negative	negative	negative	negative	negative	negative	negative	negative	negative	negative	negative	negative	negative	negative	negative	negative	negative	negative	negative
ACTCGTCAGTAATCCC_S1	0	no	ACTCGTCAGTAATCCC_S1	5097	2404	16146	3980	0.1964945349	0.0607548117	0.452232917	0.04449964202	0.06687229842	0.02695870715	0.1373433824	0	0.01484370637	hind	0.452232917	(0.405,0.479]	hind	36	78	7914	9575	ACTCGTCAGTAATCCC-1	3	1.599073842	0.4011250144	Section_1	negative	negative	negative	negative	negative	negative	negative	negative	negative	negative	negative	negative	negative	negative	negative	negative	negative	negative	negative	negative
ACTCTCTGACTTAGGT_S1	1	yes	ACTCTCTGACTTAGGT_S1	28667	7492	18503	6985	0.004525259533	0.005444456515	0.1245516268	0.7207964481	0.01638234809	0.1212728217	0.004311746977	0	0.002715292257	pns	0.7207964481	(0.582,1]	pns	42	78	8982	9571	ACTCTCTGACTTAGGT-1	3	1.599073842	1.154123677	Section_1	negative	negative	negative	negative	negative	negative	negative	negative	negative	negative	negative	AGGTGAAGAAA	negative	negative	negative	negative	negative	negative	negative	negative
ACTCTTGTATAGTAAC_S1	0	no	ACTCTTGTATAGTAAC_S1	24616	6945	18791	6797	0.1279542035	0.006270427512	0	0.002286149476	0	0.02394812747	0.2390998096	0	0.6004412825	epi	0.6004412825	(0.582,1]	epi	36	70	7911	8757	ACTCTTGTATAGTAAC-1	3	1.071955053	0.4011250144	Section_1	negative	negative	negative	negative	negative	negative	negative	negative	negative	negative	negative	negative	negative	negative	negative	negative	negative	negative	negative	negative
ACTGTACGATACACAT_S1	0	no	ACTGTACGATACACAT_S1	23045	6793	18790	6761	0.0132911011	0.107425738	0.682938925	0.05620729358	0.07532144521	0.0334025649	0.01978480939	0	0.01162812281	hind	0.682938925	(0.582,1]	hind	30	78	6846	9580	ACTGTACGATACACAT-1	3	1.599073842	-0.3518736484	Section_1	negative	negative	negative	negative	negative	negative	negative	negative	negative	negative	negative	negative	negative	negative	negative	negative	negative	negative	negative	negative
ACTGTAGCACTTTGGA_S1	3	yes	ACTGTAGCACTTTGGA_S1	7826	3736	16476	4220	0.3043559713	0.4307259148	0.1266308935	0.004052514238	0.006996923984	0.01656941346	0.1046718987	0.00138297259	0.004613497527	tel	0.4307259148	(0.405,0.479]	tel	27	39	6295	5592	ACTGTAGCACTTTGGA-1	3	-0.9706302562	-0.7283729799	Section_1	negative	negative	negative	negative	negative	negative	negative	negative	AACGCCATTTT	negative	negative	negative	negative	ACGCGCCAGTT	negative	negative	negative	negative	AGAATCCCACA	negative
ACTGTCCAGGATTATA_S1	4	yes	ACTGTCCAGGATTATA_S1	20199	6563	18695	6544	0.6436039607	0.2345733235	0.04254541937	0.04027629516	0	0	0.02785699711	0.005402654135	0.00574135009	dien.mid	0.6436039607	(0.582,1]	dien.mid	33	55	7370	7224	ACTGTCCAGGATTATA-1	3	0.08360732251	0.02462568302	Section_1	negative	ACCCCTCTCCA	negative	TTTTTCAGTGA	negative	negative	negative	negative	negative	negative	negative	negative	negative	negative	negative	negative	negative	negative	AGAATCCCACA	AGGCGAGGCAA
ACTGTCTTCTTTAGAA_S1	3	yes	ACTGTCTTCTTTAGAA_S1	25693	7379	18606	7245	0.4624346979	0.2539830414	0.1119849737	0.1096710852	0	0	0.0352101229	0.003897605288	0.02281847358	dien.mid	0.4624346979	(0.405,0.479]	dien.mid	30	64	6840	8147	ACTGTCTTCTTTAGAA-1	3	0.6766159605	-0.3518736484	Section_1	TGGTTGGGAGA	negative	negative	negative	negative	negative	negative	negative	negative	negative	negative	negative	negative	negative	negative	negative	TGGGTCTGGGA	negative	negative	AGGCGAGGCAA
ACTTATTAGGATCGGT_S1	0	no	ACTTATTAGGATCGGT_S1	17598	5086	17590	5081	0.1348323706	0.06027236752	0.01899299489	0.0110901424	0	0	0.7748121246	0	0	mesen	0.7748121246	(0.582,1]	mesen	38	52	8259	6914	ACTTATTAGGATCGGT-1	3	-0.1140622235	0.6521245687	Section_1	negative	negative	negative	negative	negative	negative	negative	negative	negative	negative	negative	negative	negative	negative	negative	negative	negative	negative	negative	negative
ACTTCGCCATACGCAC_S1	0	no	ACTTCGCCATACGCAC_S1	5769	2610	16138	3797	0.5230568772	0.1155073623	0.1957923485	0.05645450377	0	0.036138957	0.05565416895	0.002114966209	0.01528081601	dien.mid	0.5230568772	(0.479,0.582]	dien.mid	27	75	6311	9275	ACTTCGCCATACGCAC-1	3	1.401404296	-0.7283729799	Section_1	negative	negative	negative	negative	negative	negative	negative	negative	negative	negative	negative	negative	negative	negative	negative	negative	negative	negative	negative	negative
ACTTGACTCCCTCTTT_S1	0	no	ACTTGACTCCCTCTTT_S1	28268	7202	18455	6773	0.01083332915	0	0.04909350944	0.6993584932	0.02083522208	0.1093722606	0.1104931529	0	1.40E-05	pns	0.6993584932	(0.582,1]	pns	42	72	8980	8957	ACTTGACTCCCTCTTT-1	3	1.20373475	1.154123677	Section_1	negative	negative	negative	negative	negative	negative	negative	negative	negative	negative	negative	negative	negative	negative	negative	negative	negative	negative	negative	negative
ACTTGGGACCCGGTGG_S1	7	yes	ACTTGGGACCCGGTGG_S1	14141	5336	16293	5330	0.4149823046	0.5831081738	0.00159438589	5.03E-05	4.90E-06	6.65E-05	8.19E-05	7.07E-05	4.10E-05	tel	0.5831081738	(0.582,1]	tel	29	49	6655	6614	ACTTGGGACCCGGTGG-1	3	-0.3117317695	-0.4773734256	Section_1	negative	negative	negative	TTTTTCAGTGA	TTAATCACGAT	negative	negative	negative	AACGCCATTTT	ACCTTGCCGCT	TGATTATTTAA	AGGTGAAGAAA	negative	negative	negative	negative	negative	ACGCCGCGCTA	negative	negative
ACTTTCCTATAGCTTC_S1	1	yes	ACTTTCCTATAGCTTC_S1	19788	6531	18623	6523	0.5632156217	0.2216428763	0.1569937619	0.03726311407	0	0.001055353426	0.006761729674	6.77E-05	0.01299988952	dien.mid	0.5632156217	(0.479,0.582]	dien.mid	28	62	6483	7944	ACTTTCCTATAGCTTC-1	3	0.5448362632	-0.6028732027	Section_1	TGGTTGGGAGA	negative	negative	negative	negative	negative	negative	negative	negative	negative	negative	negative	negative	negative	negative	negative	negative	negative	negative	negative
AGAACGTGGTACATTC_S1	1	yes	AGAACGTGGTACATTC_S1	20775	6603	18766	6592	0.4889176843	0.1631592612	0.2112766087	0.08413481315	0.01817800275	0	0.02183047551	0.01250315437	0	dien.mid	0.4889176843	(0.479,0.582]	dien.mid	27	73	6310	9070	AGAACGTGGTACATTC-1	3	1.269624599	-0.7283729799	Section_1	TGGTTGGGAGA	negative	negative	negative	negative	negative	negative	negative	negative	negative	negative	negative	negative	negative	negative	negative	negative	negative	negative	negative
AGAAGGTTGCCGAATT_S1	0	no	AGAAGGTTGCCGAATT_S1	5892	2480	16393	3751	0.2718923795	0.0901213348	0.32269037	0	0	0.03480815744	0.261970911	0.01851684725	0	hind	0.32269037	[0.252,0.405]	low_maxscore	42	44	8967	6092	AGAAGGTTGCCGAATT-1	3	-0.6411810129	1.154123677	Section_1	negative	negative	negative	negative	negative	negative	negative	negative	negative	negative	negative	negative	negative	negative	negative	negative	negative	negative	negative	negative
AGACCCACCGCTGATC_S1	0	no	AGACCCACCGCTGATC_S1	26098	6372	18523	6072	0.06842458595	0	0	0.01071763886	0	0	0.860976719	0	0.05988105621	mesen	0.860976719	(0.582,1]	mesen	49	65	10223	8235	AGACCCACCGCTGATC-1	3	0.7425058092	2.032622117	Section_1	negative	negative	negative	negative	negative	negative	negative	negative	negative	negative	negative	negative	negative	negative	negative	negative	negative	negative	negative	negative
AGACCCGCCCTCCTCG_S1	0	no	AGACCCGCCCTCCTCG_S1	6621	3352	16060	4093	0.3999949064	0.2890129237	0.1603555726	0.02769443652	0.01266893237	0.009384797238	0.0792825408	0.00796599539	0.01363989486	dien.mid	0.3999949064	[0.252,0.405]	low_maxscore	26	56	6124	7332	AGACCCGCCCTCCTCG-1	3	0.1494971712	-0.853872757	Section_1	negative	negative	negative	negative	negative	negative	negative	negative	negative	negative	negative	negative	negative	negative	negative	negative	negative	negative	negative	negative
AGACTAGCCTTCCAGA_S1	8	yes	AGACTAGCCTTCCAGA_S1	14065	5454	16290	5451	0.2146298038	0.4700950336	0.1500567917	7.26E-05	0.01288138344	0.04118394288	0.07436109308	0.0001712517297	0.03654814573	tel	0.4700950336	(0.405,0.479]	tel	28	46	6476	6307	AGACTAGCCTTCCAGA-1	3	-0.5094013155	-0.6028732027	Section_1	negative	negative	negative	negative	TTAATCACGAT	AGCGTAGATGA	TCGTACAGAGA	negative	AACGCCATTTT	ACCTTGCCGCT	negative	negative	negative	ACGCGCCAGTT	negative	negative	TGGGTCTGGGA	negative	AGAATCCCACA	negative
AGATAACTTCAGGGCC_S1	7	yes	AGATAACTTCAGGGCC_S1	19344	6093	18438	6080	0.2902120402	0.4939035207	0.05134968863	0.02853712971	0.02073810581	0.04497754876	0.03868367699	0	0.03159828919	tel	0.4939035207	(0.479,0.582]	tel	32	44	7187	6100	AGATAACTTCAGGGCC-1	3	-0.6411810129	-0.1008740941	Section_1	negative	negative	negative	TTTTTCAGTGA	TTAATCACGAT	negative	TCGTACAGAGA	TTGGCTAGTAT	negative	ACCTTGCCGCT	negative	negative	negative	negative	negative	negative	TGGGTCTGGGA	ACGCCGCGCTA	negative	negative
AGATACCGGTGTTCAC_S1	0	no	AGATACCGGTGTTCAC_S1	27284	7490	18618	7259	0.3242977992	0.01777470682	0.6207227289	0.01955369694	0	0	0.01628446991	0	0.001366598151	hind	0.6207227289	(0.582,1]	hind	40	38	8609	5480	AGATACCGGTGTTCAC-1	3	-1.036520105	0.903124123	Section_1	negative	negative	negative	negative	negative	negative	negative	negative	negative	negative	negative	negative	negative	negative	negative	negative	negative	negative	negative	negative
AGATCTCAGGTGTGAT_S1	0	no	AGATCTCAGGTGTGAT_S1	10131	3746	16758	3914	0.4881190871	0.08455050225	0.255885842	0.07559091688	0.0007433950489	0.01735297812	0.04321811891	0.009014968246	0.02552419151	dien.mid	0.4881190871	(0.479,0.582]	dien.mid	29	75	6667	9273	AGATCTCAGGTGTGAT-1	3	1.401404296	-0.4773734256	Section_1	negative	negative	negative	negative	negative	negative	negative	negative	negative	negative	negative	negative	negative	negative	negative	negative	negative	negative	negative	negative
AGATGACTCGCCCACG_S1	1	yes	AGATGACTCGCCCACG_S1	11557	4779	16299	4815	0.4762785305	0.07853474219	0.2867033684	0.0194222559	0.006293607439	0.0005120147089	0.118732398	0.008299562682	0.00522352019	dien.mid	0.4762785305	(0.405,0.479]	dien.mid	21	55	5234	7233	AGATGACTCGCCCACG-1	3	0.08360732251	-1.481371643	Section_1	TGGTTGGGAGA	negative	negative	negative	negative	negative	negative	negative	negative	negative	negative	negative	negative	negative	negative	negative	negative	negative	negative	negative
AGATTATAGGACGTTT_S1	2	yes	AGATTATAGGACGTTT_S1	19217	5430	18284	5418	0.333792965	0.1712684373	0	0.001233923332	0	0.004693673384	0.3341566437	0.00905506189	0.1457992955	mesen	0.3341566437	[0.252,0.405]	low_maxscore	36	54	7904	7120	AGATTATAGGACGTTT-1	3	0.01771747384	0.4011250144	Section_1	negative	ACCCCTCTCCA	AAAGGGGAGTA	negative	negative	negative	negative	negative	negative	negative	negative	negative	negative	negative	negative	negative	negative	negative	negative	negative
AGCACCAGTACTCACG_S1	0	no	AGCACCAGTACTCACG_S1	13255	5319	16244	5316	0.4600816488	0.1149654377	0.3176566565	0.05444744461	0.01597437362	0.006343784561	0.01526246435	0.01526818976	0	dien.mid	0.4600816488	(0.405,0.479]	dien.mid	27	65	6306	8252	AGCACCAGTACTCACG-1	3	0.7425058092	-0.7283729799	Section_1	negative	negative	negative	negative	negative	negative	negative	negative	negative	negative	negative	negative	negative	negative	negative	negative	negative	negative	negative	negative
AGCACTACCGGCCTGT_S1	0	no	AGCACTACCGGCCTGT_S1	47513	8738	17657	5792	1.27E-05	0	0.9999771425	0	2.16E-06	6.66E-06	0	1.31E-06	0	hind	0.9999771425	(0.582,1]	hind	34	20	7533	3643	AGCACTACCGGCCTGT-1	3	-2.222537381	0.1501254602	Section_1	negative	negative	negative	negative	negative	negative	negative	negative	negative	negative	negative	negative	negative	negative	negative	negative	negative	negative	negative	negative
AGCACTTAAGGACGCC_S1	0	no	AGCACTTAAGGACGCC_S1	5102	2854	15589	4234	0.4836065693	0.05947239372	0.2527319226	0.03508202246	0	0.01486115517	0.1369427325	0.01410320619	0.003199998053	dien.mid	0.4836065693	(0.479,0.582]	dien.mid	31	35	7005	5180	AGCACTTAAGGACGCC-1	3	-1.234189651	-0.2263738713	Section_1	negative	negative	negative	negative	negative	negative	negative	negative	negative	negative	negative	negative	negative	negative	negative	negative	negative	negative	negative	negative
AGCATCGTCGATAATT_S1	3	yes	AGCATCGTCGATAATT_S1	23697	7018	18808	6976	0.2063655341	0.1040134525	0.5766599874	0	0.04190538821	0.02909141776	0.04196422002	0	0	hind	0.5766599874	(0.479,0.582]	hind	22	52	5411	6926	AGCATCGTCGATAATT-1	3	-0.1140622235	-1.355871866	Section_1	TGGTTGGGAGA	ACCCCTCTCCA	negative	negative	TTAATCACGAT	negative	negative	negative	negative	negative	negative	negative	negative	negative	negative	negative	negative	negative	negative	negative
AGCGACATCCCATTCA_S1	1	yes	AGCGACATCCCATTCA_S1	20952	5753	18610	5743	0.5555951992	0.1249234083	0.196019673	0.001600432059	0.02317069145	0.003437170215	0.01218918275	0.01180615635	0.07125808671	dien.mid	0.5555951992	(0.479,0.582]	dien.mid	17	59	4524	7646	AGCGACATCCCATTCA-1	3	0.3471667172	-1.983370751	Section_1	TGGTTGGGAGA	negative	negative	negative	negative	negative	negative	negative	negative	negative	negative	negative	negative	negative	negative	negative	negative	negative	negative	negative
AGCGACCAACGATATT_S1	0	no	AGCGACCAACGATATT_S1	11970	4929	16342	4934	0.4038472384	0.251844516	0.2500166851	0.04479735686	0.008274785067	0.01397472541	0.02724469305	0	0	dien.mid	0.4038472384	[0.252,0.405]	low_maxscore	25	55	5946	7230	AGCGACCAACGATATT-1	3	0.08360732251	-0.9793725341	Section_1	negative	negative	negative	negative	negative	negative	negative	negative	negative	negative	negative	negative	negative	negative	negative	negative	negative	negative	negative	negative
AGCGTGGTATTCTACT_S1	0	no	AGCGTGGTATTCTACT_S1	26596	7052	18559	6804	0.02030247014	0.03159954977	0.08782391458	0.743838653	0.03256680035	0.04745610521	0	0	0.03641250691	pns	0.743838653	(0.582,1]	pns	45	71	9513	8852	AGCGTGGTATTCTACT-1	3	1.137844901	1.530623009	Section_1	negative	negative	negative	negative	negative	negative	negative	negative	negative	negative	negative	negative	negative	negative	negative	negative	negative	negative	negative	negative
AGCTCTTTACTCAGTT_S1	0	no	AGCTCTTTACTCAGTT_S1	10771	3574	16673	3713	0.3399053697	0.04004687021	0.372584435	0.01183474732	0.004937852617	0	0.2306907252	0	0	hind	0.372584435	[0.252,0.405]	low_maxscore	41	45	8790	6195	AGCTCTTTACTCAGTT-1	3	-0.5752911642	1.0286239	Section_1	negative	negative	negative	negative	negative	negative	negative	negative	negative	negative	negative	negative	negative	negative	negative	negative	negative	negative	negative	negative
AGGACGACCCATTAGA_S1	0	no	AGGACGACCCATTAGA_S1	3332	1614	16569	4337	0.2788510149	0.1210563839	0.2742070424	0.03379160828	0	0	0.2797389449	0	0.01235500565	mesen	0.2797389449	[0.252,0.405]	low_maxscore	43	45	9146	6194	AGGACGACCCATTAGA-1	3	-0.5752911642	1.279623454	Section_1	negative	negative	negative	negative	negative	negative	negative	negative	negative	negative	negative	negative	negative	negative	negative	negative	negative	negative	negative	negative
AGGCCACCCGTTATGA_S1	0	no	AGGCCACCCGTTATGA_S1	3015	1971	15767	4621	0.2946691804	0.1910757617	0.3346184715	0	0.02446704683	0	0.1216846316	0	0.03348490793	hind	0.3346184715	[0.252,0.405]	low_maxscore	28	38	6473	5489	AGGCCACCCGTTATGA-1	3	-1.036520105	-0.6028732027	Section_1	negative	negative	negative	negative	negative	negative	negative	negative	negative	negative	negative	negative	negative	negative	negative	negative	negative	negative	negative	negative
AGGGCTGCAGTTACAG_S1	0	no	AGGGCTGCAGTTACAG_S1	24825	7412	18832	7294	0.3886127729	0.07087500552	0.05350925316	0.006944758555	0.003882842824	0.01487323914	0.1260881221	0.004544009912	0.3306699959	dien.mid	0.3886127729	[0.252,0.405]	low_maxscore	35	65	7731	8246	AGGGCTGCAGTTACAG-1	3	0.7425058092	0.2756252373	Section_1	negative	negative	negative	negative	negative	negative	negative	negative	negative	negative	negative	negative	negative	negative	negative	negative	negative	negative	negative	negative
AGGGTTTAGTTCGGGA_S1	2	yes	AGGGTTTAGTTCGGGA_S1	21094	6649	18820	6634	0.5521721819	0.1270713116	0.1340457221	0	0	0.02603563719	0.0804998171	0.01051819734	0.06965713283	dien.mid	0.5521721819	(0.479,0.582]	dien.mid	33	63	7374	8043	AGGGTTTAGTTCGGGA-1	3	0.6107261119	0.02462568302	Section_1	TGGTTGGGAGA	negative	negative	negative	negative	negative	negative	negative	negative	negative	negative	negative	negative	ACGCGCCAGTT	negative	negative	negative	negative	negative	negative
AGGTAGGTACAAAGCT_S1	0	no	AGGTAGGTACAAAGCT_S1	13668	5427	16263	5417	0.5775910247	0.08072464634	0.2344528916	0.04585638318	0.01800435828	0	0.02097558612	0.01575401219	0.006641097554	dien.mid	0.5775910247	(0.479,0.582]	dien.mid	35	31	7716	4767	AGGTAGGTACAAAGCT-1	3	-1.497749046	0.2756252373	Section_1	negative	negative	negative	negative	negative	negative	negative	negative	negative	negative	negative	negative	negative	negative	negative	negative	negative	negative	negative	negative
AGGTTGAGGCACGCTT_S1	0	no	AGGTTGAGGCACGCTT_S1	18867	5945	18259	5932	0.4860198461	0.1347092948	0.3218141026	0.0572838405	0	7.98E-05	8.08E-05	2.29E-06	1.00E-05	dien.mid	0.4860198461	(0.479,0.582]	dien.mid	22	74	5420	9177	AGGTTGAGGCACGCTT-1	3	1.335514447	-1.355871866	Section_1	negative	negative	negative	negative	negative	negative	negative	negative	negative	negative	negative	negative	negative	negative	negative	negative	negative	negative	negative	negative
AGTAATGTCTTGCCGC_S1	0	no	AGTAATGTCTTGCCGC_S1	22100	6035	18721	6003	0.2517863897	0.09009653595	0.1365816011	0.02425923971	0.06048418128	0.04580646266	0.1510630884	0.01366545237	0.2262570488	dien.mid	0.2517863897	[0.252,0.405]	low_maxscore	16	60	4346	7749	AGTAATGTCTTGCCGC-1	3	0.4130565659	-2.108870528	Section_1	negative	negative	negative	negative	negative	negative	negative	negative	negative	negative	negative	negative	negative	negative	negative	negative	negative	negative	negative	negative
AGTACGGGCACCTGGC_S1	0	no	AGTACGGGCACCTGGC_S1	5854	2592	16194	3832	0.3954341853	0.2956972392	0.09947351311	0.08072840559	0	0.0258560091	0.09206307366	0.003491288012	0.007256286022	dien.mid	0.3954341853	[0.252,0.405]	low_maxscore	25	79	5957	9686	AGTACGGGCACCTGGC-1	3	1.664963691	-0.9793725341	Section_1	negative	negative	negative	negative	negative	negative	negative	negative	negative	negative	negative	negative	negative	negative	negative	negative	negative	negative	negative	negative
AGTATAATACTAGGCA_S1	4	yes	AGTATAATACTAGGCA_S1	30019	7457	18429	6700	0.3918907229	0.1713547003	0.4366919311	6.58E-06	0	1.55E-05	1.69E-05	2.36E-05	0	hind	0.4366919311	(0.405,0.479]	hind	25	33	5936	4980	AGTATAATACTAGGCA-1	3	-1.365969348	-0.9793725341	Section_1	negative	negative	negative	negative	TTAATCACGAT	negative	TCGTACAGAGA	negative	negative	negative	negative	negative	negative	negative	negative	negative	negative	negative	negative	negative
AGTCAACACCACCATC_S1	0	no	AGTCAACACCACCATC_S1	8656	3105	17036	3552	0.3993358684	0.04133080277	0.08960387467	0.01088581114	0	0.007737212751	0.4135275296	0	0.03757890061	mesen	0.4135275296	(0.405,0.479]	mesen	41	47	8791	6400	AGTCAACACCACCATC-1	3	-0.4435114668	1.0286239	Section_1	negative	negative	negative	negative	negative	negative	negative	negative	negative	negative	negative	negative	negative	negative	negative	negative	negative	negative	negative	negative
AGTCGGCCCAAACGAC_S1	13	yes	AGTCGGCCCAAACGAC_S1	27003	6549	18308	6186	0	0.7905660524	0.1175926241	0	0.0430904355	0.02902006082	0.01765935265	0	0.002071474521	tel	0.7905660524	(0.582,1]	tel	25	39	5939	5593	AGTCGGCCCAAACGAC-1	3	-0.9706302562	-0.9793725341	Section_1	negative	negative	AAAGGGGAGTA	TTTTTCAGTGA	TTAATCACGAT	AGCGTAGATGA	TCGTACAGAGA	TTGGCTAGTAT	AACGCCATTTT	ACCTTGCCGCT	TGATTATTTAA	AGGTGAAGAAA	TTTCGCTGTTA	ACGCGCCAGTT	negative	negative	negative	ACGCCGCGCTA	negative	negative
AGTCTTCTCCTCAAAT_S1	0	no	AGTCTTCTCCTCAAAT_S1	8493	4042	16738	4369	0.5418020777	0.1524439173	0.1972464113	0.01767935602	0.02099808269	0.004246314861	0.05456558016	0.002302880859	0.008715379025	dien.mid	0.5418020777	(0.479,0.582]	dien.mid	24	66	5773	8357	AGTCTTCTCCTCAAAT-1	3	0.8083956579	-1.104872311	Section_1	negative	negative	negative	negative	negative	negative	negative	negative	negative	negative	negative	negative	negative	negative	negative	negative	negative	negative	negative	negative
AGTGACCTACTTTACG_S1	0	no	AGTGACCTACTTTACG_S1	2374	1241	16415	4720	0.3803192481	0.0905696869	0.1903836893	0.03346520427	0.001867612217	0	0.2806752072	0	0.02271935194	dien.mid	0.3803192481	[0.252,0.405]	low_maxscore	44	52	9327	6909	AGTGACCTACTTTACG-1	3	-0.1140622235	1.405123232	Section_1	negative	negative	negative	negative	negative	negative	negative	negative	negative	negative	negative	negative	negative	negative	negative	negative	negative	negative	negative	negative
AGTTAAACACTTGCGA_S1	0	no	AGTTAAACACTTGCGA_S1	16502	4896	17009	4889	0.2153512603	0.07348416838	0.6137479615	0	0.0317581029	0.04004036144	0.008518103922	0.01542166806	0.001678373463	hind	0.6137479615	(0.582,1]	hind	40	44	8611	6094	AGTTAAACACTTGCGA-1	3	-0.6411810129	0.903124123	Section_1	negative	negative	negative	negative	negative	negative	negative	negative	negative	negative	negative	negative	negative	negative	negative	negative	negative	negative	negative	negative
AGTTCCTACAGAATTA_S1	7	yes	AGTTCCTACAGAATTA_S1	19097	6180	18385	6170	0.4180243783	0.4291441113	0.0515206407	0.01644744648	0.004521915044	0.006395955306	0.04363298051	0.006691921618	0.02362065071	tel	0.4291441113	(0.405,0.479]	tel	30	50	6834	6715	AGTTCCTACAGAATTA-1	3	-0.2458419208	-0.3518736484	Section_1	negative	negative	negative	negative	negative	negative	TCGTACAGAGA	TTGGCTAGTAT	negative	ACCTTGCCGCT	TGATTATTTAA	negative	TTTCGCTGTTA	negative	TTGTGTCTAGT	negative	TGGGTCTGGGA	negative	negative	negative
AGTTCCTATTTATGTT_S1	0	no	AGTTCCTATTTATGTT_S1	6477	2630	16495	3697	0.28757457	0.07102978281	0.1394496076	0.19178008	0.001697799093	0.008770990848	0.2636437323	0.01346628691	0.02258715035	dien.mid	0.28757457	[0.252,0.405]	low_maxscore	43	65	9155	8240	AGTTCCTATTTATGTT-1	3	0.7425058092	1.279623454	Section_1	negative	negative	negative	negative	negative	negative	negative	negative	negative	negative	negative	negative	negative	negative	negative	negative	negative	negative	negative	negative
ATAAAGGCTCGGTCGT_S1	2	yes	ATAAAGGCTCGGTCGT_S1	29319	7752	18646	7220	0.06178419519	0.7616880705	0.08315856226	0.0008074936443	0.01388795737	0.0428428053	0.02805589677	0.0008320459035	0.006942973029	tel	0.7616880705	(0.582,1]	tel	34	50	7546	6712	ATAAAGGCTCGGTCGT-1	3	-0.2458419208	0.1501254602	Section_1	negative	negative	AAAGGGGAGTA	negative	negative	negative	negative	negative	negative	negative	negative	negative	negative	negative	negative	negative	negative	negative	negative	negative
ATAAATATTAGCAGCT_S1	0	no	ATAAATATTAGCAGCT_S1	16653	5606	16983	5596	0.2975019653	0.08187034119	0.4923223226	0.004606417801	0.02288057415	0	0.07994879574	0.01579253265	0.005077050533	hind	0.4923223226	(0.479,0.582]	hind	38	28	8248	4458	ATAAATATTAGCAGCT-1	3	-1.695418592	0.6521245687	Section_1	negative	negative	negative	negative	negative	negative	negative	negative	negative	negative	negative	negative	negative	negative	negative	negative	negative	negative	negative	negative
ATAACGGAGTCCAACG_S1	1	yes	ATAACGGAGTCCAACG_S1	12572	4309	16509	4319	0.5945914122	0.100902125	0.1409365316	0.1038041672	0	0	0.04203562721	0.01467706192	0.003053074925	dien.mid	0.5945914122	(0.582,1]	dien.mid	25	75	5955	9277	ATAACGGAGTCCAACG-1	3	1.401404296	-0.9793725341	Section_1	TGGTTGGGAGA	negative	negative	negative	negative	negative	negative	negative	negative	negative	negative	negative	negative	negative	negative	negative	negative	negative	negative	negative
ATACCACGGGCAACTT_S1	0	no	ATACCACGGGCAACTT_S1	14079	5573	16239	5564	0.5464859699	0.02110785044	0.3195279898	0.08853543508	0	0	0.01731960018	0.0006836045218	0.006339550076	dien.mid	0.5464859699	(0.479,0.582]	dien.mid	35	29	7715	4563	ATACCACGGGCAACTT-1	3	-1.629528743	0.2756252373	Section_1	negative	negative	negative	negative	negative	negative	negative	negative	negative	negative	negative	negative	negative	negative	negative	negative	negative	negative	negative	negative
ATACGCCGGCGAAACC_S1	0	no	ATACGCCGGCGAAACC_S1	21254	5773	18617	5761	0.1674838245	0	0.3809528165	0.3087016926	0.06079545061	0.004642668085	0.07742354771	0	0	hind	0.3809528165	[0.252,0.405]	low_maxscore	40	78	8626	9572	ATACGCCGGCGAAACC-1	3	1.599073842	0.903124123	Section_1	negative	negative	negative	negative	negative	negative	negative	negative	negative	negative	negative	negative	negative	negative	negative	negative	negative	negative	negative	negative
ATACTAGCATGACCCT_S1	1	yes	ATACTAGCATGACCCT_S1	8453	3932	16672	4243	0.4524888113	0.1032975457	0.218660887	0.09337645991	0	0.04071956251	0.04607105709	0	0.0453856766	dien.mid	0.4524888113	(0.405,0.479]	dien.mid	21	61	5237	7847	ATACTAGCATGACCCT-1	3	0.4789464145	-1.481371643	Section_1	TGGTTGGGAGA	negative	negative	negative	negative	negative	negative	negative	negative	negative	negative	negative	negative	negative	negative	negative	negative	negative	negative	negative
ATAGACGAAGAGAAAG_S1	4	yes	ATAGACGAAGAGAAAG_S1	26076	6618	18397	6382	0.09869686729	0.7222477225	0.1449298337	0	0.00470677114	0.002755777268	0.01216795104	0.001979842916	0.01251523409	tel	0.7222477225	(0.582,1]	tel	33	45	7366	6201	ATAGACGAAGAGAAAG-1	3	-0.5752911642	0.02462568302	Section_1	negative	negative	negative	negative	negative	negative	negative	TTGGCTAGTAT	negative	negative	negative	AGGTGAAGAAA	negative	negative	TTGTGTCTAGT	negative	TGGGTCTGGGA	negative	negative	negative
ATAGAGTACTGGGACA_S1	5	yes	ATAGAGTACTGGGACA_S1	20342	6460	18730	6452	0.4867103192	0.2905155175	0.09229349065	0.0931833571	0	0	0.02829709387	0.003316033324	0.005684188461	dien.mid	0.4867103192	(0.479,0.582]	dien.mid	26	48	6121	6513	ATAGAGTACTGGGACA-1	3	-0.3776216182	-0.853872757	Section_1	negative	negative	negative	TTTTTCAGTGA	negative	AGCGTAGATGA	negative	negative	negative	negative	negative	negative	TTTCGCTGTTA	negative	TTGTGTCTAGT	negative	negative	negative	AGAATCCCACA	negative
ATAGGCGGCTATAGAA_S1	0	no	ATAGGCGGCTATAGAA_S1	40568	9003	18443	6815	0.4105720345	0	0.4147639509	0.0100025373	0.1106524569	0.02428043802	0.01947713211	0	0.0102514503	hind	0.4147639509	(0.405,0.479]	hind	43	33	9141	4966	ATAGGCGGCTATAGAA-1	3	-1.365969348	1.279623454	Section_1	negative	negative	negative	negative	negative	negative	negative	negative	negative	negative	negative	negative	negative	negative	negative	negative	negative	negative	negative	negative
ATAGGGATATCCTTGA_S1	1	yes	ATAGGGATATCCTTGA_S1	27414	6935	18418	6616	0.3224524534	0.1242948438	0.4801583215	0.006384189536	0.0134761575	0.004208614851	0.04390355089	0.0005397001645	0.004582168428	hind	0.4801583215	(0.479,0.582]	hind	21	71	5241	8870	ATAGGGATATCCTTGA-1	3	1.137844901	-1.481371643	Section_1	TGGTTGGGAGA	negative	negative	negative	negative	negative	negative	negative	negative	negative	negative	negative	negative	negative	negative	negative	negative	negative	negative	negative
ATAGGTTGGGCAGATG_S1	0	no	ATAGGTTGGGCAGATG_S1	20368	6642	18761	6634	0.3242436603	0.1973688844	0.3372661989	0.03251462872	0	0.02678713491	0.04008116379	0.01394120662	0.0277971224	hind	0.3372661989	[0.252,0.405]	low_maxscore	28	64	6484	8149	ATAGGTTGGGCAGATG-1	3	0.6766159605	-0.6028732027	Section_1	negative	negative	negative	negative	negative	negative	negative	negative	negative	negative	negative	negative	negative	negative	negative	negative	negative	negative	negative	negative
ATAGTGAAGCGTTCTC_S1	0	no	ATAGTGAAGCGTTCTC_S1	4136	1845	16497	4051	0.2342753901	0.0657386305	0.3066379484	0.004535518422	0.001668249238	0	0.3306385632	0.01863834251	0.03786735767	mesen	0.3306385632	[0.252,0.405]	low_maxscore	41	57	8795	7423	ATAGTGAAGCGTTCTC-1	3	0.2153870199	1.0286239	Section_1	negative	negative	negative	negative	negative	negative	negative	negative	negative	negative	negative	negative	negative	negative	negative	negative	negative	negative	negative	negative
ATATCTTAGGGCCTTC_S1	1	yes	ATATCTTAGGGCCTTC_S1	28591	7517	18630	6969	0.1688408078	0.06176224461	0.02542807607	0.008363020687	0	0.004709538175	0.2428705037	0.01485740357	0.4731684054	epi	0.4731684054	(0.405,0.479]	epi	35	61	7729	7837	ATATCTTAGGGCCTTC-1	3	0.4789464145	0.2756252373	Section_1	negative	ACCCCTCTCCA	negative	negative	negative	negative	negative	negative	negative	negative	negative	negative	negative	negative	negative	negative	negative	negative	negative	negative
ATATTTAACCCTCAAG_S1	0	no	ATATTTAACCCTCAAG_S1	20397	6566	18755	6554	0.3933659012	0.3390237989	0.1020948332	0.03073114199	0	0.02536341618	0.07100735888	0.01322980443	0.02518374518	dien.mid	0.3933659012	[0.252,0.405]	low_maxscore	31	55	7014	7226	ATATTTAACCCTCAAG-1	3	0.08360732251	-0.2263738713	Section_1	negative	negative	negative	negative	negative	negative	negative	negative	negative	negative	negative	negative	negative	negative	negative	negative	negative	negative	negative	negative
ATCAATCTGGGCTGCA_S1	1	yes	ATCAATCTGGGCTGCA_S1	25779	6970	18616	6746	0.4731688766	0.09978885383	0.0198803224	0.02265464711	0.004287876659	0.005182463214	0.136822304	0.01298627341	0.2252283828	dien.mid	0.4731688766	(0.405,0.479]	dien.mid	33	65	7375	8247	ATCAATCTGGGCTGCA-1	3	0.7425058092	0.02462568302	Section_1	TGGTTGGGAGA	negative	negative	negative	negative	negative	negative	negative	negative	negative	negative	negative	negative	negative	negative	negative	negative	negative	negative	negative
ATCACTTCATCCTCGC_S1	0	no	ATCACTTCATCCTCGC_S1	13593	5163	16282	5154	0.4066446449	0.1079240861	0.3869557467	0.01445441033	0.009756530401	0.007830215215	0.04728430251	0.005888033019	0.01326203083	dien.mid	0.4066446449	(0.405,0.479]	dien.mid	21	67	5239	8461	ATCACTTCATCCTCGC-1	3	0.8742855065	-1.481371643	Section_1	negative	negative	negative	negative	negative	negative	negative	negative	negative	negative	negative	negative	negative	negative	negative	negative	negative	negative	negative	negative
ATCAGACGGCACGCCG_S1	0	no	ATCAGACGGCACGCCG_S1	2722	1352	16564	4549	0.3396301465	0.08924781927	0.2252644314	0.03705043778	0.02498256386	0.01594709115	0.1901671653	0	0.0777103447	dien.mid	0.3396301465	[0.252,0.405]	low_maxscore	44	42	9323	5886	ATCAGACGGCACGCCG-1	3	-0.7729607102	1.405123232	Section_1	negative	negative	negative	negative	negative	negative	negative	negative	negative	negative	negative	negative	negative	negative	negative	negative	negative	negative	negative	negative
ATCATCCAATATTTGT_S1	0	no	ATCATCCAATATTTGT_S1	11801	3892	16499	3947	0.1797956597	0.06500465703	0.04205430231	0.02032865561	0	0.00954224128	0.5907701365	0.003841830041	0.08866251757	mesen	0.5907701365	(0.582,1]	mesen	39	59	8440	7629	ATCATCCAATATTTGT-1	3	0.3471667172	0.7776243459	Section_1	negative	negative	negative	negative	negative	negative	negative	negative	negative	negative	negative	negative	negative	negative	negative	negative	negative	negative	negative	negative
ATCCAACGCAGTCATA_S1	11	yes	ATCCAACGCAGTCATA_S1	29109	6780	18259	6153	0.2383030015	0.6738132202	0.06597879193	0.001575201199	0.01090260252	0.0001156842771	0.00916528349	2.66E-05	0.0001196171407	tel	0.6738132202	(0.582,1]	tel	25	37	5938	5389	ATCCAACGCAGTCATA-1	3	-1.102409954	-0.9793725341	Section_1	negative	negative	negative	TTTTTCAGTGA	TTAATCACGAT	negative	TCGTACAGAGA	TTGGCTAGTAT	negative	ACCTTGCCGCT	TGATTATTTAA	negative	TTTCGCTGTTA	ACGCGCCAGTT	negative	negative	TGGGTCTGGGA	ACGCCGCGCTA	AGAATCCCACA	negative
ATCCAGGATTCGTGAA_S1	0	no	ATCCAGGATTCGTGAA_S1	18349	5524	17998	5512	0.2766147436	0.01882362122	0.5461851524	0	0.008421824268	0	0.1217263993	0.01435832872	0.01386993049	hind	0.5461851524	(0.479,0.582]	hind	40	46	8612	6298	ATCCAGGATTCGTGAA-1	3	-0.5094013155	0.903124123	Section_1	negative	negative	negative	negative	negative	negative	negative	negative	negative	negative	negative	negative	negative	negative	negative	negative	negative	negative	negative	negative
ATCCTACCTAAGCTCT_S1	0	no	ATCCTACCTAAGCTCT_S1	2320	1180	16553	4756	0.2349870942	0.160117424	0.1854849592	0.03005372105	0.008291581547	0	0.3378237252	0	0.04324149479	mesen	0.3378237252	[0.252,0.405]	low_maxscore	44	48	9325	6500	ATCCTACCTAAGCTCT-1	3	-0.3776216182	1.405123232	Section_1	negative	negative	negative	negative	negative	negative	negative	negative	negative	negative	negative	negative	negative	negative	negative	negative	negative	negative	negative	negative
ATCCTGAATCGCTGCG_S1	0	no	ATCCTGAATCGCTGCG_S1	11663	4891	16245	4917	0.4090952679	0.07311741337	0.3125914572	0.04400659183	0.02617800535	0	0.1119012413	0	0.02311002298	dien.mid	0.4090952679	(0.405,0.479]	dien.mid	38	26	8248	4254	ATCCTGAATCGCTGCG-1	3	-1.827198289	0.6521245687	Section_1	negative	negative	negative	negative	negative	negative	negative	negative	negative	negative	negative	negative	negative	negative	negative	negative	negative	negative	negative	negative
ATCCTGCGTGGAATGG_S1	0	no	ATCCTGCGTGGAATGG_S1	4114	1820	16390	4124	0.2761027308	0.03267227017	0.1337131675	0.01553898395	0	0	0.4825640846	0	0.05940876307	mesen	0.4825640846	(0.479,0.582]	mesen	45	47	9503	6397	ATCCTGCGTGGAATGG-1	3	-0.4435114668	1.530623009	Section_1	negative	negative	negative	negative	negative	negative	negative	negative	negative	negative	negative	negative	negative	negative	negative	negative	negative	negative	negative	negative
ATCGACCCAATACAGA_S1	0	no	ATCGACCCAATACAGA_S1	6529	2604	16505	3679	0.2694464949	0.06727711777	0.1043597055	0.1088043684	0	0.03659745199	0.3072596677	0.0008825570841	0.1053726367	mesen	0.3072596677	[0.252,0.405]	low_maxscore	43	63	9154	8035	ATCGACCCAATACAGA-1	3	0.6107261119	1.279623454	Section_1	negative	negative	negative	negative	negative	negative	negative	negative	negative	negative	negative	negative	negative	negative	negative	negative	negative	negative	negative	negative
ATCGACTCTTTCCGTT_S1	0	no	ATCGACTCTTTCCGTT_S1	3495	2168	15815	4426	0.3670445599	0.2425236876	0.2243108444	0.01935085386	0.02867103352	0.00526504968	0.09280141175	0.002734890833	0.01729766845	dien.mid	0.3670445599	[0.252,0.405]	low_maxscore	23	61	5593	7846	ATCGACTCTTTCCGTT-1	3	0.4789464145	-1.230372088	Section_1	negative	negative	negative	negative	negative	negative	negative	negative	negative	negative	negative	negative	negative	negative	negative	negative	negative	negative	negative	negative
ATCGCACGCCGGGAGA_S1	0	no	ATCGCACGCCGGGAGA_S1	9241	4112	16738	4326	0.3273455616	0.3615229411	0.149671623	0.002004974667	0.07423967666	0.01745105746	0.06206265324	0	0.005701512327	tel	0.3615229411	[0.252,0.405]	low_maxscore	25	57	5947	7435	ATCGCACGCCGGGAGA-1	3	0.2153870199	-0.9793725341	Section_1	negative	negative	negative	negative	negative	negative	negative	negative	negative	negative	negative	negative	negative	negative	negative	negative	negative	negative	negative	negative
ATCTGGTTAAGACTGT_S1	0	no	ATCTGGTTAAGACTGT_S1	8429	3353	16901	3785	0.5845788749	0.09190210604	0.1572161508	0.04388725666	0.005209077826	0.0348492923	0.05443040076	0	0.02792684072	dien.mid	0.5845788749	(0.582,1]	dien.mid	26	76	6133	9378	ATCTGGTTAAGACTGT-1	3	1.467294145	-0.853872757	Section_1	negative	negative	negative	negative	negative	negative	negative	negative	negative	negative	negative	negative	negative	negative	negative	negative	negative	negative	negative	negative
ATCTTGACCTGCAACG_S1	11	yes	ATCTTGACCTGCAACG_S1	14652	5422	16382	5409	0.2061074557	0.5367576981	0.1419130495	0.0001477228139	0.03408870639	0.01052903164	0.06705931397	0.003225843336	0.0001711785162	tel	0.5367576981	(0.479,0.582]	tel	26	44	6119	6104	ATCTTGACCTGCAACG-1	3	-0.6411810129	-0.853872757	Section_1	negative	negative	AAAGGGGAGTA	TTTTTCAGTGA	TTAATCACGAT	AGCGTAGATGA	negative	TTGGCTAGTAT	AACGCCATTTT	ACCTTGCCGCT	negative	AGGTGAAGAAA	TTTCGCTGTTA	negative	negative	negative	TGGGTCTGGGA	ACGCCGCGCTA	negative	negative
ATGAAGCCAAGGAGCC_S1	9	yes	ATGAAGCCAAGGAGCC_S1	22195	5835	18630	5822	0.3637948463	0.3661751408	0.1850806984	0.0348982231	0	0	0.04856576317	0.001485328252	0	tel	0.3661751408	[0.252,0.405]	low_maxscore	22	46	5408	6312	ATGAAGCCAAGGAGCC-1	3	-0.5094013155	-1.355871866	Section_1	TGGTTGGGAGA	negative	AAAGGGGAGTA	TTTTTCAGTGA	TTAATCACGAT	negative	negative	TTGGCTAGTAT	negative	negative	negative	AGGTGAAGAAA	TTTCGCTGTTA	negative	negative	negative	TGGGTCTGGGA	ACGCCGCGCTA	negative	negative
ATGACGCCGGCTCTAA_S1	0	no	ATGACGCCGGCTCTAA_S1	50832	8692	17561	5051	0.06514024465	0.09421921705	0.1277046861	0	0.3554576566	0.02955443811	0.0531062437	0.05455125944	0.2202662543	retina	0.3554576566	[0.252,0.405]	low_maxscore	16	58	4345	7544	ATGACGCCGGCTCTAA-1	3	0.2812768685	-2.108870528	Section_1	negative	negative	negative	negative	negative	negative	negative	negative	negative	negative	negative	negative	negative	negative	negative	negative	negative	negative	negative	negative
ATGATGCAATGGTACA_S1	0	no	ATGATGCAATGGTACA_S1	3112	1556	16470	4435	0.2849937631	0.1390131039	0.179054138	0.03427315491	0	0	0.3271058086	0	0.03556003153	mesen	0.3271058086	[0.252,0.405]	low_maxscore	44	50	9326	6704	ATGATGCAATGGTACA-1	3	-0.2458419208	1.405123232	Section_1	negative	negative	negative	negative	negative	negative	negative	negative	negative	negative	negative	negative	negative	negative	negative	negative	negative	negative	negative	negative
ATGCACTACCGCATTG_S1	7	yes	ATGCACTACCGCATTG_S1	12496	5086	16320	5096	0.1441432341	0.5638848384	0.09069921522	0.02197856682	0.02498700281	0.0002742146897	0.1505960008	0.0002873561138	0.003149571063	tel	0.5638848384	(0.479,0.582]	tel	27	45	6298	6206	ATGCACTACCGCATTG-1	3	-0.5752911642	-0.7283729799	Section_1	negative	negative	negative	TTTTTCAGTGA	negative	AGCGTAGATGA	negative	TTGGCTAGTAT	AACGCCATTTT	negative	TGATTATTTAA	negative	negative	negative	negative	negative	TGGGTCTGGGA	ACGCCGCGCTA	negative	negative
ATGCATGATCCAGGAT_S1	0	no	ATGCATGATCCAGGAT_S1	11752	4816	16255	4822	0.5105766761	0.1792282905	0.2052106366	0.02215175117	0.01019098087	0.006882811095	0.05043824839	0.001521572192	0.01379903309	dien.mid	0.5105766761	(0.479,0.582]	dien.mid	25	65	5950	8253	ATGCATGATCCAGGAT-1	3	0.7425058092	-0.9793725341	Section_1	negative	negative	negative	negative	negative	negative	negative	negative	negative	negative	negative	negative	negative	negative	negative	negative	negative	negative	negative	negative
ATGCCGGTCTTGCATA_S1	0	no	ATGCCGGTCTTGCATA_S1	6974	2955	16463	3768	0.2940681303	0.1210227751	0.3482092943	0.05265667973	0.02085055697	0.01948244423	0.08516114304	0.005433966967	0.05311500947	hind	0.3482092943	[0.252,0.405]	low_maxscore	31	75	7023	9272	ATGCCGGTCTTGCATA-1	3	1.401404296	-0.2263738713	Section_1	negative	negative	negative	negative	negative	negative	negative	negative	negative	negative	negative	negative	negative	negative	negative	negative	negative	negative	negative	negative
ATGCGACAGTCCCATT_S1	1	yes	ATGCGACAGTCCCATT_S1	28089	7493	18750	7006	0.02920703345	0.0308378012	0.01602421798	0.002582184455	0.01240408513	0.004656001607	0.1916537295	0.009563580208	0.7030713665	epi	0.7030713665	(0.582,1]	epi	35	71	7733	8860	ATGCGACAGTCCCATT-1	3	1.137844901	0.2756252373	Section_1	TGGTTGGGAGA	negative	negative	negative	negative	negative	negative	negative	negative	negative	negative	negative	negative	negative	negative	negative	negative	negative	negative	negative
ATGGAGCAGGCCGTGA_S1	0	no	ATGGAGCAGGCCGTGA_S1	23251	6572	18774	6498	0.1673602289	0.0332516252	0.007174955117	0.04182797031	0.008006860347	0.004974391094	0.3706275682	0.01143757418	0.3553388267	mesen	0.3706275682	[0.252,0.405]	low_maxscore	36	66	7909	8347	ATGGAGCAGGCCGTGA-1	3	0.8083956579	0.4011250144	Section_1	negative	negative	negative	negative	negative	negative	negative	negative	negative	negative	negative	negative	negative	negative	negative	negative	negative	negative	negative	negative
ATGGATTGACCAAACG_S1	1	yes	ATGGATTGACCAAACG_S1	19999	6522	18659	6511	0.3647892497	0.2892824066	0.2053917237	0.09378313251	0	0	0.03413996576	0.007739163594	0.004874358108	dien.mid	0.3647892497	[0.252,0.405]	low_maxscore	27	61	6305	7843	ATGGATTGACCAAACG-1	3	0.4789464145	-0.7283729799	Section_1	TGGTTGGGAGA	negative	negative	negative	negative	negative	negative	negative	negative	negative	negative	negative	negative	negative	negative	negative	negative	negative	negative	negative
ATGTGCATCCGACGCA_S1	1	yes	ATGTGCATCCGACGCA_S1	10365	4376	16436	4485	0.2820536464	0.2540842517	0.3251129764	0	0.04371842334	0.0417047778	0.02788902672	0.01048358224	0.01495331538	hind	0.3251129764	[0.252,0.405]	low_maxscore	23	57	5591	7437	ATGTGCATCCGACGCA-1	3	0.2153870199	-1.230372088	Section_1	negative	negative	negative	negative	negative	negative	negative	negative	negative	negative	negative	negative	negative	negative	negative	negative	negative	negative	negative	negative
ATTAAACATGCGGACC_S1	0	no	ATTAAACATGCGGACC_S1	6465	2524	16509	3664	0.2054911395	0.08735671704	0.09985108643	0.0330324587	0.02718280215	0	0.4320306286	0.04826223487	0.06679293274	mesen	0.4320306286	(0.405,0.479]	mesen	43	59	9152	7626	ATTAAACATGCGGACC-1	3	0.3471667172	1.279623454	Section_1	negative	negative	negative	negative	negative	negative	negative	negative	negative	negative	negative	negative	negative	negative	negative	negative	negative	negative	negative	negative
ATTAATACTACGCGGG_S1	0	no	ATTAATACTACGCGGG_S1	11895	4803	16329	4820	0.4834629969	0.2104383126	0.1906423969	1.73E-05	0.002800575638	0.01438396589	0.09451339574	0.0001224488147	0.003618645493	dien.mid	0.4834629969	(0.479,0.582]	dien.mid	22	66	5417	8358	ATTAATACTACGCGGG-1	3	0.8083956579	-1.355871866	Section_1	negative	negative	negative	negative	negative	negative	negative	negative	negative	negative	negative	negative	negative	negative	negative	negative	negative	negative	negative	negative
ATTACGCGCTGGCAGG_S1	0	no	ATTACGCGCTGGCAGG_S1	10026	4533	16486	4652	0.3572078594	0.05686509838	0.3440985901	0.1077647377	0.03383518319	0	0.09272844352	0.007500087738	0	dien.mid	0.3572078594	[0.252,0.405]	low_maxscore	40	30	8605	4661	ATTACGCGCTGGCAGG-1	3	-1.563638894	0.903124123	Section_1	negative	negative	negative	negative	negative	negative	negative	negative	negative	negative	negative	negative	negative	negative	negative	negative	negative	negative	negative	negative
ATTAGATTGATAGCGG_S1	2	yes	ATTAGATTGATAGCGG_S1	14346	4707	16507	4697	0.4158596703	0.101371085	0.3711587222	0.00171173742	0.01036314481	0.003393462496	0.0855364861	0.007211586151	0.003394105414	dien.mid	0.4158596703	(0.405,0.479]	dien.mid	19	49	4875	6621	ATTAGATTGATAGCGG-1	3	-0.3117317695	-1.732371197	Section_1	TGGTTGGGAGA	negative	negative	TTTTTCAGTGA	negative	negative	negative	negative	negative	negative	negative	negative	negative	negative	negative	negative	negative	negative	negative	negative
ATTAGGCGATGCTTTC_S1	1	yes	ATTAGGCGATGCTTTC_S1	20684	5895	18615	5882	0.1172807471	0.07151423	0.2721394687	0.006130078401	0.02816743305	0	0.3646465438	0	0.1401214989	mesen	0.3646465438	[0.252,0.405]	low_maxscore	37	71	8089	8858	ATTAGGCGATGCTTTC-1	3	1.137844901	0.5266247916	Section_1	negative	negative	negative	negative	negative	negative	negative	negative	negative	negative	negative	negative	negative	negative	negative	negative	negative	negative	negative	negative
ATTATGCCATAGGGAG_S1	1	yes	ATTATGCCATAGGGAG_S1	14695	5523	16337	5512	0.2257968747	0.1259338734	0.5767093284	0.02138429691	0	0	0.05017562665	0	0	hind	0.5767093284	(0.479,0.582]	hind	21	53	5233	7029	ATTATGCCATAGGGAG-1	3	-0.04817237483	-1.481371643	Section_1	TGGTTGGGAGA	negative	negative	negative	negative	negative	negative	negative	negative	negative	negative	negative	negative	negative	negative	negative	negative	negative	negative	negative
ATTCGACGCCGGGCCT_S1	0	no	ATTCGACGCCGGGCCT_S1	14912	5806	16307	5793	0.3552359015	0.1579881121	0.3627632355	0.09641789566	0	0	0.02688706911	0	0.0007077861213	hind	0.3627632355	[0.252,0.405]	low_maxscore	36	26	7892	4255	ATTCGACGCCGGGCCT-1	3	-1.827198289	0.4011250144	Section_1	negative	negative	negative	negative	negative	negative	negative	negative	negative	negative	negative	negative	negative	negative	negative	negative	negative	negative	negative	negative
ATTGAAGATCTTAGTG_S1	5	yes	ATTGAAGATCTTAGTG_S1	18135	6193	17955	6186	0.4358964282	0.3743832481	0.09716159707	0.06095584486	0	0.001839823321	0.01227534779	0.01325856153	0.004229149139	dien.mid	0.4358964282	(0.405,0.479]	dien.mid	31	49	7011	6612	ATTGAAGATCTTAGTG-1	3	-0.3117317695	-0.2263738713	Section_1	negative	negative	negative	TTTTTCAGTGA	negative	negative	TCGTACAGAGA	negative	AACGCCATTTT	negative	TGATTATTTAA	AGGTGAAGAAA	negative	negative	negative	negative	negative	negative	negative	negative
ATTGCTGCTCCTCCAT_S1	2	yes	ATTGCTGCTCCTCCAT_S1	22841	5570	18501	5520	0.2306089871	0.5029675033	0.1842734276	0	0	0.02377693077	0.05265596411	0.005717187104	0	tel	0.5029675033	(0.479,0.582]	tel	35	43	7721	5995	ATTGCTGCTCCTCCAT-1	3	-0.7070708615	0.2756252373	Section_1	negative	ACCCCTCTCCA	negative	negative	negative	negative	negative	negative	negative	ACCTTGCCGCT	negative	negative	negative	negative	negative	negative	negative	negative	negative	negative
ATTTACAGTTTACTGG_S1	0	no	ATTTACAGTTTACTGG_S1	1997	1414	15774	5020	0.5280546526	0.08972979778	0.1877898607	0.03764457349	0.01339745536	0	0.1125531352	0	0.0308305249	dien.mid	0.5280546526	(0.479,0.582]	dien.mid	30	38	6829	5487	ATTTACAGTTTACTGG-1	3	-1.036520105	-0.3518736484	Section_1	negative	negative	negative	negative	negative	negative	negative	negative	negative	negative	negative	negative	negative	negative	negative	negative	negative	negative	negative	negative
CAAACGGTCGCACTTT_S1	1	yes	CAAACGGTCGCACTTT_S1	2655	1780	15640	4742	0.3495339644	0.226122825	0.230447319	0.03878577873	0	0.02401761582	0.09593783138	0.00190198849	0.03325267719	dien.mid	0.3495339644	[0.252,0.405]	low_maxscore	30	40	6830	5692	CAAACGGTCGCACTTT-1	3	-0.9047404075	-0.3518736484	Section_1	negative	negative	negative	negative	negative	negative	negative	TTGGCTAGTAT	negative	negative	negative	negative	negative	negative	negative	negative	negative	negative	negative	negative
CAAATGTCCTTCCGTG_S1	1	yes	CAAATGTCCTTCCGTG_S1	7005	2534	16688	3574	0.2506042232	0.03835952687	0.05258305084	0	0.0004167408944	0	0.59295548	0	0.06508097815	mesen	0.59295548	(0.582,1]	mesen	45	53	9505	7011	CAAATGTCCTTCCGTG-1	3	-0.04817237483	1.530623009	Section_1	negative	negative	negative	negative	negative	negative	negative	negative	negative	negative	negative	negative	negative	ACGCGCCAGTT	negative	negative	negative	negative	negative	negative
CAACGACCCGTTTACA_S1	1	yes	CAACGACCCGTTTACA_S1	30672	6973	18266	6073	0.4338857991	0.04275142026	0.3963200744	0.0914425705	0.005532343866	0.01024671783	0.007651039352	0.01217003463	0	dien.mid	0.4338857991	(0.405,0.479]	dien.mid	20	50	5054	6723	CAACGACCCGTTTACA-1	3	-0.2458419208	-1.60687142	Section_1	TGGTTGGGAGA	negative	negative	negative	negative	negative	negative	negative	negative	negative	negative	negative	negative	negative	negative	negative	negative	negative	negative	negative
CAACTCCTTGATCCCG_S1	3	yes	CAACTCCTTGATCCCG_S1	12470	4367	16481	4374	0.4184876204	0.2085154776	0.2704051285	0.0001044108336	0	0.03393163814	0.06358301171	0.0001339702285	0.004838742552	dien.mid	0.4184876204	(0.405,0.479]	dien.mid	18	46	4696	6315	CAACTCCTTGATCCCG-1	3	-0.5094013155	-1.857870974	Section_1	negative	negative	negative	negative	negative	negative	TCGTACAGAGA	negative	AACGCCATTTT	negative	negative	negative	negative	negative	negative	negative	TGGGTCTGGGA	negative	negative	negative
CAAGAGGGCGGAGTAC_S1	0	no	CAAGAGGGCGGAGTAC_S1	27012	6995	18463	6689	0.05852153589	0.007498326917	0.079171779	0.4962361976	0.01311995013	0.2760685026	0.06467606104	0	0.004707646798	pns	0.4962361976	(0.479,0.582]	pns	46	74	9693	9158	CAAGAGGGCGGAGTAC-1	3	1.335514447	1.656122786	Section_1	negative	negative	negative	negative	negative	negative	negative	negative	negative	negative	negative	negative	negative	negative	negative	negative	negative	negative	negative	negative
CAAGCAACGTCGGAGT_S1	0	no	CAAGCAACGTCGGAGT_S1	2141	1496	15747	4970	0.4267864421	0.1660891893	0.2685708892	0.03384937301	0.001040701464	0	0.08606078355	0	0.01760262142	dien.mid	0.4267864421	(0.405,0.479]	dien.mid	32	38	7185	5486	CAAGCAACGTCGGAGT-1	3	-1.036520105	-0.1008740941	Section_1	negative	negative	negative	negative	negative	negative	negative	negative	negative	negative	negative	negative	negative	negative	negative	negative	negative	negative	negative	negative
CAATAAACCTTGGCCC_S1	0	no	CAATAAACCTTGGCCC_S1	14538	4833	16465	4826	0.6773762565	0.08175748241	0.1269474808	0.06857017675	0	0.01563426809	0.02349772588	0	0.006216609565	dien.mid	0.6773762565	(0.582,1]	dien.mid	26	74	6132	9173	CAATAAACCTTGGCCC-1	3	1.335514447	-0.853872757	Section_1	negative	negative	negative	negative	negative	negative	negative	negative	negative	negative	negative	negative	negative	negative	negative	negative	negative	negative	negative	negative
CAATTAAGGGTGATGA_S1	1	yes	CAATTAAGGGTGATGA_S1	22998	7003	18820	6980	0.5713932413	0.1690967639	0.1371792454	0.07292679264	0	0.00757351311	0.03313316452	0.008697279185	0	dien.mid	0.5713932413	(0.479,0.582]	dien.mid	29	65	6662	8250	CAATTAAGGGTGATGA-1	3	0.7425058092	-0.4773734256	Section_1	TGGTTGGGAGA	negative	negative	negative	negative	negative	negative	negative	negative	negative	negative	negative	negative	negative	negative	negative	negative	negative	negative	negative
CAATTTCGTATAAGGG_S1	0	no	CAATTTCGTATAAGGG_S1	5847	2479	16226	3785	0.3667620654	0.09244551392	0.08256152802	0.03230555482	0.009919348907	0.02444336522	0.2721319207	0.01252400981	0.1069066932	dien.mid	0.3667620654	[0.252,0.405]	low_maxscore	37	63	8086	8040	CAATTTCGTATAAGGG-1	3	0.6107261119	0.5266247916	Section_1	negative	negative	negative	negative	negative	negative	negative	negative	negative	negative	negative	negative	negative	negative	negative	negative	negative	negative	negative	negative
CACAATGAGCTGCTAT_S1	0	no	CACAATGAGCTGCTAT_S1	2370	1280	16464	4726	0.3696072442	0.09508090387	0.3160552805	0.03099076884	0	0	0.1565454257	0	0.03172037687	dien.mid	0.3696072442	[0.252,0.405]	low_maxscore	42	50	8970	6706	CACAATGAGCTGCTAT-1	3	-0.2458419208	1.154123677	Section_1	negative	negative	negative	negative	negative	negative	negative	negative	negative	negative	negative	negative	negative	negative	negative	negative	negative	negative	negative	negative
CACAGCACCCACGGCA_S1	1	yes	CACAGCACCCACGGCA_S1	17150	6023	17245	6017	0.4196595593	0.2426328365	0.126505513	0.09961109269	0.008801354594	0	0.07420781138	0.006966113345	0.02161571929	dien.mid	0.4196595593	(0.405,0.479]	dien.mid	31	59	7016	7635	CACAGCACCCACGGCA-1	3	0.3471667172	-0.2263738713	Section_1	negative	negative	negative	TTTTTCAGTGA	negative	negative	negative	negative	negative	negative	negative	negative	negative	negative	negative	negative	negative	negative	negative	negative
CACAGCTAGGGAGTGA_S1	2	yes	CACAGCTAGGGAGTGA_S1	10905	4496	16338	4560	0.4958767731	0.1003117684	0.311229228	0.0001336822096	0.02427946735	0.0287386661	0.03440799776	6.13E-05	0.004961111012	dien.mid	0.4958767731	(0.479,0.582]	dien.mid	20	60	5058	7746	CACAGCTAGGGAGTGA-1	3	0.4130565659	-1.60687142	Section_1	TGGTTGGGAGA	ACCCCTCTCCA	negative	negative	negative	negative	negative	negative	negative	negative	negative	negative	negative	negative	negative	negative	negative	negative	negative	negative
CACATGATTCAGCAAC_S1	1	yes	CACATGATTCAGCAAC_S1	13417	4122	16425	4123	0.2343402948	0.08891148819	0.003617722349	0.02493586714	0	0	0.4723833517	0.01474583397	0.1610654419	mesen	0.4723833517	(0.405,0.479]	mesen	38	64	8264	8141	CACATGATTCAGCAAC-1	3	0.6766159605	0.6521245687	Section_1	negative	negative	negative	negative	negative	negative	negative	negative	negative	negative	negative	negative	negative	negative	negative	TCAAAGGTATA	negative	negative	negative	negative
CACCGCCAGAAGGTTT_S1	0	no	CACCGCCAGAAGGTTT_S1	7928	3834	16497	4293	0.4707000428	0.262001275	0.13824948	0.02509346687	0.01227581812	0.01760012806	0.05829176882	0.003400238622	0.01238778177	dien.mid	0.4707000428	(0.405,0.479]	dien.mid	27	59	6304	7638	CACCGCCAGAAGGTTT-1	3	0.3471667172	-0.7283729799	Section_1	negative	negative	negative	negative	negative	negative	negative	negative	negative	negative	negative	negative	negative	negative	negative	negative	negative	negative	negative	negative
CACGAAAGTTAGTCCC_S1	0	no	CACGAAAGTTAGTCCC_S1	9671	4490	16520	4644	0.4843983795	0.04689305981	0.3157560802	0.05737282005	0	0.0121609659	0.05366330646	0	0.02975538801	dien.mid	0.4843983795	(0.479,0.582]	dien.mid	33	29	7359	4564	CACGAAAGTTAGTCCC-1	3	-1.629528743	0.02462568302	Section_1	negative	negative	negative	negative	negative	negative	negative	negative	negative	negative	negative	negative	negative	negative	negative	negative	negative	negative	negative	negative
CACGCACAGCGCAGCT_S1	1	yes	CACGCACAGCGCAGCT_S1	14403	5063	16428	5059	0.6000709615	0.05965747011	0.2380340674	0.08528777085	0.001704353665	0	0.009890730941	0.001869706855	0.003484938704	dien.mid	0.6000709615	(0.582,1]	dien.mid	24	72	5775	8970	CACGCACAGCGCAGCT-1	3	1.20373475	-1.104872311	Section_1	TGGTTGGGAGA	negative	negative	negative	negative	negative	negative	negative	negative	negative	negative	negative	negative	negative	negative	negative	negative	negative	negative	negative
CACGCAGCGAGGCTTT_S1	2	yes	CACGCAGCGAGGCTTT_S1	7812	3776	16451	4254	0.3286765143	0.3884692558	0.1356919589	0.03214592183	0.003144241331	0.008679031326	0.08959962464	0.001212359067	0.01238109277	tel	0.3884692558	[0.252,0.405]	low_maxscore	31	43	7009	5998	CACGCAGCGAGGCTTT-1	3	-0.7070708615	-0.2263738713	Section_1	negative	negative	AAAGGGGAGTA	negative	negative	negative	negative	negative	AACGCCATTTT	negative	negative	negative	negative	negative	negative	negative	negative	negative	negative	negative
CACTAAAGTTGCCTAT_S1	3	yes	CACTAAAGTTGCCTAT_S1	30768	7817	18554	7007	0.4850277903	0.5122911644	0.001537225463	0.0001858156552	0	0.0001087238355	0.0007889260951	0	6.04E-05	tel	0.5122911644	(0.479,0.582]	tel	35	51	7724	6814	CACTAAAGTTGCCTAT-1	3	-0.1799520722	0.2756252373	Section_1	negative	ACCCCTCTCCA	negative	TTTTTCAGTGA	TTAATCACGAT	negative	negative	negative	negative	negative	negative	negative	negative	negative	negative	negative	negative	negative	negative	negative
CACTCAAGAGCTATGG_S1	1	yes	CACTCAAGAGCTATGG_S1	7915	2994	16830	3681	0.3299104218	0.05486602476	0.04692674079	0.02936779309	0.01842762088	0.01052941895	0.4577870885	0.001610060204	0.05057483103	mesen	0.4577870885	(0.405,0.479]	mesen	39	57	8439	7424	CACTCAAGAGCTATGG-1	3	0.2153870199	0.7776243459	Section_1	TGGTTGGGAGA	negative	negative	negative	negative	negative	negative	negative	negative	negative	negative	negative	negative	negative	negative	negative	negative	negative	negative	negative
CACTTAATCAGACGGA_S1	4	yes	CACTTAATCAGACGGA_S1	20205	6625	18721	6611	0.1477164982	0.6634766779	0.1029314675	0.02209487627	0	0.01053690676	0.04381335248	0.003819943386	0.005610277602	tel	0.6634766779	(0.582,1]	tel	34	48	7545	6507	CACTTAATCAGACGGA-1	3	-0.3776216182	0.1501254602	Section_1	TGGTTGGGAGA	ACCCCTCTCCA	AAAGGGGAGTA	negative	negative	negative	negative	negative	negative	negative	negative	negative	negative	negative	negative	negative	TGGGTCTGGGA	negative	negative	negative
CAGAGCATGAGCTTGC_S1	0	no	CAGAGCATGAGCTTGC_S1	5552	3069	15585	4212	0.5247383301	0.1522791712	0.1954112671	0.02510231523	0.01803273125	0.006697638182	0.05337251739	0.003824248484	0.02054178104	dien.mid	0.5247383301	(0.479,0.582]	dien.mid	26	70	6131	8764	CAGAGCATGAGCTTGC-1	3	1.071955053	-0.853872757	Section_1	negative	negative	negative	negative	negative	negative	negative	negative	negative	negative	negative	negative	negative	negative	negative	negative	negative	negative	negative	negative
CAGATACTAACATAGT_S1	8	yes	CAGATACTAACATAGT_S1	21685	6680	18797	6673	0.2250184778	0.6428792719	0.0582058833	0.02292756941	0.01076518975	0.007035364662	0.03141839007	0.001749853096	0	tel	0.6428792719	(0.582,1]	tel	26	46	6120	6309	CAGATACTAACATAGT-1	3	-0.5094013155	-0.853872757	Section_1	negative	negative	negative	TTTTTCAGTGA	TTAATCACGAT	negative	TCGTACAGAGA	TTGGCTAGTAT	negative	ACCTTGCCGCT	negative	negative	TTTCGCTGTTA	ACGCGCCAGTT	negative	negative	negative	negative	AGAATCCCACA	negative
CAGCAGCCCGTTCCTT_S1	0	no	CAGCAGCCCGTTCCTT_S1	21505	6663	18819	6660	0.2608013398	0.08882253553	0.5845398207	0.03992249134	0	0	0.02342022736	0.0009745795169	0.001519005748	hind	0.5845398207	(0.582,1]	hind	28	78	6490	9581	CAGCAGCCCGTTCCTT-1	3	1.599073842	-0.6028732027	Section_1	negative	negative	negative	negative	negative	negative	negative	negative	negative	negative	negative	negative	negative	negative	negative	negative	negative	negative	negative	negative
CAGCCTCCTGCAGAGG_S1	0	no	CAGCCTCCTGCAGAGG_S1	13313	4274	16490	4274	0.5079255648	0.1810295164	0.1395407078	0.05992714433	0	0	0.06885908896	0.009268426786	0.03344955089	dien.mid	0.5079255648	(0.479,0.582]	dien.mid	23	77	5600	9483	CAGCCTCCTGCAGAGG-1	3	1.533183993	-1.230372088	Section_1	negative	negative	negative	negative	negative	negative	negative	negative	negative	negative	negative	negative	negative	negative	negative	negative	negative	negative	negative	negative
CAGCTCACTGAGACAT_S1	1	yes	CAGCTCACTGAGACAT_S1	20959	6743	18837	6729	0.4059212965	0.3000785111	0.155074593	0.004789637053	0.01111172885	0.03006950205	0.08158263367	0	0.01137209773	dien.mid	0.4059212965	(0.405,0.479]	dien.mid	33	59	7372	7634	CAGCTCACTGAGACAT-1	3	0.3471667172	0.02462568302	Section_1	negative	ACCCCTCTCCA	negative	negative	negative	negative	negative	negative	negative	negative	negative	negative	negative	negative	negative	negative	negative	negative	negative	negative
CAGCTTAGTAGGTAGC_S1	0	no	CAGCTTAGTAGGTAGC_S1	15630	5916	16485	5905	0.3984766117	0.06646089762	0.4515424588	0.04267530047	0	0	0.03778705039	0.003057680952	0	hind	0.4515424588	(0.405,0.479]	hind	32	28	7180	4463	CAGCTTAGTAGGTAGC-1	3	-1.695418592	-0.1008740941	Section_1	negative	negative	negative	negative	negative	negative	negative	negative	negative	negative	negative	negative	negative	negative	negative	negative	negative	negative	negative	negative
CAGGATATATCGTTGT_S1	0	no	CAGGATATATCGTTGT_S1	4565	1917	16345	3992	0.2854311609	0.04452531163	0.08981388468	0.03694394119	0.03923468665	0	0.3920128528	0.01901150118	0.09302666103	mesen	0.3920128528	[0.252,0.405]	low_maxscore	44	60	9330	7727	CAGGATATATCGTTGT-1	3	0.4130565659	1.405123232	Section_1	negative	negative	negative	negative	negative	negative	negative	negative	negative	negative	negative	negative	negative	negative	negative	negative	negative	negative	negative	negative
CAGGCCGTTTGGGTGT_S1	0	no	CAGGCCGTTTGGGTGT_S1	32922	7456	18365	6265	0.03935028472	0.01288672771	0.9295409076	0	0.01162810675	0.0008421290847	0.004698634666	0.0001915759426	0.0008616335205	hind	0.9295409076	(0.582,1]	hind	39	43	8433	5992	CAGGCCGTTTGGGTGT-1	3	-0.7070708615	0.7776243459	Section_1	negative	negative	negative	negative	negative	negative	negative	negative	negative	negative	negative	negative	negative	negative	negative	negative	negative	negative	negative	negative
CAGTCTGTATACTGGG_S1	0	no	CAGTCTGTATACTGGG_S1	5979	2473	16353	3672	0.1938899381	0.07586787375	0.1234666166	0.1564030575	0	0.0358864235	0.4018298653	0	0.01265622521	mesen	0.4018298653	[0.252,0.405]	low_maxscore	42	66	8977	8343	CAGTCTGTATACTGGG-1	3	0.8083956579	1.154123677	Section_1	negative	negative	negative	negative	negative	negative	negative	negative	negative	negative	negative	negative	negative	negative	negative	negative	negative	negative	negative	negative
CAGTTCAAATTGACAC_S1	6	yes	CAGTTCAAATTGACAC_S1	17121	5908	17233	5903	0.3490693591	0.5439263421	0.01774545229	0.04280682564	0	0.01103564297	0.03541637793	0	0	tel	0.5439263421	(0.479,0.582]	tel	29	51	6656	6818	CAGTTCAAATTGACAC-1	3	-0.1799520722	-0.4773734256	Section_1	negative	negative	negative	negative	TTAATCACGAT	negative	negative	TTGGCTAGTAT	AACGCCATTTT	negative	negative	AGGTGAAGAAA	TTTCGCTGTTA	negative	negative	negative	negative	ACGCCGCGCTA	negative	negative
CATACCCGTACCCAGT_S1	0	no	CATACCCGTACCCAGT_S1	17704	6035	17688	6031	0.5108687467	0	0.319228457	0.0870857421	0.02049855392	0	0.06226492575	5.36E-05	0	dien.mid	0.5108687467	(0.479,0.582]	dien.mid	37	31	8072	4766	CATACCCGTACCCAGT-1	3	-1.497749046	0.5266247916	Section_1	negative	negative	negative	negative	negative	negative	negative	negative	negative	negative	negative	negative	negative	negative	negative	negative	negative	negative	negative	negative
CATACGGCGTCTGGGC_S1	0	no	CATACGGCGTCTGGGC_S1	7030	2637	16518	3596	0.3433476254	0.1221927939	0.1256235641	0.04933060169	0.004500737781	0.01530884131	0.2219274028	0.01228910207	0.105479331	dien.mid	0.3433476254	[0.252,0.405]	low_maxscore	39	63	8442	8038	CATACGGCGTCTGGGC-1	3	0.6107261119	0.7776243459	Section_1	negative	negative	negative	negative	negative	negative	negative	negative	negative	negative	negative	negative	negative	negative	negative	negative	negative	negative	negative	negative
CATACTATGTAATTGT_S1	0	no	CATACTATGTAATTGT_S1	26658	7185	18467	6965	0.3034771093	0.489432279	0.2069778887	1.75E-05	5.98E-05	2.94E-05	0	6.05E-06	0	tel	0.489432279	(0.479,0.582]	tel	36	48	7901	6506	CATACTATGTAATTGT-1	3	-0.3776216182	0.4011250144	Section_1	negative	negative	negative	negative	negative	negative	negative	negative	negative	negative	negative	negative	negative	negative	negative	negative	negative	negative	negative	negative
CATATAGGTACAGTCA_S1	0	no	CATATAGGTACAGTCA_S1	3127	1486	16644	4392	0.2548357463	0.09202611308	0.2881588494	0	0.05018603323	0.02681249988	0.2230164033	0.02932119984	0.03564315499	hind	0.2881588494	[0.252,0.405]	low_maxscore	43	55	9150	7217	CATATAGGTACAGTCA-1	3	0.08360732251	1.279623454	Section_1	negative	negative	negative	negative	negative	negative	negative	negative	negative	negative	negative	negative	negative	negative	negative	negative	negative	negative	negative	negative
CATCGGACGGGTTAAT_S1	0	no	CATCGGACGGGTTAAT_S1	3551	1615	16539	4198	0.269023968	0.09592863327	0.2195421713	0.04315819745	0	0.0151110648	0.3292062354	0	0.02802972975	mesen	0.3292062354	[0.252,0.405]	low_maxscore	42	58	8974	7524	CATCGGACGGGTTAAT-1	3	0.2812768685	1.154123677	Section_1	negative	negative	negative	negative	negative	negative	negative	negative	negative	negative	negative	negative	negative	negative	negative	negative	negative	negative	negative	negative
CATGATGCACAATTCT_S1	1	yes	CATGATGCACAATTCT_S1	29350	7418	18580	6878	0.4720448753	0.05729454593	0.3720035888	0.001416741913	0.007323235659	0.02490458657	0.05862766014	0	0.006384765609	dien.mid	0.4720448753	(0.405,0.479]	dien.mid	21	69	5240	8666	CATGATGCACAATTCT-1	3	1.006065204	-1.481371643	Section_1	TGGTTGGGAGA	negative	negative	negative	negative	negative	negative	negative	negative	negative	negative	negative	negative	negative	negative	negative	negative	negative	negative	negative
CATGCGTTAGACAGAA_S1	0	no	CATGCGTTAGACAGAA_S1	43350	8485	18119	5866	0.06943287257	0.09785317302	0.1142911506	0	0.2791606737	0.05149507331	0.08266428614	0.02001690821	0.2850858625	epi	0.2850858625	[0.252,0.405]	low_maxscore	15	63	4169	8056	CATGCGTTAGACAGAA-1	3	0.6107261119	-2.234370306	Section_1	negative	negative	negative	negative	negative	negative	negative	negative	negative	negative	negative	negative	negative	negative	negative	negative	negative	negative	negative	negative
CATGGCAGGAAGATCG_S1	1	yes	CATGGCAGGAAGATCG_S1	18387	5420	18007	5409	0.3832759659	0.1802859888	0.2766193723	0	0.039418995	0.0336774354	0.06590940058	0.01078214796	0.01003069409	dien.mid	0.3832759659	[0.252,0.405]	low_maxscore	17	57	4523	7441	CATGGCAGGAAGATCG-1	3	0.2153870199	-1.983370751	Section_1	TGGTTGGGAGA	negative	negative	negative	negative	negative	negative	negative	negative	negative	negative	negative	negative	negative	negative	negative	negative	negative	negative	negative
CATGGTAAGTAGCGTT_S1	1	yes	CATGGTAAGTAGCGTT_S1	26552	7153	18574	6941	0.02703288758	0.002964571528	0.104351907	0.7903026919	0.02600924778	0.04334843431	0.0001846121213	0	0.005805647699	pns	0.7903026919	(0.582,1]	pns	45	73	9514	9057	CATGGTAAGTAGCGTT-1	3	1.269624599	1.530623009	Section_1	negative	negative	negative	negative	negative	negative	negative	negative	negative	negative	negative	negative	negative	negative	negative	TCAAAGGTATA	negative	negative	negative	negative
CATGGTCTAGATACCG_S1	0	no	CATGGTCTAGATACCG_S1	11991	5085	16263	5095	0.608464426	0.0541896905	0.2164051124	0.08475150668	0	0.005571514186	0.01368709486	0.01269670158	0.004233953794	dien.mid	0.608464426	(0.582,1]	dien.mid	26	66	6129	8355	CATGGTCTAGATACCG-1	3	0.8083956579	-0.853872757	Section_1	negative	negative	negative	negative	negative	negative	negative	negative	negative	negative	negative	negative	negative	negative	negative	negative	negative	negative	negative	negative
CATTACGTCGGCCCGT_S1	0	no	CATTACGTCGGCCCGT_S1	27120	7262	18517	6996	0.1819977664	0.1534005884	0.5825014524	0	0.03653391479	0.01184113042	0.02887265839	0	0.004852489168	hind	0.5825014524	(0.582,1]	hind	19	65	4882	8258	CATTACGTCGGCCCGT-1	3	0.7425058092	-1.732371197	Section_1	negative	negative	negative	negative	negative	negative	negative	negative	negative	negative	negative	negative	negative	negative	negative	negative	negative	negative	negative	negative
CATTATGCTTGTTGTG_S1	2	yes	CATTATGCTTGTTGTG_S1	9752	4446	16588	4599	0.5038772851	0.1369482953	0.2275372063	0.05289104891	0	0.01438175725	0.05280402151	0	0.01156038565	dien.mid	0.5038772851	(0.479,0.582]	dien.mid	26	52	6123	6923	CATTATGCTTGTTGTG-1	3	-0.1140622235	-0.853872757	Section_1	TGGTTGGGAGA	negative	negative	negative	negative	negative	negative	negative	negative	negative	negative	negative	negative	ACGCGCCAGTT	negative	negative	negative	negative	negative	negative
CCAAACAGAACCCTCG_S1	7	yes	CCAAACAGAACCCTCG_S1	28836	6686	18294	6092	0.6747009254	0.1779259364	0.1473157592	2.16E-05	0	2.16E-05	1.41E-05	0	0	dien.mid	0.6747009254	(0.582,1]	dien.mid	22	48	5409	6517	CCAAACAGAACCCTCG-1	3	-0.3776216182	-1.355871866	Section_1	TGGTTGGGAGA	negative	negative	TTTTTCAGTGA	negative	AGCGTAGATGA	TCGTACAGAGA	TTGGCTAGTAT	AACGCCATTTT	negative	negative	AGGTGAAGAAA	negative	negative	negative	negative	negative	negative	negative	negative
CCAACGATGCACTGAT_S1	0	no	CCAACGATGCACTGAT_S1	1972	1430	15767	5026	0.4234108172	0.2212962478	0.2212382292	0.02316395319	7.55E-05	1.99E-05	0.0945169963	0.001014337067	0.01526409428	dien.mid	0.4234108172	(0.405,0.479]	dien.mid	31	37	7006	5384	CCAACGATGCACTGAT-1	3	-1.102409954	-0.2263738713	Section_1	negative	negative	negative	negative	negative	negative	negative	negative	negative	negative	negative	negative	negative	negative	negative	negative	negative	negative	negative	negative
CCAAGACTTCTGCGAA_S1	1	yes	CCAAGACTTCTGCGAA_S1	12849	5079	16292	5079	0.5481323454	0.1089070374	0.2126958703	0.0309629388	0.02667889846	0	0.01840553442	0.01819052893	0.03602684631	dien.mid	0.5481323454	(0.479,0.582]	dien.mid	20	62	5059	7950	CCAAGACTTCTGCGAA-1	3	0.5448362632	-1.60687142	Section_1	TGGTTGGGAGA	negative	negative	negative	negative	negative	negative	negative	negative	negative	negative	negative	negative	negative	negative	negative	negative	negative	negative	negative
CCAAGCGTAACTCGTA_S1	1	yes	CCAAGCGTAACTCGTA_S1	27445	7666	18603	7408	0.4114227417	0	0.2560850881	0.1253456814	0	0	0.05382407629	0.01151407624	0.1418083363	dien.mid	0.4114227417	(0.405,0.479]	dien.mid	33	71	7377	8861	CCAAGCGTAACTCGTA-1	3	1.137844901	0.02462568302	Section_1	TGGTTGGGAGA	negative	negative	negative	negative	negative	negative	negative	negative	negative	negative	negative	negative	negative	negative	negative	negative	negative	negative	negative
CCAATAGTGCCGTCGA_S1	3	yes	CCAATAGTGCCGTCGA_S1	29623	6804	18235	6108	0.1831619644	0.7392982498	0.03583974693	0.005427858994	0	0.02225684393	0.004567439479	0.002794381853	0.006653514589	tel	0.7392982498	(0.582,1]	tel	34	42	7542	5894	CCAATAGTGCCGTCGA-1	3	-0.7729607102	0.1501254602	Section_1	negative	negative	negative	negative	TTAATCACGAT	negative	negative	negative	negative	ACCTTGCCGCT	negative	negative	negative	negative	TTGTGTCTAGT	negative	negative	negative	negative	negative
CCAATGTCACAGCAAG_S1	1	yes	CCAATGTCACAGCAAG_S1	25062	7083	18747	6996	0.6689918879	0.1513771541	0.05021661124	0.08307630608	0	0.005421025351	0.04091701538	0	0	dien.mid	0.6689918879	(0.582,1]	dien.mid	37	49	8080	6607	CCAATGTCACAGCAAG-1	3	-0.3117317695	0.5266247916	Section_1	negative	negative	negative	negative	negative	negative	negative	negative	negative	negative	negative	negative	negative	negative	TTGTGTCTAGT	negative	negative	negative	negative	negative
CCAATTGAATGTTAAT_S1	6	yes	CCAATTGAATGTTAAT_S1	17960	5438	17796	5431	0.42869789	0.2205909059	0.2964875187	0.01277147845	0	0	0.03925001067	0.00220219629	0	dien.mid	0.42869789	(0.405,0.479]	dien.mid	20	46	5052	6313	CCAATTGAATGTTAAT-1	3	-0.5094013155	-1.60687142	Section_1	TGGTTGGGAGA	negative	negative	negative	TTAATCACGAT	AGCGTAGATGA	negative	negative	negative	ACCTTGCCGCT	negative	negative	negative	negative	negative	negative	TGGGTCTGGGA	negative	AGAATCCCACA	negative
CCACACTGAGATATTA_S1	0	no	CCACACTGAGATATTA_S1	13653	4448	16498	4446	0.5148370711	0.07251127711	0.133556023	0.0737069022	0	0	0.1900081733	0	0.01538055332	dien.mid	0.5148370711	(0.479,0.582]	dien.mid	39	49	8436	6606	CCACACTGAGATATTA-1	3	-0.3117317695	0.7776243459	Section_1	negative	negative	negative	negative	negative	negative	negative	negative	negative	negative	negative	negative	negative	negative	negative	negative	negative	negative	negative	negative
CCACCCAAGGAAAGTG_S1	0	no	CCACCCAAGGAAAGTG_S1	11176	3751	16618	3832	0.3322543433	0.05532723419	0.2043064121	0.09219777133	0.02654602893	0	0.2279208165	0	0.0614473937	dien.mid	0.3322543433	[0.252,0.405]	low_maxscore	37	75	8091	9267	CCACCCAAGGAAAGTG-1	3	1.401404296	0.5266247916	Section_1	negative	negative	negative	negative	negative	negative	negative	negative	negative	negative	negative	negative	negative	negative	negative	negative	negative	negative	negative	negative
CCACTGGTGGCTGGTT_S1	0	no	CCACTGGTGGCTGGTT_S1	66999	9451	17456	5433	0.154332653	0.01815658356	0.7797276216	0	0.02174153253	0.006341745465	0.005443093691	0	0.01425677016	hind	0.7797276216	(0.582,1]	hind	39	21	8423	3741	CCACTGGTGGCTGGTT-1	3	-2.156647532	0.7776243459	Section_1	negative	negative	negative	negative	negative	negative	negative	negative	negative	negative	negative	negative	negative	negative	negative	negative	negative	negative	negative	negative
CCAGCCTGGACCAATA_S1	0	no	CCAGCCTGGACCAATA_S1	21388	5703	18664	5680	0.1267227429	0.03124151	0.08489513344	0	0.007204543233	0	0.5490521088	0.01003157287	0.1908523888	mesen	0.5490521088	(0.479,0.582]	mesen	37	65	8087	8244	CCAGCCTGGACCAATA-1	3	0.7425058092	0.5266247916	Section_1	negative	negative	negative	negative	negative	negative	negative	negative	negative	negative	negative	negative	negative	negative	negative	negative	negative	negative	negative	negative
CCAGCTGATGGTACTT_S1	1	yes	CCAGCTGATGGTACTT_S1	55291	8736	17248	5121	0.2286589814	0.009796164003	0.7341248743	0	0.02158346001	0.005836520339	0	0	0	hind	0.7341248743	(0.582,1]	hind	37	21	8067	3743	CCAGCTGATGGTACTT-1	3	-2.156647532	0.5266247916	Section_1	negative	negative	negative	negative	negative	negative	negative	TTGGCTAGTAT	negative	negative	negative	negative	negative	negative	negative	negative	negative	negative	negative	negative
CCAGGGACGTGGCCTC_S1	1	yes	CCAGGGACGTGGCCTC_S1	17045	5853	17194	5851	0.350205778	0.3892048072	0.1958128426	0	0.03532617749	0	0.023816794	0	0.005633600679	tel	0.3892048072	[0.252,0.405]	low_maxscore	27	53	6301	7024	CCAGGGACGTGGCCTC-1	3	-0.04817237483	-0.7283729799	Section_1	negative	negative	negative	negative	negative	AGCGTAGATGA	negative	negative	negative	negative	negative	negative	negative	negative	negative	negative	negative	negative	negative	negative
CCATAGGTTGGCGTGG_S1	1	yes	CCATAGGTTGGCGTGG_S1	23755	6268	18662	6206	0.3931843152	0.1451095899	0.3562306376	0.008514460359	0.01607686731	0.0001769475042	0.04231176758	0.00788224053	0.03051317405	dien.mid	0.3931843152	[0.252,0.405]	low_maxscore	18	62	4703	7952	CCATAGGTTGGCGTGG-1	3	0.5448362632	-1.857870974	Section_1	TGGTTGGGAGA	negative	negative	negative	negative	negative	negative	negative	negative	negative	negative	negative	negative	negative	negative	negative	negative	negative	negative	negative
CCATCGCAGTTAAACT_S1	0	no	CCATCGCAGTTAAACT_S1	15809	4646	16767	4635	0.02596542674	0.03106356955	0	0	0	0	0.6827527529	0	0.2602182509	mesen	0.6827527529	(0.582,1]	mesen	50	62	10399	7928	CCATCGCAGTTAAACT-1	3	0.5448362632	2.158121894	Section_1	negative	negative	negative	negative	negative	negative	negative	negative	negative	negative	negative	negative	negative	negative	negative	negative	negative	negative	negative	negative
CCATGCCTGTTTAGTA_S1	2	yes	CCATGCCTGTTTAGTA_S1	13957	4569	16496	4564	0.309433651	0.3400922712	0.1340900264	0.02975804664	0.01261783776	0.01716622786	0.1249223138	0.003570023462	0.02834960183	tel	0.3400922712	[0.252,0.405]	low_maxscore	35	53	7725	7018	CCATGCCTGTTTAGTA-1	3	-0.04817237483	0.2756252373	Section_1	negative	negative	negative	negative	negative	AGCGTAGATGA	negative	TTGGCTAGTAT	negative	negative	negative	negative	negative	negative	negative	negative	negative	negative	negative	negative
CCATTAGCGATAATCC_S1	0	no	CCATTAGCGATAATCC_S1	16375	5797	16832	5790	0.030564027	0.7209108408	0.08950394118	0	0.02142901453	0.05760402509	0.07235317915	0.001470074499	0.006164897804	tel	0.7209108408	(0.582,1]	tel	32	42	7186	5895	CCATTAGCGATAATCC-1	3	-0.7729607102	-0.1008740941	Section_1	negative	negative	negative	negative	negative	negative	negative	negative	negative	negative	negative	negative	negative	negative	negative	negative	negative	negative	negative	negative
CCATTCCCTGCCCACA_S1	0	no	CCATTCCCTGCCCACA_S1	11306	4728	16223	4754	0.3190762811	0.2891996423	0.2445480383	0.03846528482	0.01566080979	3.15E-05	0.08053713023	0.0003631497427	0.01211813489	dien.mid	0.3190762811	[0.252,0.405]	low_maxscore	33	39	7363	5587	CCATTCCCTGCCCACA-1	3	-0.9706302562	0.02462568302	Section_1	negative	negative	negative	negative	negative	negative	negative	negative	negative	negative	negative	negative	negative	negative	negative	negative	negative	negative	negative	negative
CCCAACATACGTCGCG_S1	0	no	CCCAACATACGTCGCG_S1	46845	9199	18149	6457	0.3541967959	0	0.4183032922	0.0363528232	0.116325687	0	0.04944157947	0	0.02537982226	hind	0.4183032922	(0.405,0.479]	hind	43	35	9142	5171	CCCAACATACGTCGCG-1	3	-1.234189651	1.279623454	Section_1	negative	negative	negative	negative	negative	negative	negative	negative	negative	negative	negative	negative	negative	negative	negative	negative	negative	negative	negative	negative
CCCAATTTCACAACTT_S1	0	no	CCCAATTTCACAACTT_S1	17605	6105	17589	6089	0.4238612079	0	0.3485110681	0.0810625213	0.01924289403	0	0.1273223087	0	0	dien.mid	0.4238612079	(0.405,0.479]	dien.mid	39	33	8429	4969	CCCAATTTCACAACTT-1	3	-1.365969348	0.7776243459	Section_1	negative	negative	negative	negative	negative	negative	negative	negative	negative	negative	negative	negative	negative	negative	negative	negative	negative	negative	negative	negative
CCCGACCATAGTCCGC_S1	1	yes	CCCGACCATAGTCCGC_S1	12673	4877	16370	4884	0.4756293041	0.3227159511	0.1196914286	0.01690376551	0.0001508362882	0.01394671858	0.03355950725	0.00295008052	0.01445240811	dien.mid	0.4756293041	(0.405,0.479]	dien.mid	20	74	5064	9178	CCCGACCATAGTCCGC-1	3	1.335514447	-1.60687142	Section_1	TGGTTGGGAGA	negative	negative	negative	negative	negative	negative	negative	negative	negative	negative	negative	negative	negative	negative	negative	negative	negative	negative	negative
CCCGCAGCGCGAACTA_S1	0	no	CCCGCAGCGCGAACTA_S1	29750	6880	18394	6019	0.069219646	0	0	0	0	0	0.7809826409	0.01587542858	0.1339222845	mesen	0.7809826409	(0.582,1]	mesen	49	67	10224	8440	CCCGCAGCGCGAACTA-1	3	0.8742855065	2.032622117	Section_1	negative	negative	negative	negative	negative	negative	negative	negative	negative	negative	negative	negative	negative	negative	negative	negative	negative	negative	negative	negative
CCCGTAAGTCTAGGCC_S1	0	no	CCCGTAAGTCTAGGCC_S1	13457	5281	16278	5272	0.4611971145	0	0.4655503338	0.01905054386	0.0304518196	0	0.01453788915	0	0.009212299167	hind	0.4655503338	(0.405,0.479]	hind	40	28	8604	4457	CCCGTAAGTCTAGGCC-1	3	-1.695418592	0.903124123	Section_1	negative	negative	negative	negative	negative	negative	negative	negative	negative	negative	negative	negative	negative	negative	negative	negative	negative	negative	negative	negative
CCCGTCAGCGTCTGAC_S1	1	yes	CCCGTCAGCGTCTGAC_S1	20091	6349	18662	6339	0.3158258244	0.1448320287	0.4896468769	0.02371573075	0	0.006198191802	0.001672175506	0	0.01810917202	hind	0.4896468769	(0.479,0.582]	hind	23	51	5588	6823	CCCGTCAGCGTCTGAC-1	3	-0.1799520722	-1.230372088	Section_1	TGGTTGGGAGA	negative	negative	negative	negative	negative	negative	negative	negative	negative	negative	negative	negative	negative	negative	negative	negative	negative	negative	negative
CCCTGAAATGAGTTGA_S1	0	no	CCCTGAAATGAGTTGA_S1	1349	1028	15717	5320	0.3049120541	0.1989939189	0.3109762122	0.03345567081	0	0	0.1277692327	0.001307333919	0.02258557743	hind	0.3109762122	[0.252,0.405]	low_maxscore	31	39	7007	5589	CCCTGAAATGAGTTGA-1	3	-0.9706302562	-0.2263738713	Section_1	negative	negative	negative	negative	negative	negative	negative	negative	negative	negative	negative	negative	negative	negative	negative	negative	negative	negative	negative	negative
CCCTGCGCTACGCATA_S1	0	no	CCCTGCGCTACGCATA_S1	28539	7538	18655	7137	0.2822677225	0.04376720803	0.5601527227	0.08706351261	0	0	0.01898492236	0.003982738465	0.003781173267	hind	0.5601527227	(0.479,0.582]	hind	34	24	7535	4052	CCCTGCGCTACGCATA-1	3	-1.958977986	0.1501254602	Section_1	negative	negative	negative	negative	negative	negative	negative	negative	negative	negative	negative	negative	negative	negative	negative	negative	negative	negative	negative	negative
CCGCACAAAGACCAAC_S1	0	no	CCGCACAAAGACCAAC_S1	2149	1200	16378	4862	0.4032859952	0.129048102	0.29526985	0.03607321541	0	0	0.1135869259	0.005195102719	0.01754080879	dien.mid	0.4032859952	[0.252,0.405]	low_maxscore	36	76	7913	9370	CCGCACAAAGACCAAC-1	3	1.467294145	0.4011250144	Section_1	negative	negative	negative	negative	negative	negative	negative	negative	negative	negative	negative	negative	negative	negative	negative	negative	negative	negative	negative	negative
CCGCGGGTACGAAGAA_S1	1	yes	CCGCGGGTACGAAGAA_S1	33383	8109	18670	6958	0.1306302424	0.0004211250707	0.8683219531	0.0001316242551	0	9.43E-05	0.0003840259569	0	1.67E-05	hind	0.8683219531	(0.582,1]	hind	32	26	7179	4258	CCGCGGGTACGAAGAA-1	3	-1.827198289	-0.1008740941	Section_1	TGGTTGGGAGA	negative	negative	negative	negative	negative	negative	negative	negative	negative	negative	negative	negative	negative	negative	negative	negative	negative	negative	negative
CCGGGCGGTCTCGTCA_S1	1	yes	CCGGGCGGTCTCGTCA_S1	13815	4805	16436	4800	0.3538598843	0.1157820886	0.2339786042	0.1880157648	0.007571828826	0	0.1007606245	0	3.12E-05	dien.mid	0.3538598843	[0.252,0.405]	low_maxscore	32	76	7201	9374	CCGGGCGGTCTCGTCA-1	3	1.467294145	-0.1008740941	Section_1	TGGTTGGGAGA	negative	negative	negative	negative	negative	negative	negative	negative	negative	negative	negative	negative	negative	negative	negative	negative	negative	negative	negative
CCGGGTTCGAGGTTAC_S1	0	no	CCGGGTTCGAGGTTAC_S1	14103	5488	16279	5481	0.4333684815	0	0.3677591513	0.130943055	0.02748523673	0	0.03754558982	0	0.002898485628	dien.mid	0.4333684815	(0.405,0.479]	dien.mid	38	32	8250	4867	CCGGGTTCGAGGTTAC-1	3	-1.431859197	0.6521245687	Section_1	negative	negative	negative	negative	negative	negative	negative	negative	negative	negative	negative	negative	negative	negative	negative	negative	negative	negative	negative	negative
CCGTAAGTTGGTCCCA_S1	1	yes	CCGTAAGTTGGTCCCA_S1	23789	6873	18773	6834	0.4953279854	0	0.3517783441	0.1188302571	0	0	0.02647074506	0	0.007592668335	dien.mid	0.4953279854	(0.479,0.582]	dien.mid	33	77	7380	9475	CCGTAAGTTGGTCCCA-1	3	1.533183993	0.02462568302	Section_1	TGGTTGGGAGA	negative	negative	negative	negative	negative	negative	negative	negative	negative	negative	negative	negative	negative	negative	negative	negative	negative	negative	negative
CCTACTGCTTACACTT_S1	2	yes	CCTACTGCTTACACTT_S1	14844	5538	16397	5530	0.3789706368	0.2711023858	0.2271355668	0.01264890316	0.01054885765	0.01470321758	0.08489043215	0	0	dien.mid	0.3789706368	[0.252,0.405]	low_maxscore	27	49	6299	6615	CCTACTGCTTACACTT-1	3	-0.3117317695	-0.7283729799	Section_1	negative	negative	negative	negative	negative	negative	negative	negative	negative	negative	negative	negative	negative	ACGCGCCAGTT	negative	negative	negative	ACGCCGCGCTA	negative	negative
CCTATGGGTTACCGTC_S1	1	yes	CCTATGGGTTACCGTC_S1	20341	6633	18735	6620	0.7538632663	0.09151085688	0.07610512867	0.01685200464	0.01658035558	3.14E-05	0.03765707572	0.002084639708	0.005315242914	dien.mid	0.7538632663	(0.582,1]	dien.mid	29	69	6664	8660	CCTATGGGTTACCGTC-1	3	1.006065204	-0.4773734256	Section_1	TGGTTGGGAGA	negative	negative	negative	negative	negative	negative	negative	negative	negative	negative	negative	negative	negative	negative	negative	negative	negative	negative	negative
CCTCCGACAATTCAAG_S1	0	no	CCTCCGACAATTCAAG_S1	4179	2590	15542	4386	0.4474100021	0.0887582043	0.2436245188	0.03427314569	0.02590737679	0.0478361746	0.06128370213	0.008154606062	0.04275226952	dien.mid	0.4474100021	(0.405,0.479]	dien.mid	33	33	7361	4974	CCTCCGACAATTCAAG-1	3	-1.365969348	0.02462568302	Section_1	negative	negative	negative	negative	negative	negative	negative	negative	negative	negative	negative	negative	negative	negative	negative	negative	negative	negative	negative	negative
CCTCTAATCTGCCAAG_S1	0	no	CCTCTAATCTGCCAAG_S1	6593	2859	16383	3754	0.5602396012	0.1630010511	0.152705299	0.05107966402	0.003354336771	0.002941219611	0.06017319565	0.001507993793	0.004997638882	dien.mid	0.5602396012	(0.479,0.582]	dien.mid	23	73	5598	9073	CCTCTAATCTGCCAAG-1	3	1.269624599	-1.230372088	Section_1	negative	negative	negative	negative	negative	negative	negative	negative	negative	negative	negative	negative	negative	negative	negative	negative	negative	negative	negative	negative
CCTCTCTCCCATCTAG_S1	1	yes	CCTCTCTCCCATCTAG_S1	13678	5348	16277	5340	0.5007391583	0.1610203017	0.2176205763	0.04065797471	0	0	0.07996198904	0	0	dien.mid	0.5007391583	(0.479,0.582]	dien.mid	34	36	7540	5280	CCTCTCTCCCATCTAG-1	3	-1.168299802	0.1501254602	Section_1	negative	negative	negative	negative	negative	negative	negative	negative	negative	ACCTTGCCGCT	negative	negative	negative	negative	negative	negative	negative	negative	negative	negative
CCTGAATATTTACATA_S1	1	yes	CCTGAATATTTACATA_S1	14262	5477	16291	5471	0.4671193592	0.1148790947	0.2817822209	0.06839257808	6.35E-05	0.01293389329	0.04209009194	0.002084335105	0.0106549093	dien.mid	0.4671193592	(0.405,0.479]	dien.mid	23	71	5597	8869	CCTGAATATTTACATA-1	3	1.137844901	-1.230372088	Section_1	TGGTTGGGAGA	negative	negative	negative	negative	negative	negative	negative	negative	negative	negative	negative	negative	negative	negative	negative	negative	negative	negative	negative
CCTGCTATTTGAGAAG_S1	0	no	CCTGCTATTTGAGAAG_S1	15486	5760	16486	5746	0.6199010345	0.05239038493	0.2171510753	0.04885096901	0	0.02008550023	0.04044054355	0.001180492514	0	dien.mid	0.6199010345	(0.582,1]	dien.mid	26	50	6122	6718	CCTGCTATTTGAGAAG-1	3	-0.2458419208	-0.853872757	Section_1	negative	negative	negative	negative	negative	negative	negative	negative	negative	negative	negative	negative	negative	negative	negative	negative	negative	negative	negative	negative
CCTGGCTAGACCCGCC_S1	1	yes	CCTGGCTAGACCCGCC_S1	4327	2544	15704	4284	0.2950217718	0.2533631331	0.3043386108	0.01746706567	0.003413764884	0.005352107683	0.1012350668	0.003792872433	0.01601560678	hind	0.3043386108	[0.252,0.405]	low_maxscore	29	43	6653	6000	CCTGGCTAGACCCGCC-1	3	-0.7070708615	-0.4773734256	Section_1	negative	negative	negative	negative	negative	negative	negative	negative	negative	negative	negative	negative	negative	ACGCGCCAGTT	negative	negative	negative	negative	negative	negative
CCTGTAAGACATGATA_S1	0	no	CCTGTAAGACATGATA_S1	30116	7385	18433	6642	0.4852033408	0	0.3334112703	0.1649529631	0.002077156633	0	0.01413113588	0.0002241333165	0	dien.mid	0.4852033408	(0.479,0.582]	dien.mid	37	41	8076	5789	CCTGTAAGACATGATA-1	3	-0.8388505589	0.5266247916	Section_1	negative	negative	negative	negative	negative	negative	negative	negative	negative	negative	negative	negative	negative	negative	negative	negative	negative	negative	negative	negative
CCTGTACTCACGCCCA_S1	1	yes	CCTGTACTCACGCCCA_S1	31523	7439	18428	6470	0.2019978801	0.07010202056	0.6096332094	0	0.05666553808	0.007709717149	0.05341442954	0	0.0004772051161	hind	0.6096332094	(0.582,1]	hind	40	24	8603	4047	CCTGTACTCACGCCCA-1	3	-1.958977986	0.903124123	Section_1	negative	negative	negative	negative	TTAATCACGAT	negative	negative	negative	negative	negative	negative	negative	negative	negative	negative	negative	negative	negative	negative	negative
CCTGTCACCCGGGCTC_S1	1	yes	CCTGTCACCCGGGCTC_S1	24964	7241	18770	7156	0.5053745169	0.1084730929	0.2859160201	0.01618781888	0.04252452453	0.01215136318	0.0244986912	0	0.004873972255	dien.mid	0.5053745169	(0.479,0.582]	dien.mid	29	67	6663	8455	CCTGTCACCCGGGCTC-1	3	0.8742855065	-0.4773734256	Section_1	TGGTTGGGAGA	negative	negative	negative	negative	negative	negative	negative	negative	negative	negative	negative	negative	negative	negative	negative	negative	negative	negative	negative
CCTGTCGCCCGTAAAT_S1	1	yes	CCTGTCGCCCGTAAAT_S1	24136	6347	18716	6216	0.2152333551	0.106061726	0.009403005115	0.009956641794	0	0.01037527973	0.3134633325	0.004772877408	0.3307337823	epi	0.3307337823	[0.252,0.405]	low_maxscore	36	62	7907	7938	CCTGTCGCCCGTAAAT-1	3	0.5448362632	0.4011250144	Section_1	negative	negative	negative	negative	negative	negative	negative	negative	negative	negative	TGATTATTTAA	negative	negative	negative	negative	negative	negative	negative	negative	negative
CGAAACGCAATTCATG_S1	0	no	CGAAACGCAATTCATG_S1	21163	6835	18866	6819	0.4334381471	0.05606746001	0.3589221563	0.08057870966	0	0	0.06507332558	0.005920201396	0	dien.mid	0.4334381471	(0.405,0.479]	dien.mid	41	33	8785	4967	CGAAACGCAATTCATG-1	3	-1.365969348	1.0286239	Section_1	negative	negative	negative	negative	negative	negative	negative	negative	negative	negative	negative	negative	negative	negative	negative	negative	negative	negative	negative	negative
CGAAGTTGCTCTGTGT_S1	0	no	CGAAGTTGCTCTGTGT_S1	4295	2503	15692	4267	0.4587523909	0.1320947309	0.2386426639	0.04259413057	0	0.01842883636	0.06005701069	0.01821071791	0.03121951877	dien.mid	0.4587523909	(0.405,0.479]	dien.mid	33	35	7361	5178	CGAAGTTGCTCTGTGT-1	3	-1.234189651	0.02462568302	Section_1	negative	negative	negative	negative	negative	negative	negative	negative	negative	negative	negative	negative	negative	negative	negative	negative	negative	negative	negative	negative
CGACAGTTCGCGTTAT_S1	2	yes	CGACAGTTCGCGTTAT_S1	16304	4783	16950	4779	0.4083122405	0.1950762285	0.2751172499	0.04324554236	0.03914465457	0	0.02516746029	0	0.01393662391	dien.mid	0.4083122405	(0.405,0.479]	dien.mid	36	42	7899	5892	CGACAGTTCGCGTTAT-1	3	-0.7729607102	0.4011250144	Section_1	negative	negative	AAAGGGGAGTA	negative	negative	negative	negative	negative	negative	negative	TGATTATTTAA	negative	negative	negative	negative	negative	negative	negative	negative	negative
CGAGACCCTAGAGTGT_S1	0	no	CGAGACCCTAGAGTGT_S1	5052	2124	16283	3863	0.2254609347	0.1410782771	0.1193529036	0.09939112308	0	0	0.3890587509	0.003212112183	0.02244589847	mesen	0.3890587509	[0.252,0.405]	low_maxscore	43	61	9153	7831	CGAGACCCTAGAGTGT-1	3	0.4789464145	1.279623454	Section_1	negative	negative	negative	negative	negative	negative	negative	negative	negative	negative	negative	negative	negative	negative	negative	negative	negative	negative	negative	negative
CGAGAGATGTGAACCT_S1	0	no	CGAGAGATGTGAACCT_S1	28369	7470	18637	7080	0.465705854	0.07916367655	0.2800894618	0.1430907965	0	0	0.03195021115	0	0	dien.mid	0.465705854	(0.405,0.479]	dien.mid	29	73	6666	9069	CGAGAGATGTGAACCT-1	3	1.269624599	-0.4773734256	Section_1	negative	negative	negative	negative	negative	negative	negative	negative	negative	negative	negative	negative	negative	negative	negative	negative	negative	negative	negative	negative
CGAGGCTAAATATGGC_S1	1	yes	CGAGGCTAAATATGGC_S1	24965	7222	18767	7141	0.6854258247	0.0575167781	0.1450655173	0.06695806208	0	0	0.03389389656	0.01113992125	0	dien.mid	0.6854258247	(0.582,1]	dien.mid	29	71	6665	8864	CGAGGCTAAATATGGC-1	3	1.137844901	-0.4773734256	Section_1	TGGTTGGGAGA	negative	negative	negative	negative	negative	negative	negative	negative	negative	negative	negative	negative	negative	negative	negative	negative	negative	negative	negative
CGAGTACTAAAGAGGA_S1	0	no	CGAGTACTAAAGAGGA_S1	15210	4874	16570	4862	0.3671824615	0	0.4383774599	0.007978397424	0.1077398563	0.01024717893	0.03967464104	0	0.02880000498	hind	0.4383774599	(0.405,0.479]	hind	45	35	9498	5169	CGAGTACTAAAGAGGA-1	3	-1.234189651	1.530623009	Section_1	negative	negative	negative	negative	negative	negative	negative	negative	negative	negative	negative	negative	negative	negative	negative	negative	negative	negative	negative	negative
CGATACCTCGCGGACA_S1	0	no	CGATACCTCGCGGACA_S1	10891	3708	16594	3820	0.4003924997	0.1093293875	0.1518126001	0.08332925004	0.03718909826	0	0.1828557104	0	0.03509145392	dien.mid	0.4003924997	[0.252,0.405]	low_maxscore	40	48	8613	6503	CGATACCTCGCGGACA-1	3	-0.3776216182	0.903124123	Section_1	negative	negative	negative	negative	negative	negative	negative	negative	negative	negative	negative	negative	negative	negative	negative	negative	negative	negative	negative	negative
CGATCCGACCCAGTGC_S1	1	yes	CGATCCGACCCAGTGC_S1	14729	4879	16508	4870	0.5039026961	0.1360361512	0.138397858	0.08629793172	0	0.01246825539	0.1145681471	0	0.008328960467	dien.mid	0.5039026961	(0.479,0.582]	dien.mid	38	50	8258	6709	CGATCCGACCCAGTGC-1	3	-0.2458419208	0.6521245687	Section_1	negative	negative	AAAGGGGAGTA	negative	negative	negative	negative	negative	negative	negative	negative	negative	negative	negative	negative	negative	negative	negative	negative	negative
CGCAAACACGAGTTAC_S1	1	yes	CGCAAACACGAGTTAC_S1	13470	5386	16260	5384	0.3214790015	0.2796269812	0.3188068425	0.004286609669	0	0	0.06793434998	0	0.007866215177	dien.mid	0.3214790015	[0.252,0.405]	low_maxscore	27	37	6294	5387	CGCAAACACGAGTTAC-1	3	-1.102409954	-0.7283729799	Section_1	negative	negative	negative	negative	negative	negative	negative	negative	AACGCCATTTT	negative	negative	negative	negative	negative	negative	negative	negative	negative	negative	negative
CGCAATTAGGGTAATA_S1	5	yes	CGCAATTAGGGTAATA_S1	10716	4684	16262	4748	0.2231204875	0.4771300034	0.1400735247	0.009899287664	0.0500057309	0.02851652121	0.06051134784	0	0.01074309675	tel	0.4771300034	(0.405,0.479]	tel	28	44	6475	6103	CGCAATTAGGGTAATA-1	3	-0.6411810129	-0.6028732027	Section_1	negative	negative	negative	negative	TTAATCACGAT	negative	negative	TTGGCTAGTAT	AACGCCATTTT	negative	negative	AGGTGAAGAAA	negative	negative	negative	negative	TGGGTCTGGGA	negative	negative	negative
CGCATGGTGCGATGCT_S1	1	yes	CGCATGGTGCGATGCT_S1	7188	2798	16633	3685	0.3831010979	0.01607423617	0.09691584476	0.0238634367	0.0006028727778	0.002716140159	0.4126382133	0.0005560982779	0.06353205995	mesen	0.4126382133	(0.405,0.479]	mesen	40	66	8621	8344	CGCATGGTGCGATGCT-1	3	0.8083956579	0.903124123	Section_1	TGGTTGGGAGA	negative	negative	negative	negative	negative	negative	negative	negative	negative	negative	negative	negative	negative	negative	negative	negative	negative	negative	negative
CGCATTAGCTAATAGG_S1	1	yes	CGCATTAGCTAATAGG_S1	15425	5317	16560	5312	0.3758508937	0.4226827776	0.1021713874	0.01506173021	0.004995399857	0.01499286747	0.06334100418	1.44E-05	0.0008895226158	tel	0.4226827776	(0.405,0.479]	tel	27	57	6303	7433	CGCATTAGCTAATAGG-1	3	0.2153870199	-0.7283729799	Section_1	negative	ACCCCTCTCCA	negative	negative	negative	negative	negative	negative	negative	negative	negative	negative	negative	negative	negative	negative	negative	negative	negative	negative
CGCCTCCCTCCTCTAT_S1	1	yes	CGCCTCCCTCCTCTAT_S1	28038	7473	18642	7128	0	0.01355437141	0.1196680529	0.7643331201	0.0174401622	0.02650802207	0.03736533386	0.000454310453	0.02067662696	pns	0.7643331201	(0.582,1]	pns	43	73	9158	9058	CGCCTCCCTCCTCTAT-1	3	1.269624599	1.279623454	Section_1	negative	negative	negative	negative	negative	negative	negative	negative	negative	negative	negative	negative	negative	negative	negative	TCAAAGGTATA	negative	negative	negative	negative
CGCCTGGCCTACGTAA_S1	0	no	CGCCTGGCCTACGTAA_S1	37640	8614	18438	6724	0.1056982217	0.04846721297	0.7031530348	0	0.03443540902	0.008659157286	0.07886547534	0.008469887748	0.01225160115	hind	0.7031530348	(0.582,1]	hind	41	27	8782	4354	CGCCTGGCCTACGTAA-1	3	-1.76130844	1.0286239	Section_1	negative	negative	negative	negative	negative	negative	negative	negative	negative	negative	negative	negative	negative	negative	negative	negative	negative	negative	negative	negative
CGCGCCCGACTTAATA_S1	0	no	CGCGCCCGACTTAATA_S1	14652	5403	16370	5397	0.6620762886	0.0806981993	0.1163745336	0.1120960709	0	0	0.0225360951	0.00375006212	0.002468750481	dien.mid	0.6620762886	(0.582,1]	dien.mid	21	75	5243	9280	CGCGCCCGACTTAATA-1	3	1.401404296	-1.481371643	Section_1	negative	negative	negative	negative	negative	negative	negative	negative	negative	negative	negative	negative	negative	negative	negative	negative	negative	negative	negative	negative
CGCGGGAATTAGGCAG_S1	0	no	CGCGGGAATTAGGCAG_S1	27246	7113	18497	6843	0.1419672627	0.08085056606	0.6801730058	0.06358853741	0.0003028110436	0.01318478673	0.01993303027	0	0	hind	0.6801730058	(0.582,1]	hind	28	80	6491	9786	CGCGGGAATTAGGCAG-1	3	1.730853539	-0.6028732027	Section_1	negative	negative	negative	negative	negative	negative	negative	negative	negative	negative	negative	negative	negative	negative	negative	negative	negative	negative	negative	negative
CGCGTTCATGAAATAC_S1	0	no	CGCGTTCATGAAATAC_S1	10944	4818	16156	4868	0.3939144587	0.1377163824	0.324776017	0.0204653964	0	0.03874735334	0.06292240125	0.01104675527	0.01041123564	dien.mid	0.3939144587	[0.252,0.405]	low_maxscore	27	51	6300	6820	CGCGTTCATGAAATAC-1	3	-0.1799520722	-0.7283729799	Section_1	negative	negative	negative	negative	negative	negative	negative	negative	negative	negative	negative	negative	negative	negative	negative	negative	negative	negative	negative	negative
CGCTACGGGACATTTA_S1	0	no	CGCTACGGGACATTTA_S1	14126	4810	16442	4806	0.4359656273	0.1903848848	0.2689099597	0.09271714281	3.36E-05	0	0.01189061855	0	9.82E-05	dien.mid	0.4359656273	(0.405,0.479]	dien.mid	38	48	8257	6504	CGCTACGGGACATTTA-1	3	-0.3776216182	0.6521245687	Section_1	negative	negative	negative	negative	negative	negative	negative	negative	negative	negative	negative	negative	negative	negative	negative	negative	negative	negative	negative	negative
CGCTATTCTTAGGCTC_S1	1	yes	CGCTATTCTTAGGCTC_S1	16568	4869	17013	4845	0.2212748089	0.03317130756	0	0	0	0	0.6181055302	0	0.1274483534	mesen	0.6181055302	(0.582,1]	mesen	38	60	8262	7732	CGCTATTCTTAGGCTC-1	3	0.4130565659	0.6521245687	Section_1	negative	negative	negative	negative	negative	negative	negative	negative	negative	ACCTTGCCGCT	negative	negative	negative	negative	negative	negative	negative	negative	negative	negative
CGCTCGACATAATGAT_S1	8	yes	CGCTCGACATAATGAT_S1	20507	5801	18587	5792	0.3405234116	0.3469556466	0.2545219386	0	0.008366819693	0.008567530243	0.04106465318	0	0	tel	0.3469556466	[0.252,0.405]	low_maxscore	21	45	5230	6210	CGCTCGACATAATGAT-1	3	-0.5752911642	-1.481371643	Section_1	TGGTTGGGAGA	negative	negative	TTTTTCAGTGA	negative	AGCGTAGATGA	TCGTACAGAGA	TTGGCTAGTAT	negative	ACCTTGCCGCT	TGATTATTTAA	AGGTGAAGAAA	negative	negative	negative	negative	negative	negative	negative	negative
CGCTCTCCGTAGATTA_S1	0	no	CGCTCTCCGTAGATTA_S1	9302	4146	16832	4390	0.4575103673	0.3488789398	0.06490614368	0.01948830941	0.001559412543	0.01732017341	0.07121411929	0.007459661806	0.01166287267	dien.mid	0.4575103673	(0.405,0.479]	dien.mid	33	37	7362	5383	CGCTCTCCGTAGATTA-1	3	-1.102409954	0.02462568302	Section_1	negative	negative	negative	negative	negative	negative	negative	negative	negative	negative	negative	negative	negative	negative	negative	negative	negative	negative	negative	negative
CGCTGTGACGCCGCAC_S1	10	yes	CGCTGTGACGCCGCAC_S1	30497	7555	18520	6763	0.2974527455	0.3587573077	0.3437704538	0	0	0	9.71E-06	0	9.78E-06	tel	0.3587573077	[0.252,0.405]	low_maxscore	25	47	5943	6412	CGCTGTGACGCCGCAC-1	3	-0.4435114668	-0.9793725341	Section_1	negative	negative	negative	TTTTTCAGTGA	TTAATCACGAT	AGCGTAGATGA	TCGTACAGAGA	TTGGCTAGTAT	AACGCCATTTT	ACCTTGCCGCT	negative	AGGTGAAGAAA	TTTCGCTGTTA	negative	negative	negative	TGGGTCTGGGA	negative	negative	negative
CGCTTATTCCCGGTCG_S1	1	yes	CGCTTATTCCCGGTCG_S1	33265	7994	18535	6771	0.2359662262	0.04369878399	0.6189026683	0	0.05685497212	0.02767826758	0.00721649304	0	0.009682588753	hind	0.6189026683	(0.582,1]	hind	42	30	8961	4660	CGCTTATTCCCGGTCG-1	3	-1.563638894	1.154123677	Section_1	negative	negative	negative	negative	negative	negative	negative	negative	negative	ACCTTGCCGCT	negative	negative	negative	negative	negative	negative	negative	negative	negative	negative
CGGAGTTTGAGAGACA_S1	0	no	CGGAGTTTGAGAGACA_S1	11092	4828	16204	4865	0.7702035833	0.0641649975	0.08599250533	3.61E-05	0.005788956507	0	0.05186406927	2.82E-05	0.02192162635	dien.mid	0.7702035833	(0.582,1]	dien.mid	30	34	6827	5078	CGGAGTTTGAGAGACA-1	3	-1.3000795	-0.3518736484	Section_1	negative	negative	negative	negative	negative	negative	negative	negative	negative	negative	negative	negative	negative	negative	negative	negative	negative	negative	negative	negative
CGGCCACGCACAAAGT_S1	1	yes	CGGCCACGCACAAAGT_S1	27722	7492	18568	7126	0.2936696729	0.2063212821	0.05333569816	0.003244613557	0	0.01844518652	0.2549994286	0.007687533301	0.1622965849	dien.mid	0.2936696729	[0.252,0.405]	low_maxscore	35	59	7728	7632	CGGCCACGCACAAAGT-1	3	0.3471667172	0.2756252373	Section_1	negative	ACCCCTCTCCA	negative	negative	negative	negative	negative	negative	negative	negative	negative	negative	negative	negative	negative	negative	negative	negative	negative	negative
CGGGAATTTATGTAAA_S1	0	no	CGGGAATTTATGTAAA_S1	7634	2893	16778	3655	0.2220646592	0.04077523398	0.2016190699	0.07732127638	0.0117007871	0.01472611346	0.3863638083	0.00787938417	0.03754966751	mesen	0.3863638083	[0.252,0.405]	low_maxscore	45	65	9511	8238	CGGGAATTTATGTAAA-1	3	0.7425058092	1.530623009	Section_1	negative	negative	negative	negative	negative	negative	negative	negative	negative	negative	negative	negative	negative	negative	negative	negative	negative	negative	negative	negative
CGGGATCAATGTAAGA_S1	1	yes	CGGGATCAATGTAAGA_S1	7873	3734	16541	4182	0.4154818527	0.3128434557	0.09759322009	0.01779749934	0.01346026271	0.01792513298	0.1087305553	0.00834048749	0.007827533573	dien.mid	0.4154818527	(0.405,0.479]	dien.mid	23	59	5592	7641	CGGGATCAATGTAAGA-1	3	0.3471667172	-1.230372088	Section_1	negative	negative	negative	negative	negative	negative	negative	negative	negative	negative	negative	negative	negative	negative	negative	negative	negative	negative	negative	negative
CGGGCAGCTAAACCGC_S1	6	yes	CGGGCAGCTAAACCGC_S1	22696	7080	18867	7058	0.4507290136	0.3381227841	0.09539966098	0.02871703584	0	0.02380291273	0.05782174761	0	0.005406845124	dien.mid	0.4507290136	(0.405,0.479]	dien.mid	32	56	7193	7327	CGGGCAGCTAAACCGC-1	3	0.1494971712	-0.1008740941	Section_1	negative	ACCCCTCTCCA	negative	TTTTTCAGTGA	TTAATCACGAT	negative	negative	negative	negative	negative	negative	negative	TTTCGCTGTTA	negative	negative	negative	negative	negative	negative	AGGCGAGGCAA
CGGGCCTTCTTTGTAA_S1	3	yes	CGGGCCTTCTTTGTAA_S1	5582	2341	16316	3769	0.379726941	0.135360483	0.1252115159	0.04035665495	0	0	0.2729645837	0	0.04637982145	dien.mid	0.379726941	[0.252,0.405]	low_maxscore	41	55	8794	7218	CGGGCCTTCTTTGTAA-1	3	0.08360732251	1.0286239	Section_1	negative	ACCCCTCTCCA	negative	negative	negative	negative	negative	TTGGCTAGTAT	negative	negative	negative	negative	negative	negative	TTGTGTCTAGT	negative	negative	negative	negative	negative
CGGTCAAGTGGGAACC_S1	2	yes	CGGTCAAGTGGGAACC_S1	8788	3609	16898	3941	0.3999320527	0.2078582185	0.1801549464	0.04260897114	0	0.03339497961	0.1114424756	0.002953722255	0.02165463376	dien.mid	0.3999320527	[0.252,0.405]	low_maxscore	26	80	6135	9787	CGGTCAAGTGGGAACC-1	3	1.730853539	-0.853872757	Section_1	TGGTTGGGAGA	negative	negative	negative	TTAATCACGAT	negative	negative	negative	negative	negative	negative	negative	negative	negative	negative	negative	negative	negative	negative	negative
CGGTGAAGACTAAAGT_S1	0	no	CGGTGAAGACTAAAGT_S1	33469	7991	18564	6778	0.3404627466	0.007840286473	0.6418679859	0.005777690774	0	0	0.00382464047	0.0002266498092	0	hind	0.6418679859	(0.582,1]	hind	35	23	7712	3949	CGGTGAAGACTAAAGT-1	3	-2.024867835	0.2756252373	Section_1	negative	negative	negative	negative	negative	negative	negative	negative	negative	negative	negative	negative	negative	negative	negative	negative	negative	negative	negative	negative
CGGTGCAGATAGAACG_S1	0	no	CGGTGCAGATAGAACG_S1	29608	7749	18708	7236	0.3005468756	0	0.6312675473	0.01601564374	0.01899891312	0	0.02644720788	0	0.006723812373	hind	0.6312675473	(0.582,1]	hind	42	36	8964	5274	CGGTGCAGATAGAACG-1	3	-1.168299802	1.154123677	Section_1	negative	negative	negative	negative	negative	negative	negative	negative	negative	negative	negative	negative	negative	negative	negative	negative	negative	negative	negative	negative
CGGTTGACCTGGCATA_S1	0	no	CGGTTGACCTGGCATA_S1	11910	4840	16336	4858	0.3599169196	0.06369499119	0.4543767091	0	0.0448398088	0.03945032131	0.006472681443	0	0.03124856856	hind	0.4543767091	(0.405,0.479]	hind	39	25	8425	4151	CGGTTGACCTGGCATA-1	3	-1.893088138	0.7776243459	Section_1	negative	negative	negative	negative	negative	negative	negative	negative	negative	negative	negative	negative	negative	negative	negative	negative	negative	negative	negative	negative
CGTACCTGATAGGCCT_S1	0	no	CGTACCTGATAGGCCT_S1	12635	4973	16340	4970	0.5453426827	0.0003556884078	0.4542701339	0	0	0	2.05E-05	1.64E-06	9.34E-06	dien.mid	0.5453426827	(0.479,0.582]	dien.mid	22	68	5418	8563	CGTACCTGATAGGCCT-1	3	0.9401753552	-1.355871866	Section_1	negative	negative	negative	negative	negative	negative	negative	negative	negative	negative	negative	negative	negative	negative	negative	negative	negative	negative	negative	negative
CGTATTAAGAGATCTA_S1	3	yes	CGTATTAAGAGATCTA_S1	17548	6119	17539	6110	0.5085069994	0.259348871	0.06359764783	0.04599199619	0	0	0.0871426225	0	0.03541186307	dien.mid	0.5085069994	(0.479,0.582]	dien.mid	32	54	7192	7123	CGTATTAAGAGATCTA-1	3	0.01771747384	-0.1008740941	Section_1	negative	negative	negative	negative	TTAATCACGAT	AGCGTAGATGA	TCGTACAGAGA	negative	negative	negative	negative	negative	negative	negative	negative	negative	negative	negative	negative	negative
CGTCTGGAAGGGCCCG_S1	1	yes	CGTCTGGAAGGGCCCG_S1	24968	6668	18628	6490	0.1492275545	0.1644228573	0.1631323686	0.009560114764	0.1574874725	0.02461739505	0.05226714922	0.01117646547	0.2681086227	epi	0.2681086227	[0.252,0.405]	low_maxscore	16	62	4347	7953	CGTCTGGAAGGGCCCG-1	3	0.5448362632	-2.108870528	Section_1	TGGTTGGGAGA	negative	negative	negative	negative	negative	negative	negative	negative	negative	negative	negative	negative	negative	negative	negative	negative	negative	negative	negative
CGTGAAGTTAATTCAC_S1	0	no	CGTGAAGTTAATTCAC_S1	4268	1862	16533	4057	0.4184023163	0.07796046057	0.1722677812	0.04079114308	0	0	0.2559068503	0	0.03467144851	dien.mid	0.4184023163	(0.405,0.479]	dien.mid	40	56	8617	7321	CGTGAAGTTAATTCAC-1	3	0.1494971712	0.903124123	Section_1	negative	negative	negative	negative	negative	negative	negative	negative	negative	negative	negative	negative	negative	negative	negative	negative	negative	negative	negative	negative
CGTGCAGACTGGGACA_S1	1	yes	CGTGCAGACTGGGACA_S1	12065	3793	16643	3836	0.208137394	0.01349773301	0.3092528685	0.1997742985	0.04282601729	0.04912690979	0.177384779	0	0	hind	0.3092528685	[0.252,0.405]	low_maxscore	40	74	8625	9163	CGTGCAGACTGGGACA-1	3	1.335514447	0.903124123	Section_1	TGGTTGGGAGA	negative	negative	negative	negative	negative	negative	negative	negative	negative	negative	negative	negative	negative	negative	negative	negative	negative	negative	negative
CGTGCATTGTCGACGC_S1	0	no	CGTGCATTGTCGACGC_S1	13602	5424	16253	5423	0.2970418902	0.02576642211	0.583706326	0.07529191007	0	0	0.01135690121	0.004359088737	0.002477461653	hind	0.583706326	(0.582,1]	hind	39	31	8428	4764	CGTGCATTGTCGACGC-1	3	-1.497749046	0.7776243459	Section_1	negative	negative	negative	negative	negative	negative	negative	negative	negative	negative	negative	negative	negative	negative	negative	negative	negative	negative	negative	negative
CGTGCCCTCCCGAAGA_S1	0	no	CGTGCCCTCCCGAAGA_S1	29856	7559	18619	6911	0.0147282554	0.02082343636	0.09732027193	0.7189434925	0.03068156717	0.08382650136	0.02804003493	0	0.005636440374	pns	0.7189434925	(0.582,1]	pns	43	77	9160	9467	CGTGCCCTCCCGAAGA-1	3	1.533183993	1.279623454	Section_1	negative	negative	negative	negative	negative	negative	negative	negative	negative	negative	negative	negative	negative	negative	negative	negative	negative	negative	negative	negative
CGTGTCCCATTCGCGA_S1	0	no	CGTGTCCCATTCGCGA_S1	2023	1425	15852	5004	0.3917925791	0.134872613	0.2952561067	0.009316517509	0.01422203374	0.008499339927	0.1092563391	0.002813079042	0.03397139191	dien.mid	0.3917925791	[0.252,0.405]	low_maxscore	28	40	6474	5694	CGTGTCCCATTCGCGA-1	3	-0.9047404075	-0.6028732027	Section_1	negative	negative	negative	negative	negative	negative	negative	negative	negative	negative	negative	negative	negative	negative	negative	negative	negative	negative	negative	negative
CGTTGAGCGACCGTCG_S1	0	no	CGTTGAGCGACCGTCG_S1	23470	6862	18816	6826	0.02499493303	0	0.1067807758	0.7457393183	0.03047615416	0.08323269097	0.008776127785	0	0	pns	0.7457393183	(0.582,1]	pns	44	74	9337	9160	CGTTGAGCGACCGTCG-1	3	1.335514447	1.405123232	Section_1	negative	negative	negative	negative	negative	negative	negative	negative	negative	negative	negative	negative	negative	negative	negative	negative	negative	negative	negative	negative
CGTTGTTTCAATTCCC_S1	1	yes	CGTTGTTTCAATTCCC_S1	30589	7303	18427	6454	0.1824267942	0.6402063789	0.08491976302	0.06251227573	0	0	0.01521846303	0.005733135266	0.008983189901	tel	0.6402063789	(0.582,1]	tel	34	40	7542	5689	CGTTGTTTCAATTCCC-1	3	-0.9047404075	0.1501254602	Section_1	negative	negative	AAAGGGGAGTA	negative	negative	negative	negative	negative	negative	negative	negative	negative	negative	negative	negative	negative	negative	negative	negative	negative
CGTTTCGCTCATTACA_S1	2	yes	CGTTTCGCTCATTACA_S1	25237	7310	18760	7202	0.1569740569	0.76792036	0.04474607377	0.004587453912	0	0.004797134565	0.0140866363	0.001948789647	0.004939494922	tel	0.76792036	(0.582,1]	tel	35	49	7724	6609	CGTTTCGCTCATTACA-1	3	-0.3117317695	0.2756252373	Section_1	negative	negative	AAAGGGGAGTA	negative	negative	negative	negative	negative	negative	negative	negative	negative	negative	negative	TTGTGTCTAGT	negative	negative	negative	negative	negative
CTAAAGAATGCCTACT_S1	0	no	CTAAAGAATGCCTACT_S1	17043	5823	17181	5807	0.494639741	0.1458321214	0.1822827993	0.07211732579	0	0.0195085731	0.07380273693	0.007013392341	0.004803310127	dien.mid	0.494639741	(0.479,0.582]	dien.mid	36	36	7896	5278	CTAAAGAATGCCTACT-1	3	-1.168299802	0.4011250144	Section_1	negative	negative	negative	negative	negative	negative	negative	negative	negative	negative	negative	negative	negative	negative	negative	negative	negative	negative	negative	negative
CTAAAGGGAAATAGGA_S1	0	no	CTAAAGGGAAATAGGA_S1	5318	2194	16253	3807	0.2879752269	0.02288231293	0.1584692923	0.0556123163	0.07515227877	0.008582394757	0.3541503691	0	0.03717580903	mesen	0.3541503691	[0.252,0.405]	low_maxscore	44	62	9331	7932	CTAAAGGGAAATAGGA-1	3	0.5448362632	1.405123232	Section_1	negative	negative	negative	negative	negative	negative	negative	negative	negative	negative	negative	negative	negative	negative	negative	negative	negative	negative	negative	negative
CTAACCGCGCGCCCGT_S1	0	no	CTAACCGCGCGCCCGT_S1	12127	4945	16401	4953	0.5332807343	0.06095546849	0.2577003448	0.0425762355	0.02653651074	0.009337855837	0.04316802458	0.01322057304	0.01322425263	dien.mid	0.5332807343	(0.479,0.582]	dien.mid	37	35	8073	5175	CTAACCGCGCGCCCGT-1	3	-1.234189651	0.5266247916	Section_1	negative	negative	negative	negative	negative	negative	negative	negative	negative	negative	negative	negative	negative	negative	negative	negative	negative	negative	negative	negative
CTAAGGGAATGATTGG_S1	1	yes	CTAAGGGAATGATTGG_S1	29702	7534	18691	6920	0.005464732791	0.009330619378	0.07872936625	0.8501712278	0.01113828793	0.02960068056	0.012887523	0	0.002677562273	pns	0.8501712278	(0.582,1]	pns	44	72	9336	8955	CTAAGGGAATGATTGG-1	3	1.20373475	1.405123232	Section_1	negative	negative	AAAGGGGAGTA	negative	negative	negative	negative	negative	negative	negative	negative	negative	negative	negative	negative	negative	negative	negative	negative	negative
CTAATTCGCACGCGCT_S1	0	no	CTAATTCGCACGCGCT_S1	12937	5174	16300	5169	0.319727703	0.1330879959	0.3984505831	0.03267886902	0	0	0.0824541386	0	0.03360071034	hind	0.3984505831	[0.252,0.405]	low_maxscore	28	34	6471	5080	CTAATTCGCACGCGCT-1	3	-1.3000795	-0.6028732027	Section_1	negative	negative	negative	negative	negative	negative	negative	negative	negative	negative	negative	negative	negative	negative	negative	negative	negative	negative	negative	negative
CTACGACTAGCTATAA_S1	0	no	CTACGACTAGCTATAA_S1	19427	6426	18532	6416	0.4011378671	0.01897774187	0.4478231355	0.0357720778	0.0271893424	0	0.06519294471	0	0.003906890624	hind	0.4478231355	(0.405,0.479]	hind	38	24	8247	4049	CTACGACTAGCTATAA-1	3	-1.958977986	0.6521245687	Section_1	negative	negative	negative	negative	negative	negative	negative	negative	negative	negative	negative	negative	negative	negative	negative	negative	negative	negative	negative	negative
CTACGCACGGAGTACC_S1	1	yes	CTACGCACGGAGTACC_S1	25245	7119	18786	6945	0.2239420147	0.1055825196	0	0.02744695532	0	0	0.5871180297	0.02652321538	0.02938726534	mesen	0.5871180297	(0.582,1]	mesen	35	57	7727	7427	CTACGCACGGAGTACC-1	3	0.2153870199	0.2756252373	Section_1	negative	negative	negative	negative	negative	negative	negative	negative	negative	negative	negative	negative	negative	negative	negative	negative	negative	negative	negative	AGGCGAGGCAA
CTACTCTAGGCCCGGC_S1	0	no	CTACTCTAGGCCCGGC_S1	49921	8613	17523	5383	0	0.04768960266	0.8744454753	0	0.02979974009	0.048065182	0	0	0	hind	0.8744454753	(0.582,1]	hind	31	25	7001	4157	CTACTCTAGGCCCGGC-1	3	-1.893088138	-0.2263738713	Section_1	negative	negative	negative	negative	negative	negative	negative	negative	negative	negative	negative	negative	negative	negative	negative	negative	negative	negative	negative	negative
CTACTGCCACCTGACC_S1	1	yes	CTACTGCCACCTGACC_S1	15198	5696	16441	5690	0.535510897	0.1635618988	0.1585547344	0.01176578407	0.03243469511	0	0.08300495298	0	0.01516703758	dien.mid	0.535510897	(0.479,0.582]	dien.mid	27	63	6306	8047	CTACTGCCACCTGACC-1	3	0.6107261119	-0.7283729799	Section_1	TGGTTGGGAGA	negative	negative	negative	negative	negative	negative	negative	negative	negative	negative	negative	negative	negative	negative	negative	negative	negative	negative	negative
CTAGATTTACGACGGC_S1	0	no	CTAGATTTACGACGGC_S1	27022	7092	18531	6821	0.06441172061	0	0.08465162211	0.7328779259	0.003756672264	0.08529861029	0.01628302875	0.01151147928	0.001208940774	pns	0.7328779259	(0.582,1]	pns	42	74	8981	9161	CTAGATTTACGACGGC-1	3	1.335514447	1.154123677	Section_1	negative	negative	negative	negative	negative	negative	negative	negative	negative	negative	negative	negative	negative	negative	negative	negative	negative	negative	negative	negative
CTAGCATAGTATAATG_S1	1	yes	CTAGCATAGTATAATG_S1	37349	7961	18491	5901	0.1424644948	0.01789708029	0	0.001732509519	0	0	0.344199045	0.02172438273	0.4719824876	epi	0.4719824876	(0.405,0.479]	epi	34	66	7553	8349	CTAGCATAGTATAATG-1	3	0.8083956579	0.1501254602	Section_1	TGGTTGGGAGA	negative	negative	negative	negative	negative	negative	negative	negative	negative	negative	negative	negative	negative	negative	negative	negative	negative	negative	negative
CTAGTCACGTCTTAAG_S1	1	yes	CTAGTCACGTCTTAAG_S1	22558	6095	18741	6045	0.1653559127	0	0.06930021804	0	0.01356752636	0.01929326963	0.3948681636	0.01583825098	0.3217766587	mesen	0.3948681636	[0.252,0.405]	low_maxscore	37	69	8088	8654	CTAGTCACGTCTTAAG-1	3	1.006065204	0.5266247916	Section_1	TGGTTGGGAGA	negative	negative	negative	negative	negative	negative	negative	negative	negative	negative	negative	negative	negative	negative	negative	negative	negative	negative	negative
CTAGTGAAGGACAGGA_S1	0	no	CTAGTGAAGGACAGGA_S1	19873	6032	18518	6018	0.6603785233	0.323522988	0.01602071605	3.89E-05	2.03E-05	1.61E-06	1.61E-05	9.25E-07	0	dien.mid	0.6603785233	(0.582,1]	dien.mid	34	38	7541	5484	CTAGTGAAGGACAGGA-1	3	-1.036520105	0.1501254602	Section_1	negative	negative	negative	negative	negative	negative	negative	negative	negative	negative	negative	negative	negative	negative	negative	negative	negative	negative	negative	negative
CTAGTTGGGCCCGGTA_S1	0	no	CTAGTTGGGCCCGGTA_S1	6188	3384	15751	4235	0.4655067261	0.1491435021	0.2438747605	0.05161930436	0.002722148461	0.0005443359997	0.0790965496	0.0001336806768	0.007358992123	dien.mid	0.4655067261	(0.405,0.479]	dien.mid	26	68	6130	8560	CTAGTTGGGCCCGGTA-1	3	0.9401753552	-0.853872757	Section_1	negative	negative	negative	negative	negative	negative	negative	negative	negative	negative	negative	negative	negative	negative	negative	negative	negative	negative	negative	negative
CTATCGGGTCTCAACA_S1	1	yes	CTATCGGGTCTCAACA_S1	26990	7904	18756	7582	0.146831293	0.05680998067	0.03737388419	0	0	0	0.1406623423	0.007415904478	0.6109065954	epi	0.6109065954	(0.582,1]	epi	35	69	7732	8655	CTATCGGGTCTCAACA-1	3	1.006065204	0.2756252373	Section_1	TGGTTGGGAGA	negative	negative	negative	negative	negative	negative	negative	negative	negative	negative	negative	negative	negative	negative	negative	negative	negative	negative	negative
CTATGTCACTAGCCCA_S1	0	no	CTATGTCACTAGCCCA_S1	20980	6695	18824	6678	0.6544790333	0.09338523917	0.1071310434	0.0885903555	0	0	0.04281281907	0	0.01360150954	dien.mid	0.6544790333	(0.582,1]	dien.mid	30	66	6841	8352	CTATGTCACTAGCCCA-1	3	0.8083956579	-0.3518736484	Section_1	negative	negative	negative	negative	negative	negative	negative	negative	negative	negative	negative	negative	negative	negative	negative	negative	negative	negative	negative	negative
CTCACTTGGCTGGTAA_S1	0	no	CTCACTTGGCTGGTAA_S1	27263	7476	18594	7235	0.4168903105	0.03867671603	0.4965207397	0	0.01345487898	0.001731292976	0.00943772905	0	0.0232883328	hind	0.4965207397	(0.479,0.582]	hind	40	26	8604	4252	CTCACTTGGCTGGTAA-1	3	-1.827198289	0.903124123	Section_1	negative	negative	negative	negative	negative	negative	negative	negative	negative	negative	negative	negative	negative	negative	negative	negative	negative	negative	negative	negative
CTCATTTGATGGGCGG_S1	0	no	CTCATTTGATGGGCGG_S1	4840	2675	15643	4222	0.3305902196	0.2003480669	0.3377633666	0.0208917349	0.01601996183	0.01012079875	0.06791650397	0.003335193372	0.01301415408	hind	0.3377633666	[0.252,0.405]	low_maxscore	22	62	5415	7949	CTCATTTGATGGGCGG-1	3	0.5448362632	-1.355871866	Section_1	negative	negative	negative	negative	negative	negative	negative	negative	negative	negative	negative	negative	negative	negative	negative	negative	negative	negative	negative	negative
CTCCGGCCTAATATGC_S1	0	no	CTCCGGCCTAATATGC_S1	17119	5942	17225	5930	0.3266804326	0.1958891006	0.3726415769	0.0365246767	0	0.02114288752	0.04200254636	0	0.005118779273	hind	0.3726415769	[0.252,0.405]	low_maxscore	19	59	4880	7644	CTCCGGCCTAATATGC-1	3	0.3471667172	-1.732371197	Section_1	negative	negative	negative	negative	negative	negative	negative	negative	negative	negative	negative	negative	negative	negative	negative	negative	negative	negative	negative	negative
CTCGAGGTCGAACAGT_S1	0	no	CTCGAGGTCGAACAGT_S1	15402	5698	16468	5690	0.2837939511	0.4513615031	0.1229695616	0.004566692547	0	0.01740696909	0.1199013225	0	0	tel	0.4513615031	(0.405,0.479]	tel	29	59	6660	7637	CTCGAGGTCGAACAGT-1	3	0.3471667172	-0.4773734256	Section_1	negative	negative	negative	negative	negative	negative	negative	negative	negative	negative	negative	negative	negative	negative	negative	negative	negative	negative	negative	negative
CTCGCACCTATATAGT_S1	0	no	CTCGCACCTATATAGT_S1	6023	3267	15750	4222	0.4059836641	0.1575574413	0.3012106814	0.03421933208	0.0009555813123	0.004436749135	0.05931899448	8.04E-05	0.03623715628	dien.mid	0.4059836641	(0.405,0.479]	dien.mid	24	68	5774	8561	CTCGCACCTATATAGT-1	3	0.9401753552	-1.104872311	Section_1	negative	negative	negative	negative	negative	negative	negative	negative	negative	negative	negative	negative	negative	negative	negative	negative	negative	negative	negative	negative
CTCGGTCCGTAGCCTG_S1	1	yes	CTCGGTCCGTAGCCTG_S1	14332	4705	16494	4701	0.4723231984	0.1181501999	0.2375410028	0.05716513024	0.04090898064	0.008234637621	0.04888263101	0.002411443433	0.01438277596	dien.mid	0.4723231984	(0.405,0.479]	dien.mid	18	50	4698	6724	CTCGGTCCGTAGCCTG-1	3	-0.2458419208	-1.857870974	Section_1	TGGTTGGGAGA	negative	negative	negative	negative	negative	negative	negative	negative	negative	negative	negative	negative	negative	negative	negative	negative	negative	negative	negative
CTCTATTTGGCTGCAG_S1	0	no	CTCTATTTGGCTGCAG_S1	32790	6564	18529	5003	0.1405621456	0.006974889716	0	0	0	0.0159624878	0.4673762036	0.03077363393	0.3383506394	mesen	0.4673762036	(0.405,0.479]	mesen	48	68	10046	8543	CTCTATTTGGCTGCAG-1	3	0.9401753552	1.90712234	Section_1	negative	negative	negative	negative	negative	negative	negative	negative	negative	negative	negative	negative	negative	negative	negative	negative	negative	negative	negative	negative
CTCTCACAATCGATGA_S1	1	yes	CTCTCACAATCGATGA_S1	27260	7675	18689	7467	0.4889604517	0.100994701	0.2551696006	0.1106224497	0	0	0.007433347482	0.01149652986	0.02532291971	dien.mid	0.4889604517	(0.479,0.582]	dien.mid	32	70	7199	8760	CTCTCACAATCGATGA-1	3	1.071955053	-0.1008740941	Section_1	TGGTTGGGAGA	negative	negative	negative	negative	negative	negative	negative	negative	negative	negative	negative	negative	negative	negative	negative	negative	negative	negative	negative
CTCTGGACGCCTGGTG_S1	1	yes	CTCTGGACGCCTGGTG_S1	21992	7075	18927	7058	0.4259081823	0.2653988027	0.1688413913	0.03191221517	0.02733059288	0.01127470445	0.03837081202	0.006674622297	0.02428867681	dien.mid	0.4259081823	(0.405,0.479]	dien.mid	32	62	7195	7941	CTCTGGACGCCTGGTG-1	3	0.5448362632	-0.1008740941	Section_1	TGGTTGGGAGA	negative	negative	negative	negative	negative	negative	negative	negative	negative	negative	negative	negative	negative	negative	negative	negative	negative	negative	negative
CTGCCATGCATCACAT_S1	0	no	CTGCCATGCATCACAT_S1	7204	2746	16681	3613	0.234007763	0.08291096785	0.1360500157	0.0279489049	0	0.01733500169	0.4521941931	0	0.04955315373	mesen	0.4521941931	(0.405,0.479]	mesen	40	62	8619	7935	CTGCCATGCATCACAT-1	3	0.5448362632	0.903124123	Section_1	negative	negative	negative	negative	negative	negative	negative	negative	negative	negative	negative	negative	negative	negative	negative	negative	negative	negative	negative	negative
CTGGAAATGGATGCTT_S1	8	yes	CTGGAAATGGATGCTT_S1	20840	6358	18729	6348	0.299148151	0.4981591129	0.1103986619	0.03294547389	0	0	0.05752300671	0	0.001825593628	tel	0.4981591129	(0.479,0.582]	tel	29	53	6657	7023	CTGGAAATGGATGCTT-1	3	-0.04817237483	-0.4773734256	Section_1	negative	negative	negative	negative	TTAATCACGAT	AGCGTAGATGA	TCGTACAGAGA	negative	AACGCCATTTT	negative	TGATTATTTAA	negative	TTTCGCTGTTA	negative	negative	negative	negative	negative	AGAATCCCACA	negative
CTGGGTAGGCAGTTAA_S1	0	no	CTGGGTAGGCAGTTAA_S1	19777	6286	18575	6274	0.01078290483	0.05873511442	0.1632178064	0.5813711747	0.00443868886	0.1520786871	0.02400711624	0.002225020808	0.003143486642	pns	0.5813711747	(0.479,0.582]	pns	43	79	9161	9672	CTGGGTAGGCAGTTAA-1	3	1.664963691	1.279623454	Section_1	negative	negative	negative	negative	negative	negative	negative	negative	negative	negative	negative	negative	negative	negative	negative	negative	negative	negative	negative	negative
CTGTACTTCTTAGCAT_S1	1	yes	CTGTACTTCTTAGCAT_S1	21481	5830	18654	5810	0.1555875663	0.08611616779	0.05178178779	0	0	0	0.6984566093	0	0.008057868789	mesen	0.6984566093	(0.582,1]	mesen	39	51	8436	6811	CTGTACTTCTTAGCAT-1	3	-0.1799520722	0.7776243459	Section_1	negative	ACCCCTCTCCA	negative	negative	negative	negative	negative	negative	negative	negative	negative	negative	negative	negative	negative	negative	negative	negative	negative	negative
CTGTTCACTGCCTGTG_S1	0	no	CTGTTCACTGCCTGTG_S1	8983	4248	16750	4497	0.3017176398	0.2675540727	0.3593692779	0.0005786362473	0.005720748524	0.01058335702	0.04730663752	0.007169630187	0	hind	0.3593692779	[0.252,0.405]	low_maxscore	22	56	5412	7335	CTGTTCACTGCCTGTG-1	3	0.1494971712	-1.355871866	Section_1	negative	negative	negative	negative	negative	negative	negative	negative	negative	negative	negative	negative	negative	negative	negative	negative	negative	negative	negative	negative
CTTACACGGTATTCCA_S1	5	yes	CTTACACGGTATTCCA_S1	16676	5735	16986	5721	0.3868724112	0.4407274291	0.04303717187	0.04844487378	0	0.002635879324	0.04178193522	0.00778132029	0.02871897926	tel	0.4407274291	(0.405,0.479]	tel	31	45	7010	6203	CTTACACGGTATTCCA-1	3	-0.5752911642	-0.2263738713	Section_1	negative	negative	negative	negative	TTAATCACGAT	negative	negative	negative	AACGCCATTTT	negative	TGATTATTTAA	negative	negative	negative	negative	negative	negative	ACGCCGCGCTA	AGAATCCCACA	negative
CTTCATTGTCAGTGGA_S1	0	no	CTTCATTGTCAGTGGA_S1	36004	8110	18486	6272	0.06853741961	0.02398365334	0	0	0	0	0.5081209403	0.02549190533	0.3738660814	mesen	0.5081209403	(0.479,0.582]	mesen	36	60	7906	7734	CTTCATTGTCAGTGGA-1	3	0.4130565659	0.4011250144	Section_1	negative	negative	negative	negative	negative	negative	negative	negative	negative	negative	negative	negative	negative	negative	negative	negative	negative	negative	negative	negative
CTTCGTAGATAGGTGA_S1	0	no	CTTCGTAGATAGGTGA_S1	21072	6225	18727	6213	0.4323048365	0.01641339757	0.4574472886	0	0.02638238864	0.02040498783	0.03667233969	0.01037476113	0	hind	0.4574472886	(0.405,0.479]	hind	39	45	8434	6197	CTTCGTAGATAGGTGA-1	3	-0.5752911642	0.7776243459	Section_1	negative	negative	negative	negative	negative	negative	negative	negative	negative	negative	negative	negative	negative	negative	negative	negative	negative	negative	negative	negative
CTTGCCCAGGCTCTAC_S1	0	no	CTTGCCCAGGCTCTAC_S1	7405	2678	16718	3566	0.251675132	0.04452332173	0.05863867534	0.02748469412	0	0	0.5227612062	0	0.09491697057	mesen	0.5227612062	(0.479,0.582]	mesen	45	55	9506	7215	CTTGCCCAGGCTCTAC-1	3	0.08360732251	1.530623009	Section_1	negative	negative	negative	negative	negative	negative	negative	negative	negative	negative	negative	negative	negative	negative	negative	negative	negative	negative	negative	negative
CTTGTACTTGTTGACT_S1	1	yes	CTTGTACTTGTTGACT_S1	21046	6408	18752	6394	0.4208370231	0.0642843284	0.4444157163	0.0162747874	0.02519087935	0.007279907123	0.01009975424	0	0.01161760413	hind	0.4444157163	(0.405,0.479]	hind	21	51	5232	6824	CTTGTACTTGTTGACT-1	3	-0.1799520722	-1.481371643	Section_1	TGGTTGGGAGA	negative	negative	negative	negative	negative	negative	negative	negative	negative	negative	negative	negative	negative	negative	negative	negative	negative	negative	negative
CTTGTCAACATTCGAG_S1	0	no	CTTGTCAACATTCGAG_S1	19181	5066	18246	5052	0.06256679244	0.03033366968	0	0.008327862673	0.03280898665	0.01785002987	0.7521532758	0.009247207486	0.08671217538	mesen	0.7521532758	(0.582,1]	mesen	50	66	10401	8337	CTTGTCAACATTCGAG-1	3	0.8083956579	2.158121894	Section_1	negative	negative	negative	negative	negative	negative	negative	negative	negative	negative	negative	negative	negative	negative	negative	negative	negative	negative	negative	negative
CTTGTTGCTGAGTCAA_S1	0	no	CTTGTTGCTGAGTCAA_S1	3810	1961	16246	4210	0.3406517426	0.08884799421	0.3327003766	0.03311279628	0.03361590573	0	0.1500890569	0	0.02098212762	dien.mid	0.3406517426	[0.252,0.405]	low_maxscore	38	80	8271	9778	CTTGTTGCTGAGTCAA-1	3	1.730853539	0.6521245687	Section_1	negative	negative	negative	negative	negative	negative	negative	negative	negative	negative	negative	negative	negative	negative	negative	negative	negative	negative	negative	negative
CTTTAACTTTCAAAGG_S1	0	no	CTTTAACTTTCAAAGG_S1	9296	4278	16756	4506	0.4383707772	0.1603740271	0.2737714364	0.0212446666	0.01087149484	0.01191265118	0.06754352681	0.007908340662	0.00800307929	dien.mid	0.4383707772	(0.405,0.479]	dien.mid	23	67	5595	8460	CTTTAACTTTCAAAGG-1	3	0.8742855065	-1.230372088	Section_1	negative	negative	negative	negative	negative	negative	negative	negative	negative	negative	negative	negative	negative	negative	negative	negative	negative	negative	negative	negative
CTTTAGTGCTATTATT_S1	0	no	CTTTAGTGCTATTATT_S1	6063	2453	16326	3688	0.2487075413	0.06404473929	0.09019206029	0.07967128058	0	0.03739736537	0.4152750401	0.01722452177	0.04748745121	mesen	0.4152750401	(0.405,0.479]	mesen	44	64	9332	8137	CTTTAGTGCTATTATT-1	3	0.6766159605	1.405123232	Section_1	negative	negative	negative	negative	negative	negative	negative	negative	negative	negative	negative	negative	negative	negative	negative	negative	negative	negative	negative	negative
CTTTGGCTTTAGTAAA_S1	0	no	CTTTGGCTTTAGTAAA_S1	3833	2390	15728	4434	0.31794088	0.2461940294	0.2023646593	0.05964221579	0.03453969626	0.04226628384	0.06821074943	0	0.028841486	dien.mid	0.31794088	[0.252,0.405]	low_maxscore	32	40	7186	5690	CTTTGGCTTTAGTAAA-1	3	-0.9047404075	-0.1008740941	Section_1	negative	negative	negative	negative	negative	negative	negative	negative	negative	negative	negative	negative	negative	negative	negative	negative	negative	negative	negative	negative
GAAACCGAATTACCTT_S1	0	no	GAAACCGAATTACCTT_S1	5200	2099	16384	3837	0.1902500806	0.1177491062	0.08685045555	0	0	0.0364979792	0.4979173693	0	0.07073500916	mesen	0.4979173693	(0.479,0.582]	mesen	45	51	9505	6806	GAAACCGAATTACCTT-1	3	-0.1799520722	1.530623009	Section_1	negative	negative	negative	negative	negative	negative	negative	negative	negative	negative	negative	negative	negative	negative	negative	negative	negative	negative	negative	negative
GAAAGCCCTTTGGACC_S1	0	no	GAAAGCCCTTTGGACC_S1	46681	9116	18042	6414	0.07014135333	0.01565867668	0.9129445361	0	0	0	0.0006260830317	0.0006293508146	0	hind	0.9129445361	(0.582,1]	hind	35	21	7711	3744	GAAAGCCCTTTGGACC-1	3	-2.156647532	0.2756252373	Section_1	negative	negative	negative	negative	negative	negative	negative	negative	negative	negative	negative	negative	negative	negative	negative	negative	negative	negative	negative	negative
GAAATATCACCATCAG_S1	0	no	GAAATATCACCATCAG_S1	46242	8832	18013	6185	0.04853451139	0.07194955909	0.8557212172	0	0	0	0.02379471231	0	0	hind	0.8557212172	(0.582,1]	hind	33	23	7356	3950	GAAATATCACCATCAG-1	3	-2.024867835	0.02462568302	Section_1	negative	negative	negative	negative	negative	negative	negative	negative	negative	negative	negative	negative	negative	negative	negative	negative	negative	negative	negative	negative
GAAATGGCGGTGTTAG_S1	5	yes	GAAATGGCGGTGTTAG_S1	24193	6943	18796	6883	0.5098274344	0.3950521843	0	0.05364420619	0	0.02691566784	0.006903745504	0.006516827654	0.0011399341	dien.mid	0.5098274344	(0.479,0.582]	dien.mid	30	52	6835	6920	GAAATGGCGGTGTTAG-1	3	-0.1140622235	-0.3518736484	Section_1	negative	negative	negative	TTTTTCAGTGA	negative	AGCGTAGATGA	negative	negative	negative	negative	negative	AGGTGAAGAAA	negative	negative	negative	negative	negative	ACGCCGCGCTA	negative	negative
GAAATTGTCTCTATAA_S1	0	no	GAAATTGTCTCTATAA_S1	3908	1752	16491	4150	0.3112775648	0.09495242736	0.207344133	0.02172182875	0	0	0.2695627899	0.00648795705	0.08865329912	dien.mid	0.3112775648	[0.252,0.405]	low_maxscore	43	53	9149	7012	GAAATTGTCTCTATAA-1	3	-0.04817237483	1.279623454	Section_1	negative	negative	negative	negative	negative	negative	negative	negative	negative	negative	negative	negative	negative	negative	negative	negative	negative	negative	negative	negative
GAACACACATCAACCA_S1	2	yes	GAACACACATCAACCA_S1	27342	7148	18495	6872	0.3144326371	0.2017613389	0.430802874	0.01506406415	0.02319298985	0	0.009686516528	0	0.005059579515	hind	0.430802874	(0.405,0.479]	hind	22	50	5410	6721	GAACACACATCAACCA-1	3	-0.2458419208	-1.355871866	Section_1	TGGTTGGGAGA	negative	negative	TTTTTCAGTGA	negative	negative	negative	negative	negative	negative	negative	negative	negative	negative	negative	negative	negative	negative	negative	negative
GAACGACCGAATGATA_S1	0	no	GAACGACCGAATGATA_S1	25232	7132	18684	7022	0.3862148556	0.1018570237	0.4272559951	0	0.01831210219	0.01717225525	0.0491877682	0	0	hind	0.4272559951	(0.405,0.479]	hind	19	63	4881	8053	GAACGACCGAATGATA-1	3	0.6107261119	-1.732371197	Section_1	negative	negative	negative	negative	negative	negative	negative	negative	negative	negative	negative	negative	negative	negative	negative	negative	negative	negative	negative	negative
GAAGCGTGAGGAATTT_S1	1	yes	GAAGCGTGAGGAATTT_S1	23236	7066	18819	7031	0.3335418494	0.2606438788	0.1685561459	0.03172497471	0.005644373786	0.02583152627	0.1064376687	0	0.06761958245	dien.mid	0.3335418494	[0.252,0.405]	low_maxscore	34	60	7550	7735	GAAGCGTGAGGAATTT-1	3	0.4130565659	0.1501254602	Section_1	TGGTTGGGAGA	negative	negative	negative	negative	negative	negative	negative	negative	negative	negative	negative	negative	negative	negative	negative	negative	negative	negative	negative
GAAGCTTGCTGACCGC_S1	1	yes	GAAGCTTGCTGACCGC_S1	10289	4357	16461	4443	0.361916726	0.1200244865	0.4090928915	0.052356746	0.0001066171818	0.0001342907545	0.05503527173	0.0001710884186	0.001161881944	hind	0.4090928915	(0.405,0.479]	hind	29	35	6649	5181	GAAGCTTGCTGACCGC-1	3	-1.234189651	-0.4773734256	Section_1	negative	negative	AAAGGGGAGTA	negative	negative	negative	negative	negative	negative	negative	negative	negative	negative	negative	negative	negative	negative	negative	negative	negative
GAAGTGATTTATCGTG_S1	0	no	GAAGTGATTTATCGTG_S1	16615	5389	16994	5377	0.4543268087	0.07113914083	0.3736984607	0.03247353701	0.02265939103	0	0.04120535952	0	0.004497302184	dien.mid	0.4543268087	(0.405,0.479]	dien.mid	39	47	8435	6401	GAAGTGATTTATCGTG-1	3	-0.4435114668	0.7776243459	Section_1	negative	negative	negative	negative	negative	negative	negative	negative	negative	negative	negative	negative	negative	negative	negative	negative	negative	negative	negative	negative
GAAGTGCTGGATAGCT_S1	0	no	GAAGTGCTGGATAGCT_S1	37164	8097	18232	6056	0.07110229462	0.05974251529	0.1053690605	0	0.1745030987	0.03376595756	0.1150824498	0.01528399115	0.4251506323	epi	0.4251506323	(0.405,0.479]	epi	15	61	4169	7852	GAAGTGCTGGATAGCT-1	3	0.4789464145	-2.234370306	Section_1	negative	negative	negative	negative	negative	negative	negative	negative	negative	negative	negative	negative	negative	negative	negative	negative	negative	negative	negative	negative
GAAGTTTCCACTCAAT_S1	1	yes	GAAGTTTCCACTCAAT_S1	20022	5545	18495	5537	0.5747343724	0.4249476839	0.0001394617498	8.45E-05	1.84E-05	0	4.35E-05	1.77E-05	1.44E-05	dien.mid	0.5747343724	(0.479,0.582]	dien.mid	36	46	7900	6301	GAAGTTTCCACTCAAT-1	3	-0.5094013155	0.4011250144	Section_1	negative	negative	negative	negative	negative	negative	negative	negative	negative	negative	TGATTATTTAA	negative	negative	negative	negative	negative	negative	negative	negative	negative
GAATCGACATGGTCAC_S1	13	yes	GAATCGACATGGTCAC_S1	31037	7331	18360	6355	0	0.9866098106	0.002417004217	0	0.008282027757	0.0009759443256	0.001639042242	0	7.62E-05	tel	0.9866098106	(0.582,1]	tel	26	42	6118	5900	GAATCGACATGGTCAC-1	3	-0.7729607102	-0.853872757	Section_1	negative	negative	negative	TTTTTCAGTGA	TTAATCACGAT	AGCGTAGATGA	TCGTACAGAGA	TTGGCTAGTAT	AACGCCATTTT	ACCTTGCCGCT	TGATTATTTAA	AGGTGAAGAAA	TTTCGCTGTTA	negative	negative	negative	TGGGTCTGGGA	ACGCCGCGCTA	AGAATCCCACA	negative
GAATCTGAACATTCTC_S1	1	yes	GAATCTGAACATTCTC_S1	4978	2107	16338	3892	0.2709353424	0.1133887672	0.1221461028	0.1625235058	0	0.01517407717	0.2276829837	0	0.08814922098	dien.mid	0.2709353424	[0.252,0.405]	low_maxscore	42	64	8976	8138	GAATCTGAACATTCTC-1	3	0.6766159605	1.154123677	Section_1	TGGTTGGGAGA	negative	negative	negative	negative	negative	negative	negative	negative	negative	negative	negative	negative	negative	negative	negative	negative	negative	negative	negative
GAATGTTGGGTAATCT_S1	0	no	GAATGTTGGGTAATCT_S1	8728	4092	16716	4376	0.4902919839	0.1322653485	0.2521423436	0.03871595387	0.01280520405	0	0.0622708549	2.94E-07	0.01150801724	dien.mid	0.4902919839	(0.479,0.582]	dien.mid	23	69	5596	8664	GAATGTTGGGTAATCT-1	3	1.006065204	-1.230372088	Section_1	negative	negative	negative	negative	negative	negative	negative	negative	negative	negative	negative	negative	negative	negative	negative	negative	negative	negative	negative	negative
GAATTATAGTGAAAGG_S1	1	yes	GAATTATAGTGAAAGG_S1	25986	7236	18667	7011	0.05113778434	0.04386779532	0.06241078588	0.01253943385	0	0	0.1677623404	0.008293594027	0.6539882662	epi	0.6539882662	(0.582,1]	epi	34	68	7554	8554	GAATTATAGTGAAAGG-1	3	0.9401753552	0.1501254602	Section_1	TGGTTGGGAGA	negative	negative	negative	negative	negative	negative	negative	negative	negative	negative	negative	negative	negative	negative	negative	negative	negative	negative	negative
GAATTCACCCGGGTGT_S1	0	no	GAATTCACCCGGGTGT_S1	8964	3091	16819	3591	0.1960750876	0	0.07401415176	0.0009389667721	0.0128707145	0.008563988492	0.5421962596	0	0.1653408313	mesen	0.5421962596	(0.479,0.582]	mesen	47	55	9862	7214	GAATTCACCCGGGTGT-1	3	0.08360732251	1.781622563	Section_1	negative	negative	negative	negative	negative	negative	negative	negative	negative	negative	negative	negative	negative	negative	negative	negative	negative	negative	negative	negative
GAATTTCTCGCTGCAG_S1	1	yes	GAATTTCTCGCTGCAG_S1	23646	6909	18820	6879	0.2027857396	0.1217201312	0.6753812043	4.36E-06	2.38E-05	2.63E-05	7.75E-06	5.07E-05	0	hind	0.6753812043	(0.582,1]	hind	28	30	6469	4670	GAATTTCTCGCTGCAG-1	3	-1.563638894	-0.6028732027	Section_1	negative	negative	negative	TTTTTCAGTGA	negative	negative	negative	negative	negative	negative	negative	negative	negative	negative	negative	negative	negative	negative	negative	negative
GACAACGACCATTGAA_S1	0	no	GACAACGACCATTGAA_S1	18490	5600	18063	5592	0.4457740834	0.2350987384	0.09632750321	0.1407490607	0	0	0.04022395452	0.01080572689	0.03102093287	dien.mid	0.4457740834	(0.405,0.479]	dien.mid	25	77	5956	9481	GACAACGACCATTGAA-1	3	1.533183993	-0.9793725341	Section_1	negative	negative	negative	negative	negative	negative	negative	negative	negative	negative	negative	negative	negative	negative	negative	negative	negative	negative	negative	negative
GACAACGCAGCTTACG_S1	1	yes	GACAACGCAGCTTACG_S1	11973	4825	16363	4850	0.3695994819	0.2684198435	0.1595220643	0.04144147562	0.03457420826	0.02185304916	0.06592282915	0.009505836504	0.02916121162	dien.mid	0.3695994819	[0.252,0.405]	low_maxscore	20	54	5056	7132	GACAACGCAGCTTACG-1	3	0.01771747384	-1.60687142	Section_1	TGGTTGGGAGA	negative	negative	negative	negative	negative	negative	negative	negative	negative	negative	negative	negative	negative	negative	negative	negative	negative	negative	negative
GACACAAGGGAAGAAA_S1	1	yes	GACACAAGGGAAGAAA_S1	26336	6991	18457	6742	0.3598885702	0.1091398741	0.4303902156	0.08640131349	0	0.001587046976	0.004725027949	0.002801084111	0.005066867551	hind	0.4303902156	(0.405,0.479]	hind	30	72	6844	8966	GACACAAGGGAAGAAA-1	3	1.20373475	-0.3518736484	Section_1	TGGTTGGGAGA	negative	negative	negative	negative	negative	negative	negative	negative	negative	negative	negative	negative	negative	negative	negative	negative	negative	negative	negative
GACACTGAGTTCAGTG_S1	0	no	GACACTGAGTTCAGTG_S1	2790	1415	16469	4541	0.3345993889	0.09194891589	0.2408284199	0.05939740347	0.008548080864	0	0.2362115419	0	0.02846624909	dien.mid	0.3345993889	[0.252,0.405]	low_maxscore	44	46	9324	6295	GACACTGAGTTCAGTG-1	3	-0.5094013155	1.405123232	Section_1	negative	negative	negative	negative	negative	negative	negative	negative	negative	negative	negative	negative	negative	negative	negative	negative	negative	negative	negative	negative
GACAGGCACACACTAT_S1	0	no	GACAGGCACACACTAT_S1	46240	8752	17878	6076	0.1813773914	0.04919960569	0.7180585969	0	0.02183602958	0	0.01667442847	0	0.01285394801	hind	0.7180585969	(0.582,1]	hind	38	22	8246	3844	GACAGGCACACACTAT-1	3	-2.090757684	0.6521245687	Section_1	negative	negative	negative	negative	negative	negative	negative	negative	negative	negative	negative	negative	negative	negative	negative	negative	negative	negative	negative	negative
GACCAGAGCCCTGTAG_S1	10	yes	GACCAGAGCCCTGTAG_S1	19034	5648	18260	5641	0.2226344415	0.5629129418	0.09100780824	0.07635521279	0.01384503301	0.01518455398	0	1.57E-05	0.01804429713	tel	0.5629129418	(0.479,0.582]	tel	31	47	7011	6407	GACCAGAGCCCTGTAG-1	3	-0.4435114668	-0.2263738713	Section_1	negative	negative	AAAGGGGAGTA	negative	TTAATCACGAT	AGCGTAGATGA	TCGTACAGAGA	negative	AACGCCATTTT	negative	TGATTATTTAA	AGGTGAAGAAA	TTTCGCTGTTA	ACGCGCCAGTT	negative	negative	negative	negative	AGAATCCCACA	negative
GACCGACTGAAGCGTC_S1	1	yes	GACCGACTGAAGCGTC_S1	39214	8537	18325	6513	5.32E-05	3.97E-05	0.99980027	1.50E-07	5.26E-05	0	3.40E-05	2.94E-06	1.73E-05	hind	0.99980027	(0.582,1]	hind	34	22	7534	3847	GACCGACTGAAGCGTC-1	3	-2.090757684	0.1501254602	Section_1	negative	negative	negative	negative	negative	negative	negative	negative	negative	negative	negative	AGGTGAAGAAA	negative	negative	negative	negative	negative	negative	negative	negative
GACCGTGCTGACGGTG_S1	0	no	GACCGTGCTGACGGTG_S1	12686	3952	16543	3968	0.2263751125	0.05489483225	0	6.96E-05	0	0.003797974196	0.6900033112	4.23E-05	0.02481683303	mesen	0.6900033112	(0.582,1]	mesen	40	52	8615	6912	GACCGTGCTGACGGTG-1	3	-0.1140622235	0.903124123	Section_1	negative	negative	negative	negative	negative	negative	negative	negative	negative	negative	negative	negative	negative	negative	negative	negative	negative	negative	negative	negative
GACGCTTGCTTCTAAA_S1	0	no	GACGCTTGCTTCTAAA_S1	18189	6177	17985	6165	0.4314033821	0.01780248414	0.4063030265	0.09271421703	0.02666689906	0.002166280136	0.02047503403	0	0.002468677023	dien.mid	0.4314033821	(0.405,0.479]	dien.mid	38	36	8252	5277	GACGCTTGCTTCTAAA-1	3	-1.168299802	0.6521245687	Section_1	negative	negative	negative	negative	negative	negative	negative	negative	negative	negative	negative	negative	negative	negative	negative	negative	negative	negative	negative	negative
GACGTGTAGGGATTAT_S1	0	no	GACGTGTAGGGATTAT_S1	2249	1450	15947	4839	0.3017433692	0.1255447597	0.38784092	0.01856080667	0.02372083605	0.02217853152	0.08693451613	0.002411558334	0.03106470243	hind	0.38784092	[0.252,0.405]	low_maxscore	28	32	6470	4875	GACGTGTAGGGATTAT-1	3	-1.431859197	-0.6028732027	Section_1	negative	negative	negative	negative	negative	negative	negative	negative	negative	negative	negative	negative	negative	negative	negative	negative	negative	negative	negative	negative
GACTAAGATCATGCAC_S1	1	yes	GACTAAGATCATGCAC_S1	19821	6478	18657	6468	0.4888700143	0.0723583279	0.3436736053	0.05019877507	0	0	0.04485057817	0	4.87E-05	dien.mid	0.4888700143	(0.479,0.582]	dien.mid	23	53	5589	7027	GACTAAGATCATGCAC-1	3	-0.04817237483	-1.230372088	Section_1	negative	negative	negative	negative	negative	negative	negative	negative	negative	negative	negative	negative	negative	negative	negative	negative	negative	negative	negative	negative
GACTAAGTAGGCTCAC_S1	9	yes	GACTAAGTAGGCTCAC_S1	14250	5440	16306	5429	0.08969321065	0.5643993367	0.1208969048	0	0.03066216086	0.07154801539	0.08751587005	0.004211633289	0.03107286823	tel	0.5643993367	(0.479,0.582]	tel	27	43	6297	6001	GACTAAGTAGGCTCAC-1	3	-0.7070708615	-0.7283729799	Section_1	negative	negative	negative	TTTTTCAGTGA	negative	AGCGTAGATGA	negative	negative	AACGCCATTTT	ACCTTGCCGCT	TGATTATTTAA	AGGTGAAGAAA	TTTCGCTGTTA	ACGCGCCAGTT	negative	negative	negative	negative	AGAATCCCACA	negative
GAGACTGATGGGTAGA_S1	0	no	GAGACTGATGGGTAGA_S1	13003	4417	16486	4418	0.4063014977	0.281015099	0.2064595205	0.02505318135	0.006540984181	0.01451619135	0.05864212946	0.0004403952651	0.001031001194	dien.mid	0.4063014977	(0.405,0.479]	dien.mid	28	56	6481	7330	GAGACTGATGGGTAGA-1	3	0.1494971712	-0.6028732027	Section_1	negative	negative	negative	negative	negative	negative	negative	negative	negative	negative	negative	negative	negative	negative	negative	negative	negative	negative	negative	negative
GAGAGGGCGCGAGGTT_S1	1	yes	GAGAGGGCGCGAGGTT_S1	36105	8284	18403	6608	0.3173065327	0.007457429463	0.5312223506	0.1226415092	0.01354779691	0	0.002906130363	0	0.004918250816	hind	0.5312223506	(0.479,0.582]	hind	38	40	8254	5686	GAGAGGGCGCGAGGTT-1	3	-0.9047404075	0.6521245687	Section_1	negative	negative	negative	negative	negative	negative	negative	negative	negative	ACCTTGCCGCT	negative	negative	negative	negative	negative	negative	negative	negative	negative	negative
GAGATCTGCTTGGCAT_S1	4	yes	GAGATCTGCTTGGCAT_S1	31131	7271	18300	6249	0.1118459633	0.8412328156	0.01781036475	0.009261671102	0	0.006078513227	0.0128822288	0	0.0008884432157	tel	0.8412328156	(0.582,1]	tel	34	44	7543	6098	GAGATCTGCTTGGCAT-1	3	-0.6411810129	0.1501254602	Section_1	negative	negative	negative	TTTTTCAGTGA	negative	negative	negative	negative	negative	negative	negative	AGGTGAAGAAA	TTTCGCTGTTA	negative	negative	negative	negative	negative	negative	negative
GAGATCTGTCACTCCG_S1	0	no	GAGATCTGTCACTCCG_S1	17270	5338	17363	5335	0.3643520513	0.1184372935	0.3545053981	0.07317876152	0.02804637363	0	0.01552487962	0.01222646611	0.03372877622	dien.mid	0.3643520513	[0.252,0.405]	low_maxscore	30	74	6844	9170	GAGATCTGTCACTCCG-1	3	1.335514447	-0.3518736484	Section_1	negative	negative	negative	negative	negative	negative	negative	negative	negative	negative	negative	negative	negative	negative	negative	negative	negative	negative	negative	negative
GAGATCTTCCATGACA_S1	1	yes	GAGATCTTCCATGACA_S1	33787	8065	18563	6741	0.1371240411	0	0.07746071491	0.7495576812	0	0.03553064371	0.0003269190708	0	0	pns	0.7495576812	(0.582,1]	pns	45	77	9516	9466	GAGATCTTCCATGACA-1	3	1.533183993	1.530623009	Section_1	negative	negative	negative	negative	negative	negative	negative	negative	negative	negative	negative	negative	negative	negative	negative	TCAAAGGTATA	negative	negative	negative	negative
GAGGAATGGAGAGGTT_S1	0	no	GAGGAATGGAGAGGTT_S1	23223	6872	18771	6838	0.001513059987	0.1693302391	0.8290112131	4.86E-05	2.89E-05	0	0	5.00E-05	1.79E-05	hind	0.8290112131	(0.582,1]	hind	27	31	6292	4774	GAGGAATGGAGAGGTT-1	3	-1.497749046	-0.7283729799	Section_1	negative	negative	negative	negative	negative	negative	negative	negative	negative	negative	negative	negative	negative	negative	negative	negative	negative	negative	negative	negative
GAGGCTATCAAAGTCG_S1	0	no	GAGGCTATCAAAGTCG_S1	18408	6448	18138	6436	0.4308323027	0.07843933838	0.4299138563	0.03080660019	0	0	0.02573815102	0.004269751431	0	dien.mid	0.4308323027	(0.405,0.479]	dien.mid	35	27	7714	4358	GAGGCTATCAAAGTCG-1	3	-1.76130844	0.2756252373	Section_1	negative	negative	negative	negative	negative	negative	negative	negative	negative	negative	negative	negative	negative	negative	negative	negative	negative	negative	negative	negative
GAGTCCGCTTACCGGA_S1	0	no	GAGTCCGCTTACCGGA_S1	12451	3477	16463	3540	0.1775146148	0.04505660163	0	0.01492825231	0	0	0.6973961024	0.02454788711	0.04055654173	mesen	0.6973961024	(0.582,1]	mesen	46	58	9686	7521	GAGTCCGCTTACCGGA-1	3	0.2812768685	1.656122786	Section_1	negative	negative	negative	negative	negative	negative	negative	negative	negative	negative	negative	negative	negative	negative	negative	negative	negative	negative	negative	negative
GATACGATGGGAGTCA_S1	0	no	GATACGATGGGAGTCA_S1	3060	1415	16597	4423	0.2726136058	0.03906529291	0.232310333	0.03143420017	0.01559200063	0	0.3685172495	0	0.04046731807	mesen	0.3685172495	[0.252,0.405]	low_maxscore	45	45	9502	6192	GATACGATGGGAGTCA-1	3	-0.5752911642	1.530623009	Section_1	negative	negative	negative	negative	negative	negative	negative	negative	negative	negative	negative	negative	negative	negative	negative	negative	negative	negative	negative	negative
GATCATTCCAAACATT_S1	5	yes	GATCATTCCAAACATT_S1	19966	5828	18519	5817	0.4766463606	0.3440377561	0.06572859048	0.03882689167	0	0.01151516199	0.03874925181	0.006017433472	0.01847855385	dien.mid	0.4766463606	(0.405,0.479]	dien.mid	30	56	6837	7329	GATCATTCCAAACATT-1	3	0.1494971712	-0.3518736484	Section_1	negative	negative	negative	negative	negative	AGCGTAGATGA	TCGTACAGAGA	TTGGCTAGTAT	AACGCCATTTT	negative	negative	negative	TTTCGCTGTTA	negative	negative	negative	negative	negative	negative	negative
GATCCCTTTATACTGC_S1	0	no	GATCCCTTTATACTGC_S1	15406	5710	16463	5701	0.4285222654	0.268425969	0.122734816	0.07461770708	0	0.01979920732	0.07436605997	0.003552386632	0.007981588578	dien.mid	0.4285222654	(0.405,0.479]	dien.mid	28	60	6482	7740	GATCCCTTTATACTGC-1	3	0.4130565659	-0.6028732027	Section_1	negative	negative	negative	negative	negative	negative	negative	negative	negative	negative	negative	negative	negative	negative	negative	negative	negative	negative	negative	negative
GATCCGGGAATTAACA_S1	1	yes	GATCCGGGAATTAACA_S1	27435	6914	18428	6526	0.1553352374	0	0.2817472256	0.1454577607	0	0	0.4174597763	0	0	mesen	0.4174597763	(0.405,0.479]	mesen	39	73	8446	9061	GATCCGGGAATTAACA-1	3	1.269624599	0.7776243459	Section_1	TGGTTGGGAGA	negative	negative	negative	negative	negative	negative	negative	negative	negative	negative	negative	negative	negative	negative	negative	negative	negative	negative	negative
GATCGACACTATCTGA_S1	9	yes	GATCGACACTATCTGA_S1	16969	6009	17119	5998	0.3181174076	0.4315065523	0.07432370898	0.06024907725	0	0.02360989755	0.08299625519	0.006586877968	0.002610223072	tel	0.4315065523	(0.405,0.479]	tel	27	47	6299	6410	GATCGACACTATCTGA-1	3	-0.4435114668	-0.7283729799	Section_1	negative	negative	negative	negative	TTAATCACGAT	negative	negative	TTGGCTAGTAT	AACGCCATTTT	ACCTTGCCGCT	negative	negative	negative	ACGCGCCAGTT	negative	negative	TGGGTCTGGGA	ACGCCGCGCTA	AGAATCCCACA	negative
GATCGCGGGCTCTCCA_S1	3	yes	GATCGCGGGCTCTCCA_S1	24423	6751	18694	6671	0.5236671712	0.2562108309	0.05097843538	0.01593126865	0	0.03537427527	0.1060003237	0	0.01183769481	dien.mid	0.5236671712	(0.479,0.582]	dien.mid	36	52	7903	6915	GATCGCGGGCTCTCCA-1	3	-0.1140622235	0.4011250144	Section_1	negative	ACCCCTCTCCA	AAAGGGGAGTA	TTTTTCAGTGA	negative	negative	negative	negative	negative	negative	negative	negative	negative	negative	negative	negative	negative	negative	negative	negative
GATCGGTGGCCATAAC_S1	1	yes	GATCGGTGGCCATAAC_S1	25256	7230	18751	7143	0.6359814407	0.0721680055	0.1994449327	0.01953915207	0.01901564106	0.01851001983	0.03534080814	0	0	dien.mid	0.6359814407	(0.582,1]	dien.mid	28	68	6486	8558	GATCGGTGGCCATAAC-1	3	0.9401753552	-0.6028732027	Section_1	TGGTTGGGAGA	negative	negative	negative	negative	negative	negative	negative	negative	negative	negative	negative	negative	negative	negative	negative	negative	negative	negative	negative
GATCGTGACTGATATC_S1	0	no	GATCGTGACTGATATC_S1	24543	6281	18610	6164	0.3364052919	0	0.2135124775	0.05937079641	0	0	0.3808450547	0	0.009866379478	mesen	0.3808450547	[0.252,0.405]	low_maxscore	38	72	8268	8960	GATCGTGACTGATATC-1	3	1.20373475	0.6521245687	Section_1	negative	negative	negative	negative	negative	negative	negative	negative	negative	negative	negative	negative	negative	negative	negative	negative	negative	negative	negative	negative
GATCTTGGAGGGCATA_S1	0	no	GATCTTGGAGGGCATA_S1	31155	7469	18504	6551	0.01525836584	0.0003831401912	0.05047369385	0.8374830484	0.003584343475	0.05790498299	0.03074388791	0	0.004168537293	pns	0.8374830484	(0.582,1]	pns	44	70	9335	8751	GATCTTGGAGGGCATA-1	3	1.071955053	1.405123232	Section_1	negative	negative	negative	negative	negative	negative	negative	negative	negative	negative	negative	negative	negative	negative	negative	negative	negative	negative	negative	negative
GATCTTTGCAGGGTAT_S1	0	no	GATCTTTGCAGGGTAT_S1	18290	5674	17982	5665	0.6677026695	0.01484239248	0.2415675714	0.04660288941	0	0	0.02666118092	0.002623296259	0	dien.mid	0.6677026695	(0.582,1]	dien.mid	36	38	7897	5483	GATCTTTGCAGGGTAT-1	3	-1.036520105	0.4011250144	Section_1	negative	negative	negative	negative	negative	negative	negative	negative	negative	negative	negative	negative	negative	negative	negative	negative	negative	negative	negative	negative
GATGCGTCCTGCATTC_S1	1	yes	GATGCGTCCTGCATTC_S1	23634	6380	18818	6275	0.2134765445	0	0	0	0	0	0.6712527963	0	0.1152706592	mesen	0.6712527963	(0.582,1]	mesen	37	57	8083	7426	GATGCGTCCTGCATTC-1	3	0.2153870199	0.5266247916	Section_1	negative	negative	negative	negative	negative	negative	negative	negative	negative	negative	negative	negative	TTTCGCTGTTA	negative	negative	negative	negative	negative	negative	negative
GATGCTGTATTTCATC_S1	0	no	GATGCTGTATTTCATC_S1	30259	7646	18614	6910	0.04627184547	0.008866579403	0.1396167741	0.6189245029	0.01910124857	0.143122982	0.008607464283	0	0.01548860332	pns	0.6189245029	(0.582,1]	pns	43	75	9159	9263	GATGCTGTATTTCATC-1	3	1.401404296	1.279623454	Section_1	negative	negative	negative	negative	negative	negative	negative	negative	negative	negative	negative	negative	negative	negative	negative	negative	negative	negative	negative	negative
GATGTTCAATCCACGA_S1	0	no	GATGTTCAATCCACGA_S1	29278	7012	18382	6348	0.03576350241	0.02657272498	0.6939668931	0	0.04574373725	0	0.1979531423	0	0	hind	0.6939668931	(0.582,1]	hind	41	43	8789	5991	GATGTTCAATCCACGA-1	3	-0.7070708615	1.0286239	Section_1	negative	negative	negative	negative	negative	negative	negative	negative	negative	negative	negative	negative	negative	negative	negative	negative	negative	negative	negative	negative
GATTACTGAATTTGGG_S1	0	no	GATTACTGAATTTGGG_S1	34209	8121	18578	6834	0.03798160164	0.07000671883	0.862309385	0.01814887205	0	0	0.0009466131609	0	0.01060680934	hind	0.862309385	(0.582,1]	hind	41	39	8787	5581	GATTACTGAATTTGGG-1	3	-0.9706302562	1.0286239	Section_1	negative	negative	negative	negative	negative	negative	negative	negative	negative	negative	negative	negative	negative	negative	negative	negative	negative	negative	negative	negative
GATTCCCTTGTCGCAG_S1	0	no	GATTCCCTTGTCGCAG_S1	6789	3521	16095	4244	0.4382834998	0.1603180114	0.1967154177	0.03511750725	0.04536024192	0	0.1007833107	0.00101301262	0.02240899868	dien.mid	0.4382834998	(0.405,0.479]	dien.mid	25	67	5951	8458	GATTCCCTTGTCGCAG-1	3	0.8742855065	-0.9793725341	Section_1	negative	negative	negative	negative	negative	negative	negative	negative	negative	negative	negative	negative	negative	negative	negative	negative	negative	negative	negative	negative
GATTCGACGGTTCACG_S1	1	yes	GATTCGACGGTTCACG_S1	13433	4358	16513	4358	0.1305503252	0.0244072009	0.1617827579	0.1991507306	0.007809239156	0.1217703993	0.3272093533	0	0.02731999363	mesen	0.3272093533	[0.252,0.405]	low_maxscore	41	71	8801	8855	GATTCGACGGTTCACG-1	3	1.137844901	1.0286239	Section_1	negative	negative	negative	negative	negative	negative	negative	negative	negative	negative	negative	negative	negative	negative	negative	TCAAAGGTATA	negative	negative	negative	negative
GCAAATATTACGCTTT_S1	3	yes	GCAAATATTACGCTTT_S1	24393	5999	18497	5886	0.4724109113	0.3804989005	0.110121166	0.006084379628	0	0	0.03088464258	0	0	dien.mid	0.4724109113	(0.405,0.479]	dien.mid	35	41	7720	5790	GCAAATATTACGCTTT-1	3	-0.8388505589	0.2756252373	Section_1	negative	negative	AAAGGGGAGTA	TTTTTCAGTGA	negative	AGCGTAGATGA	negative	negative	negative	negative	negative	negative	negative	negative	negative	negative	negative	negative	negative	negative
GCAAGTGCACAGAGAA_S1	15	yes	GCAAGTGCACAGAGAA_S1	40759	8118	17789	5720	0.04705798505	0.839083002	0.02760382393	0	0.04399041752	0	0.01660782832	0.01554858251	0.0101083607	tel	0.839083002	(0.582,1]	tel	24	42	5762	5901	GCAAGTGCACAGAGAA-1	3	-0.7729607102	-1.104872311	Section_1	negative	negative	negative	TTTTTCAGTGA	TTAATCACGAT	AGCGTAGATGA	TCGTACAGAGA	TTGGCTAGTAT	AACGCCATTTT	ACCTTGCCGCT	TGATTATTTAA	AGGTGAAGAAA	TTTCGCTGTTA	ACGCGCCAGTT	negative	negative	TGGGTCTGGGA	ACGCCGCGCTA	AGAATCCCACA	negative
GCAGATTAGGGATATC_S1	1	yes	GCAGATTAGGGATATC_S1	27426	6613	18527	6158	0.1320274523	0.01045902263	0	0	0	0	0.6727679692	0.008821393337	0.1759241625	mesen	0.6727679692	(0.582,1]	mesen	37	61	8085	7835	GCAGATTAGGGATATC-1	3	0.4789464145	0.5266247916	Section_1	negative	negative	negative	negative	negative	negative	negative	TTGGCTAGTAT	negative	negative	negative	negative	negative	negative	negative	negative	negative	negative	negative	negative
GCAGCACACAGCCCAG_S1	1	yes	GCAGCACACAGCCCAG_S1	43727	8725	18114	6243	0.1955731237	0	0.7827960174	0.01724244516	0	0	0.004388413784	0	0	hind	0.7827960174	(0.582,1]	hind	38	42	8255	5891	GCAGCACACAGCCCAG-1	3	-0.7729607102	0.6521245687	Section_1	negative	negative	negative	negative	negative	negative	negative	negative	negative	negative	negative	negative	TTTCGCTGTTA	negative	negative	negative	negative	negative	negative	negative
GCAGGACTATAGAATA_S1	1	yes	GCAGGACTATAGAATA_S1	22077	6543	18779	6524	0.5795740889	0.06503452022	0.2944098358	0.02583927389	0.01859922579	0	0.014915635	0.000264131764	0.001363288634	dien.mid	0.5795740889	(0.479,0.582]	dien.mid	35	37	7718	5381	GCAGGACTATAGAATA-1	3	-1.102409954	0.2756252373	Section_1	negative	negative	AAAGGGGAGTA	negative	negative	negative	negative	negative	negative	negative	negative	negative	negative	negative	negative	negative	negative	negative	negative	negative
GCATAGAGCACTCAGG_S1	1	yes	GCATAGAGCACTCAGG_S1	20102	5947	18603	5933	0.07625711903	0.03613368871	0.08617586037	0	0	0	0.7140093053	0	0.08742402655	mesen	0.7140093053	(0.582,1]	mesen	37	59	8084	7630	GCATAGAGCACTCAGG-1	3	0.3471667172	0.5266247916	Section_1	negative	negative	negative	negative	negative	negative	negative	negative	negative	negative	negative	negative	negative	negative	negative	negative	TGGGTCTGGGA	negative	negative	negative
GCCCGTAATACCTTCT_S1	1	yes	GCCCGTAATACCTTCT_S1	15999	5604	16696	5597	0.2780195379	0.1565858362	0.485259185	0.05584480489	0.02035614716	0	0	0.003934488824	0	hind	0.485259185	(0.479,0.582]	hind	27	79	6313	9684	GCCCGTAATACCTTCT-1	3	1.664963691	-0.7283729799	Section_1	TGGTTGGGAGA	negative	negative	negative	negative	negative	negative	negative	negative	negative	negative	negative	negative	negative	negative	negative	negative	negative	negative	negative
GCCGAAATTCCTACGT_S1	2	yes	GCCGAAATTCCTACGT_S1	25702	6420	18369	6222	0.08359148863	0.6637960803	0.1658866011	0	0	0.04611239538	0.04061343457	0	0	tel	0.6637960803	(0.582,1]	tel	35	45	7722	6200	GCCGAAATTCCTACGT-1	3	-0.5752911642	0.2756252373	Section_1	negative	negative	negative	negative	negative	negative	negative	negative	negative	negative	TGATTATTTAA	negative	negative	ACGCGCCAGTT	negative	negative	negative	negative	negative	negative
GCCGATTGGCCAAGCT_S1	0	no	GCCGATTGGCCAAGCT_S1	4029	1805	16495	4082	0.2369930194	0.09556337887	0.2554855368	0.08494763139	0.005510709428	0.0211057923	0.2314455775	0	0.06894835428	hind	0.2554855368	[0.252,0.405]	low_maxscore	41	61	8797	7832	GCCGATTGGCCAAGCT-1	3	0.4789464145	1.0286239	Section_1	negative	negative	negative	negative	negative	negative	negative	negative	negative	negative	negative	negative	negative	negative	negative	negative	negative	negative	negative	negative
GCCGCTTGTGAGAAAC_S1	1	yes	GCCGCTTGTGAGAAAC_S1	20452	5761	18561	5754	0.511530398	0.07444638629	0.2689897705	0.07506327906	0	0	0.06089563101	0.009074535073	0	dien.mid	0.511530398	(0.479,0.582]	dien.mid	36	40	7898	5687	GCCGCTTGTGAGAAAC-1	3	-0.9047404075	0.4011250144	Section_1	negative	ACCCCTCTCCA	negative	negative	negative	negative	negative	negative	negative	negative	negative	negative	negative	negative	negative	negative	negative	negative	negative	negative
GCCGGGTTAGGGTCGC_S1	0	no	GCCGGGTTAGGGTCGC_S1	5417	2224	16386	3785	0.2480323718	0.1408696085	0.132556958	0.04999152591	0.0187754985	0	0.3291604769	0.01958046396	0.06103309636	mesen	0.3291604769	[0.252,0.405]	low_maxscore	41	59	8796	7627	GCCGGGTTAGGGTCGC-1	3	0.3471667172	1.0286239	Section_1	negative	negative	negative	negative	negative	negative	negative	negative	negative	negative	negative	negative	negative	negative	negative	negative	negative	negative	negative	negative
GCGAAGCCATACCCGT_S1	1	yes	GCGAAGCCATACCCGT_S1	25781	7582	18693	7471	0.3071309671	0.3825562723	0.2077539256	0.03504205708	0	0.02308081065	0.03665095265	0	0.007785014629	tel	0.3825562723	[0.252,0.405]	low_maxscore	31	61	7017	7840	GCGAAGCCATACCCGT-1	3	0.4789464145	-0.2263738713	Section_1	negative	ACCCCTCTCCA	negative	negative	negative	negative	negative	negative	negative	negative	negative	negative	negative	negative	negative	negative	negative	negative	negative	negative
GCGACGATAGTTGTAC_S1	0	no	GCGACGATAGTTGTAC_S1	5737	2215	16399	3676	0.2554434144	0.06461232358	0.06460321941	0.02863153459	0	0	0.5282080579	0	0.05850145011	mesen	0.5282080579	(0.479,0.582]	mesen	48	54	10040	7111	GCGACGATAGTTGTAC-1	3	0.01771747384	1.90712234	Section_1	negative	negative	negative	negative	negative	negative	negative	negative	negative	negative	negative	negative	negative	negative	negative	negative	negative	negative	negative	negative
GCGAGGCCCGAGCAGA_S1	2	yes	GCGAGGCCCGAGCAGA_S1	21518	6059	18708	6049	0.4657140545	0.2670126257	0.08829549667	0.1200692669	0	0	0.05566285237	0.003245703854	0	dien.mid	0.4657140545	(0.405,0.479]	dien.mid	37	47	8079	6403	GCGAGGCCCGAGCAGA-1	3	-0.4435114668	0.5266247916	Section_1	negative	ACCCCTCTCCA	negative	negative	negative	negative	negative	TTGGCTAGTAT	negative	negative	negative	negative	negative	negative	negative	negative	negative	negative	negative	negative
GCGAGTTCTGCAAAGA_S1	1	yes	GCGAGTTCTGCAAAGA_S1	32573	8252	18645	7032	0.1485590414	0.0257107858	0.006942442306	0.006821002493	0	0.008119765733	0.4283739222	0.01645713129	0.3590159087	mesen	0.4283739222	(0.405,0.479]	mesen	35	63	7730	8041	GCGAGTTCTGCAAAGA-1	3	0.6107261119	0.2756252373	Section_1	TGGTTGGGAGA	negative	negative	negative	negative	negative	negative	negative	negative	negative	negative	negative	negative	negative	negative	negative	negative	negative	negative	negative
GCGCCGTTCCACGATA_S1	0	no	GCGCCGTTCCACGATA_S1	5114	2097	16400	3835	0.2398439103	0.09901678061	0.1492411886	0.058583762	0.03592864617	0.03680713324	0.3356343113	0	0.04494426785	mesen	0.3356343113	[0.252,0.405]	low_maxscore	41	65	8799	8241	GCGCCGTTCCACGATA-1	3	0.7425058092	1.0286239	Section_1	negative	negative	negative	negative	negative	negative	negative	negative	negative	negative	negative	negative	negative	negative	negative	negative	negative	negative	negative	negative
GCGCTAATTGAATAGA_S1	0	no	GCGCTAATTGAATAGA_S1	23611	6912	18826	6834	0.2088786207	0	0.03492109347	0	0.02243930144	0.01243781542	0.2120116147	0	0.5093115542	epi	0.5093115542	(0.479,0.582]	epi	34	70	7555	8758	GCGCTAATTGAATAGA-1	3	1.071955053	0.1501254602	Section_1	negative	negative	negative	negative	negative	negative	negative	negative	negative	negative	negative	negative	negative	negative	negative	negative	negative	negative	negative	negative
GCGCTATGCCGAGGCA_S1	0	no	GCGCTATGCCGAGGCA_S1	2572	1290	16506	4620	0.3363243878	0.09804082443	0.231594724	0.03754523683	0.00137889434	0	0.2328088408	0	0.06230709172	dien.mid	0.3363243878	[0.252,0.405]	low_maxscore	43	47	9147	6398	GCGCTATGCCGAGGCA-1	3	-0.4435114668	1.279623454	Section_1	negative	negative	negative	negative	negative	negative	negative	negative	negative	negative	negative	negative	negative	negative	negative	negative	negative	negative	negative	negative
GCGGCTCTGACGTACC_S1	0	no	GCGGCTCTGACGTACC_S1	16532	5840	16916	5836	0.3032671974	0.06357913437	0.4936440472	0.02835230881	0.01961990495	0.02539403241	0.01385840024	0.009648459407	0.04263651526	hind	0.4936440472	(0.479,0.582]	hind	38	38	8253	5481	GCGGCTCTGACGTACC-1	3	-1.036520105	0.6521245687	Section_1	negative	negative	negative	negative	negative	negative	negative	negative	negative	negative	negative	negative	negative	negative	negative	negative	negative	negative	negative	negative
GCGGGAACCAGGCCCT_S1	2	yes	GCGGGAACCAGGCCCT_S1	19122	5484	18269	5472	0.4430304299	0.2342436543	0.2313441009	0.03239711749	0.01075034208	0.01075014399	0.03333318198	0.002459934612	0.001691094763	dien.mid	0.4430304299	(0.405,0.479]	dien.mid	18	48	4697	6520	GCGGGAACCAGGCCCT-1	3	-0.3776216182	-1.857870974	Section_1	negative	negative	negative	TTTTTCAGTGA	negative	negative	negative	negative	negative	negative	negative	negative	negative	negative	negative	negative	negative	negative	negative	negative
GCGTCTCTGCATTGGG_S1	0	no	GCGTCTCTGCATTGGG_S1	22939	6946	18815	6919	0.2476102883	0.0008460835855	0.7514382272	3.87E-05	4.46E-06	1.11E-05	0	4.26E-05	8.53E-06	hind	0.7514382272	(0.582,1]	hind	39	41	8432	5787	GCGTCTCTGCATTGGG-1	3	-0.8388505589	0.7776243459	Section_1	negative	negative	negative	negative	negative	negative	negative	negative	negative	negative	negative	negative	negative	negative	negative	negative	negative	negative	negative	negative
GCTAAGTAGTTTCTCT_S1	0	no	GCTAAGTAGTTTCTCT_S1	6474	3122	16152	3999	0.3545776915	0.05662318474	0.3666945738	0.04042494453	0.03375950313	0	0.1174841656	0	0.03043593677	hind	0.3666945738	[0.252,0.405]	low_maxscore	34	80	7559	9781	GCTAAGTAGTTTCTCT-1	3	1.730853539	0.1501254602	Section_1	negative	negative	negative	negative	negative	negative	negative	negative	negative	negative	negative	negative	negative	negative	negative	negative	negative	negative	negative	negative
GCTAATACCGAATGCC_S1	6	yes	GCTAATACCGAATGCC_S1	20852	5604	18574	5596	0.3621379039	0.2377298472	0.2853241564	0.02670493821	0	0.04128258714	0.03725267934	0	0.009567887768	dien.mid	0.3621379039	[0.252,0.405]	low_maxscore	21	47	5230	6415	GCTAATACCGAATGCC-1	3	-0.4435114668	-1.481371643	Section_1	negative	negative	negative	TTTTTCAGTGA	TTAATCACGAT	negative	TCGTACAGAGA	negative	negative	ACCTTGCCGCT	TGATTATTTAA	negative	negative	negative	negative	negative	TGGGTCTGGGA	negative	negative	negative
GCTAGTAGAGCTTGTA_S1	1	yes	GCTAGTAGAGCTTGTA_S1	24297	5524	18757	5319	0.1371053351	0.03973265909	0.03685955758	0	0	0	0.4971032164	0.007355344842	0.281843887	mesen	0.4971032164	(0.479,0.582]	mesen	39	65	8443	8243	GCTAGTAGAGCTTGTA-1	3	0.7425058092	0.7776243459	Section_1	TGGTTGGGAGA	negative	negative	negative	negative	negative	negative	negative	negative	negative	negative	negative	negative	negative	negative	negative	negative	negative	negative	negative
GCTCTAAACCCTGACG_S1	1	yes	GCTCTAAACCCTGACG_S1	13070	4934	16335	4937	0.3371773964	0.3571098226	0.09671314884	0.03483526324	0.04102804062	0	0.08649993993	0.01960638593	0.02703000243	tel	0.3571098226	[0.252,0.405]	low_maxscore	24	58	5769	7538	GCTCTAAACCCTGACG-1	3	0.2812768685	-1.104872311	Section_1	negative	negative	negative	negative	negative	negative	negative	negative	negative	negative	negative	negative	negative	negative	negative	negative	negative	negative	negative	negative
GCTCTATGTTACGTGC_S1	10	yes	GCTCTATGTTACGTGC_S1	21446	6721	18836	6704	0.08317125838	0.6817300944	0.1288859724	0	0.01590156375	0.01155490626	0.06557877262	0.003753803444	0.009423628803	tel	0.6817300944	(0.582,1]	tel	26	40	6117	5695	GCTCTATGTTACGTGC-1	3	-0.9047404075	-0.853872757	Section_1	negative	negative	negative	TTTTTCAGTGA	negative	AGCGTAGATGA	TCGTACAGAGA	negative	AACGCCATTTT	negative	TGATTATTTAA	negative	TTTCGCTGTTA	ACGCGCCAGTT	negative	negative	negative	ACGCCGCGCTA	AGAATCCCACA	negative
GCTCTCGGGTACCGAA_S1	0	no	GCTCTCGGGTACCGAA_S1	6268	3301	15843	4160	0.3826104276	0.2309763559	0.2579994135	0.027775982	0.0002858096116	0.003473560529	0.08735122348	0.002525580332	0.007001647094	dien.mid	0.3826104276	[0.252,0.405]	low_maxscore	26	58	6125	7537	GCTCTCGGGTACCGAA-1	3	0.2812768685	-0.853872757	Section_1	negative	negative	negative	negative	negative	negative	negative	negative	negative	negative	negative	negative	negative	negative	negative	negative	negative	negative	negative	negative
GCTGAGGCGTGAGTAT_S1	0	no	GCTGAGGCGTGAGTAT_S1	7503	2816	16695	3629	0.2553110723	0.0440373564	0.2078634692	0.07939151624	0.01066744214	0.01471017059	0.2500936954	0.01231889366	0.1256063841	dien.mid	0.2553110723	[0.252,0.405]	low_maxscore	40	64	8620	8140	GCTGAGGCGTGAGTAT-1	3	0.6766159605	0.903124123	Section_1	negative	negative	negative	negative	negative	negative	negative	negative	negative	negative	negative	negative	negative	negative	negative	negative	negative	negative	negative	negative
GCTGCACGGTTTCTTA_S1	2	yes	GCTGCACGGTTTCTTA_S1	26247	6494	18403	6238	0.1177782221	0	0.1721249925	0.4372422516	0.04071217076	0.09991765063	0.1286254754	0	0.003599236964	pns	0.4372422516	(0.405,0.479]	pns	41	73	8802	9060	GCTGCACGGTTTCTTA-1	3	1.269624599	1.0286239	Section_1	TGGTTGGGAGA	negative	negative	negative	negative	negative	negative	negative	negative	negative	negative	negative	negative	negative	negative	TCAAAGGTATA	negative	negative	negative	negative
GCTGCTCTCCGGACAC_S1	1	yes	GCTGCTCTCCGGACAC_S1	14796	5602	16374	5595	0.4984193559	0.2421027859	0.1298039201	0.01660272722	0	0.01145990654	0.06278359239	0	0.03882771192	dien.mid	0.4984193559	(0.479,0.582]	dien.mid	31	63	7018	8044	GCTGCTCTCCGGACAC-1	3	0.6107261119	-0.2263738713	Section_1	TGGTTGGGAGA	negative	negative	negative	negative	negative	negative	negative	negative	negative	negative	negative	negative	negative	negative	negative	negative	negative	negative	negative
GCTGGCATATTCACCT_S1	0	no	GCTGGCATATTCACCT_S1	17287	6090	17328	6082	0.5589583144	0	0.3870069518	0.003596757888	0	0	0.04077832859	0	0.009659647363	dien.mid	0.5589583144	(0.479,0.582]	dien.mid	31	31	7004	4770	GCTGGCATATTCACCT-1	3	-1.497749046	-0.2263738713	Section_1	negative	negative	negative	negative	negative	negative	negative	negative	negative	negative	negative	negative	negative	negative	negative	negative	negative	negative	negative	negative
GCTTCCGTCCCTAGAC_S1	0	no	GCTTCCGTCCCTAGAC_S1	20303	6352	18672	6342	0.1747885078	0.1129761954	0.6502123846	0.04483366869	0.003906617265	0.005177418682	0.0006052051031	0.002121264815	0.005378737554	hind	0.6502123846	(0.582,1]	hind	29	77	6668	9478	GCTTCCGTCCCTAGAC-1	3	1.533183993	-0.4773734256	Section_1	negative	negative	negative	negative	negative	negative	negative	negative	negative	negative	negative	negative	negative	negative	negative	negative	negative	negative	negative	negative
GGAGGGCTTGGTTGGC_S1	1	yes	GGAGGGCTTGGTTGGC_S1	24403	6815	18767	6726	0.05135440686	0.04917687945	0.8225870073	0.02959876733	0.02351646522	0	0.02030445982	0	0.003462013975	hind	0.8225870073	(0.582,1]	hind	32	78	7202	9578	GGAGGGCTTGGTTGGC-1	3	1.599073842	-0.1008740941	Section_1	TGGTTGGGAGA	negative	negative	negative	negative	negative	negative	negative	negative	negative	negative	negative	negative	negative	negative	negative	negative	negative	negative	negative
GGAGTGCCGCCCTGGA_S1	1	yes	GGAGTGCCGCCCTGGA_S1	31787	7727	18527	6741	0.2698369862	0.1121678107	0.5092989217	0	0.01970422412	0.004731403402	0.06976988899	0.007958651881	0.006532112986	hind	0.5092989217	(0.479,0.582]	hind	19	53	4877	7030	GGAGTGCCGCCCTGGA-1	3	-0.04817237483	-1.732371197	Section_1	TGGTTGGGAGA	negative	negative	negative	negative	negative	negative	negative	negative	negative	negative	negative	negative	negative	negative	negative	negative	negative	negative	negative
GGATGACGCGAGTTTA_S1	0	no	GGATGACGCGAGTTTA_S1	14592	4654	16547	4644	0.4494020724	0.2004837665	0.1986705195	0.0794182218	0.01457736912	0	0.05744805077	0	0	dien.mid	0.4494020724	(0.405,0.479]	dien.mid	37	45	8078	6198	GGATGACGCGAGTTTA-1	3	-0.5752911642	0.5266247916	Section_1	negative	negative	negative	negative	negative	negative	negative	negative	negative	negative	negative	negative	negative	negative	negative	negative	negative	negative	negative	negative
GGCAAATTACTTTACT_S1	0	no	GGCAAATTACTTTACT_S1	8885	3141	16739	3608	0.3550924191	0.01853222892	0.1728284198	0	0.02076790091	0.02159397241	0.2977837135	0.0126821587	0.1007191867	dien.mid	0.3550924191	[0.252,0.405]	low_maxscore	41	53	8793	7014	GGCAAATTACTTTACT-1	3	-0.04817237483	1.0286239	Section_1	negative	negative	negative	negative	negative	negative	negative	negative	negative	negative	negative	negative	negative	negative	negative	negative	negative	negative	negative	negative
GGCAAGGCGAAATAGC_S1	1	yes	GGCAAGGCGAAATAGC_S1	26081	7100	18630	6917	0.07437141866	0.04637633985	0.04777209145	0.6951590956	0.0201417965	0.07578884071	0.02588819741	0	0.01450221986	pns	0.6951590956	(0.582,1]	pns	45	69	9512	8647	GGCAAGGCGAAATAGC-1	3	1.006065204	1.530623009	Section_1	negative	negative	negative	negative	negative	negative	negative	negative	negative	negative	negative	negative	negative	negative	negative	TCAAAGGTATA	negative	negative	negative	negative
GGCAATAGTCAATGAG_S1	1	yes	GGCAATAGTCAATGAG_S1	24282	7279	18866	7228	0.6740006638	0.0629269518	0.199955598	0.04715518837	0.00272800721	0	0.005980742178	0.001410004096	0.005842844535	dien.mid	0.6740006638	(0.582,1]	dien.mid	30	70	6843	8761	GGCAATAGTCAATGAG-1	3	1.071955053	-0.3518736484	Section_1	TGGTTGGGAGA	negative	negative	negative	negative	negative	negative	negative	negative	negative	negative	negative	negative	negative	negative	negative	negative	negative	negative	negative
GGCACTCCACTGGGCA_S1	0	no	GGCACTCCACTGGGCA_S1	26259	7165	18555	6981	0.2743751886	0.7237827525	0.0005872644758	0.0002016186542	0	0.0004557467978	0.0004201753233	0	0.0001772536386	tel	0.7237827525	(0.582,1]	tel	34	46	7544	6303	GGCACTCCACTGGGCA-1	3	-0.5094013155	0.1501254602	Section_1	negative	negative	negative	negative	negative	negative	negative	negative	negative	negative	negative	negative	negative	negative	negative	negative	negative	negative	negative	negative
GGCATACAGGTAGCGG_S1	0	no	GGCATACAGGTAGCGG_S1	4180	2577	15607	4391	0.4209522362	0.04448155652	0.3740624722	0.02636274732	0.03557218931	0.0002936881126	0.07841377034	0.002635243353	0.01722609668	dien.mid	0.4209522362	(0.405,0.479]	dien.mid	34	32	7538	4870	GGCATACAGGTAGCGG-1	3	-1.431859197	0.1501254602	Section_1	negative	negative	negative	negative	negative	negative	negative	negative	negative	negative	negative	negative	negative	negative	negative	negative	negative	negative	negative	negative
GGCCCTCACCCACTTA_S1	0	no	GGCCCTCACCCACTTA_S1	28371	7537	18599	7170	0.2869825461	5.11E-05	0.7129328785	2.89E-07	0	2.57E-06	1.07E-05	2.00E-05	0	hind	0.7129328785	(0.582,1]	hind	37	23	8068	3947	GGCCCTCACCCACTTA-1	3	-2.024867835	0.5266247916	Section_1	negative	negative	negative	negative	negative	negative	negative	negative	negative	negative	negative	negative	negative	negative	negative	negative	negative	negative	negative	negative
GGCGCAGGACATCTTC_S1	0	no	GGCGCAGGACATCTTC_S1	13707	5267	16297	5260	0.4437285827	0.01417224693	0.4128070338	0.1118539378	0	0	0.004788073639	0	0.01265012521	dien.mid	0.4437285827	(0.405,0.479]	dien.mid	37	27	8070	4357	GGCGCAGGACATCTTC-1	3	-1.76130844	0.5266247916	Section_1	negative	negative	negative	negative	negative	negative	negative	negative	negative	negative	negative	negative	negative	negative	negative	negative	negative	negative	negative	negative
GGCGCATGAATTGATG_S1	0	no	GGCGCATGAATTGATG_S1	4735	2023	16364	3919	0.2980419736	0.1222325879	0.2769335729	0.03794401866	0.02521668718	0	0.2180242187	0	0.02160694104	dien.mid	0.2980419736	[0.252,0.405]	low_maxscore	42	54	8972	7115	GGCGCATGAATTGATG-1	3	0.01771747384	1.154123677	Section_1	negative	negative	negative	negative	negative	negative	negative	negative	negative	negative	negative	negative	negative	negative	negative	negative	negative	negative	negative	negative
GGCGGAGTAATATTAG_S1	5	yes	GGCGGAGTAATATTAG_S1	20255	6377	18686	6366	0.07423968994	0.6946595319	0.1417277955	0.06204953546	0	0.01288508427	0.009645491884	0.002365187546	0.0024276835	tel	0.6946595319	(0.582,1]	tel	32	46	7188	6304	GGCGGAGTAATATTAG-1	3	-0.5094013155	-0.1008740941	Section_1	negative	negative	negative	negative	negative	AGCGTAGATGA	negative	negative	AACGCCATTTT	negative	negative	negative	TTTCGCTGTTA	ACGCGCCAGTT	negative	negative	negative	ACGCCGCGCTA	negative	negative
GGCGGTAGGATCATTG_S1	0	no	GGCGGTAGGATCATTG_S1	23466	7063	18837	7027	0.5631740868	0.09561471423	0.2532459128	0.03612344118	0.00912905945	0.009287119126	0.02120466215	0.0122210043	0	dien.mid	0.5631740868	(0.479,0.582]	dien.mid	31	69	7020	8658	GGCGGTAGGATCATTG-1	3	1.006065204	-0.2263738713	Section_1	negative	negative	negative	negative	negative	negative	negative	negative	negative	negative	negative	negative	negative	negative	negative	negative	negative	negative	negative	negative
GGCGTCCTATCCGCTG_S1	0	no	GGCGTCCTATCCGCTG_S1	9558	4306	16617	4486	0.4169651084	0.001532893332	0.4783426523	0.01801706875	2.50E-05	0.01551271152	0.05401162956	0.0008620415326	0.01473092502	hind	0.4783426523	(0.405,0.479]	hind	31	33	7004	4975	GGCGTCCTATCCGCTG-1	3	-1.365969348	-0.2263738713	Section_1	negative	negative	negative	negative	negative	negative	negative	negative	negative	negative	negative	negative	negative	negative	negative	negative	negative	negative	negative	negative
GGCTATTAAGTTGTAT_S1	1	yes	GGCTATTAAGTTGTAT_S1	16012	5755	16676	5747	0.2578590339	0.5615820962	0.09498911013	0.0003332394015	0	0.03077589404	0.03833391497	0.009944344127	0.006182367219	tel	0.5615820962	(0.479,0.582]	tel	33	41	7364	5792	GGCTATTAAGTTGTAT-1	3	-0.8388505589	0.02462568302	Section_1	negative	negative	negative	negative	TTAATCACGAT	negative	negative	negative	negative	negative	negative	negative	negative	negative	negative	negative	negative	negative	negative	negative
GGCTCTGCTCCAACGC_S1	1	yes	GGCTCTGCTCCAACGC_S1	14230	5495	16273	5487	0.7216683627	0.1019185719	0.0707157847	0.08124553605	0	0	0.02348824647	0.0004087387957	0.0005547594075	dien.mid	0.7216683627	(0.582,1]	dien.mid	26	72	6131	8969	GGCTCTGCTCCAACGC-1	3	1.20373475	-0.853872757	Section_1	TGGTTGGGAGA	negative	negative	negative	negative	negative	negative	negative	negative	negative	negative	negative	negative	negative	negative	negative	negative	negative	negative	negative
GGGAACGGGAGGTTAG_S1	0	no	GGGAACGGGAGGTTAG_S1	19024	6453	18405	6441	0.2237751598	0.04459841534	0.5478793718	0.09204692226	0.01983466757	0	0.06057744632	0.004436061058	0.006851955909	hind	0.5478793718	(0.479,0.582]	hind	39	37	8430	5378	GGGAACGGGAGGTTAG-1	3	-1.102409954	0.7776243459	Section_1	negative	negative	negative	negative	negative	negative	negative	negative	negative	negative	negative	negative	negative	negative	negative	negative	negative	negative	negative	negative
GGGACTGCATAGATAG_S1	4	yes	GGGACTGCATAGATAG_S1	22852	6876	18788	6846	0.5519982356	0.2952674932	0.0883754435	0.01069250344	0	0	0.02303740992	0.002075423068	0.02855349131	dien.mid	0.5519982356	(0.479,0.582]	dien.mid	32	60	7194	7737	GGGACTGCATAGATAG-1	3	0.4130565659	-0.1008740941	Section_1	negative	ACCCCTCTCCA	negative	negative	negative	AGCGTAGATGA	negative	negative	negative	negative	negative	negative	negative	negative	negative	negative	negative	negative	AGAATCCCACA	AGGCGAGGCAA
GGGAGAACTCACAGTA_S1	1	yes	GGGAGAACTCACAGTA_S1	23585	7062	18840	7016	0.3734973512	0.2811395204	0.1752555153	0.02462386554	0.007685846779	0	0.07193664461	0.01281897877	0.05304227741	dien.mid	0.3734973512	[0.252,0.405]	low_maxscore	32	64	7196	8146	GGGAGAACTCACAGTA-1	3	0.6766159605	-0.1008740941	Section_1	TGGTTGGGAGA	negative	negative	negative	negative	negative	negative	negative	negative	negative	negative	negative	negative	negative	negative	negative	negative	negative	negative	negative
GGGAGGATGCCCGAAA_S1	1	yes	GGGAGGATGCCCGAAA_S1	18745	5467	18127	5459	0.5018951052	0.1923914395	0.1022862984	0.04585487496	0	0.03079673487	0.126775547	0	0	dien.mid	0.5018951052	(0.479,0.582]	dien.mid	37	51	8080	6812	GGGAGGATGCCCGAAA-1	3	-0.1799520722	0.5266247916	Section_1	negative	negative	negative	negative	negative	negative	negative	negative	negative	negative	negative	negative	negative	negative	TTGTGTCTAGT	negative	negative	negative	negative	negative
GGGAGTTAATGAGGCG_S1	0	no	GGGAGTTAATGAGGCG_S1	9785	3774	16870	3993	0.3110702984	0.05998990058	0.3675591117	0.118413001	0	0.03539162299	0.02450547407	0.01841073689	0.06465985442	hind	0.3675591117	[0.252,0.405]	low_maxscore	33	75	7379	9270	GGGAGTTAATGAGGCG-1	3	1.401404296	0.02462568302	Section_1	negative	negative	negative	negative	negative	negative	negative	negative	negative	negative	negative	negative	negative	negative	negative	negative	negative	negative	negative	negative
GGGCCCGTCTTAAACA_S1	0	no	GGGCCCGTCTTAAACA_S1	4363	1940	16382	4042	0.430582752	0.1348975486	0.1559521866	0.03387026843	0	0	0.2200344113	0	0.02466283299	dien.mid	0.430582752	(0.405,0.479]	dien.mid	42	52	8971	6911	GGGCCCGTCTTAAACA-1	3	-0.1140622235	1.154123677	Section_1	negative	negative	negative	negative	negative	negative	negative	negative	negative	negative	negative	negative	negative	negative	negative	negative	negative	negative	negative	negative
GGGCGATATGTGTGAA_S1	0	no	GGGCGATATGTGTGAA_S1	22177	6686	18827	6674	0.3500061683	0.4529191051	0.1172987471	0.01251908628	0.00938344042	0.0004507349532	0.05723130668	0.0001914111374	0	tel	0.4529191051	(0.405,0.479]	tel	28	58	6481	7535	GGGCGATATGTGTGAA-1	3	0.2812768685	-0.6028732027	Section_1	negative	negative	negative	negative	negative	negative	negative	negative	negative	negative	negative	negative	negative	negative	negative	negative	negative	negative	negative	negative
GGGCGTACATTTATAT_S1	1	yes	GGGCGTACATTTATAT_S1	14997	5716	16361	5704	0.3643546088	0.2271306287	0.3285429261	0.02756066489	0	0	0.0453856388	0	0.007025532711	dien.mid	0.3643546088	[0.252,0.405]	low_maxscore	24	54	5768	7129	GGGCGTACATTTATAT-1	3	0.01771747384	-1.104872311	Section_1	TGGTTGGGAGA	negative	negative	negative	negative	negative	negative	negative	negative	negative	negative	negative	negative	negative	negative	negative	negative	negative	negative	negative
GGGCTGCCTAGGGCGA_S1	1	yes	GGGCTGCCTAGGGCGA_S1	31350	7870	18599	6860	0.2381153397	0.05392825555	0.03223645715	0.009520542842	0.001145435266	0.02925023871	0.07619923865	0.0160702051	0.543534287	epi	0.543534287	(0.479,0.582]	epi	33	69	7376	8657	GGGCTGCCTAGGGCGA-1	3	1.006065204	0.02462568302	Section_1	TGGTTGGGAGA	negative	negative	negative	negative	negative	negative	negative	negative	negative	negative	negative	negative	negative	negative	negative	negative	negative	negative	negative
GGGCTGGTTAGTCGCG_S1	0	no	GGGCTGGTTAGTCGCG_S1	17392	6022	17394	6012	0.3684415981	0.4614940802	0.07263455242	0.03226048396	0	0	0.05497340778	0.003952823658	0.006243053827	tel	0.4614940802	(0.405,0.479]	tel	31	51	7012	6817	GGGCTGGTTAGTCGCG-1	3	-0.1799520722	-0.2263738713	Section_1	negative	negative	negative	negative	negative	negative	negative	negative	negative	negative	negative	negative	negative	negative	negative	negative	negative	negative	negative	negative
GGGTACTTCATGAACT_S1	0	no	GGGTACTTCATGAACT_S1	20999	6090	18682	6085	0.4852341539	0	0.3207655125	0.1366003912	0.02167877443	0	0.02981519469	0	0.005905973207	dien.mid	0.4852341539	(0.479,0.582]	dien.mid	37	39	8075	5584	GGGTACTTCATGAACT-1	3	-0.9706302562	0.5266247916	Section_1	negative	negative	negative	negative	negative	negative	negative	negative	negative	negative	negative	negative	negative	negative	negative	negative	negative	negative	negative	negative
GGGTATGTATGCACTT_S1	0	no	GGGTATGTATGCACTT_S1	29230	7441	18575	6944	0.06601222122	0.2001625545	0.7109568211	0	0	0.01134512627	0.008204289029	0.001086677135	0.002232310809	hind	0.7109568211	(0.582,1]	hind	28	28	6468	4466	GGGTATGTATGCACTT-1	3	-1.695418592	-0.6028732027	Section_1	negative	negative	negative	negative	negative	negative	negative	negative	negative	negative	negative	negative	negative	negative	negative	negative	negative	negative	negative	negative
GGGTCACCGTGACGGT_S1	1	yes	GGGTCACCGTGACGGT_S1	31110	7869	18664	7117	0.1336718093	0.8087875394	0.05731503879	0.0001022709035	1.60E-05	7.34E-05	0	0	3.39E-05	tel	0.8087875394	(0.582,1]	tel	35	47	7723	6404	GGGTCACCGTGACGGT-1	3	-0.4435114668	0.2756252373	Section_1	negative	negative	negative	negative	negative	negative	negative	negative	negative	negative	negative	negative	negative	negative	TTGTGTCTAGT	negative	negative	negative	negative	negative
GGGTGACACCTTAACT_S1	0	no	GGGTGACACCTTAACT_S1	11359	3641	16539	3769	0.1869195915	0.02325191615	0.0293474528	5.21E-06	0	0	0.6710743451	0.02239873945	0.06700274107	mesen	0.6710743451	(0.582,1]	mesen	46	56	9685	7317	GGGTGACACCTTAACT-1	3	0.1494971712	1.656122786	Section_1	negative	negative	negative	negative	negative	negative	negative	negative	negative	negative	negative	negative	negative	negative	negative	negative	negative	negative	negative	negative
GGTACAAACATGCTAT_S1	0	no	GGTACAAACATGCTAT_S1	7538	2862	16770	3626	0.2882042563	0.1564167471	0.1393034401	0.03374758772	0	0	0.3647589392	0.01756902959	0	mesen	0.3647589392	[0.252,0.405]	low_maxscore	40	54	8616	7117	GGTACAAACATGCTAT-1	3	0.01771747384	0.903124123	Section_1	negative	negative	negative	negative	negative	negative	negative	negative	negative	negative	negative	negative	negative	negative	negative	negative	negative	negative	negative	negative
GGTAGTGCTCGCACCA_S1	1	yes	GGTAGTGCTCGCACCA_S1	27175	7471	18575	7190	0.153453339	0.009527087954	0.2390947367	0.02850207082	0.02653402589	0	0.04190816822	0	0.5009805714	epi	0.5009805714	(0.479,0.582]	epi	34	72	7556	8963	GGTAGTGCTCGCACCA-1	3	1.20373475	0.1501254602	Section_1	TGGTTGGGAGA	negative	negative	negative	negative	negative	negative	negative	negative	negative	negative	negative	negative	negative	negative	negative	negative	negative	negative	negative
GGTATTGCCGAGTTTA_S1	3	yes	GGTATTGCCGAGTTTA_S1	20368	5856	18579	5847	0.2870155845	0.4398369957	0.1292900568	0.01242919724	0	0.002541826121	0.0817943316	0.01345544803	0.03363655999	tel	0.4398369957	(0.405,0.479]	tel	33	53	7369	7020	GGTATTGCCGAGTTTA-1	3	-0.04817237483	0.02462568302	Section_1	negative	negative	AAAGGGGAGTA	negative	negative	negative	negative	negative	negative	negative	TGATTATTTAA	negative	negative	ACGCGCCAGTT	negative	negative	negative	negative	negative	negative
GGTCAGTGGGTCCCAC_S1	0	no	GGTCAGTGGGTCCCAC_S1	7240	2599	16633	3528	0.2366863854	0.01849681117	0.07348289702	0.01964422925	0.01881042749	0.0005618763342	0.5657649519	0.0008123837606	0.06574003762	mesen	0.5657649519	(0.479,0.582]	mesen	48	62	10043	7929	GGTCAGTGGGTCCCAC-1	3	0.5448362632	1.90712234	Section_1	negative	negative	negative	negative	negative	negative	negative	negative	negative	negative	negative	negative	negative	negative	negative	negative	negative	negative	negative	negative
GGTCTGAGAATCTGGA_S1	1	yes	GGTCTGAGAATCTGGA_S1	26736	7179	18525	6962	0.2973619159	0.03871532687	0.5775185919	0.07275453868	0.01217319764	0	0	0	0.001476429059	hind	0.5775185919	(0.479,0.582]	hind	30	80	6847	9784	GGTCTGAGAATCTGGA-1	3	1.730853539	-0.3518736484	Section_1	TGGTTGGGAGA	negative	negative	negative	negative	negative	negative	negative	negative	negative	negative	negative	negative	negative	negative	negative	negative	negative	negative	negative
GGTGCTGGTACACATT_S1	0	no	GGTGCTGGTACACATT_S1	10161	3379	16788	3628	0.2080956071	0.0248872848	0.1496981706	0.01461534003	0.01091825992	0.001322728685	0.531230643	0.002653786165	0.05657817964	mesen	0.531230643	(0.479,0.582]	mesen	42	46	8968	6297	GGTGCTGGTACACATT-1	3	-0.5094013155	1.154123677	Section_1	negative	negative	negative	negative	negative	negative	negative	negative	negative	negative	negative	negative	negative	negative	negative	negative	negative	negative	negative	negative
GGTTACCACCCTCGGG_S1	0	no	GGTTACCACCCTCGGG_S1	14011	4709	16433	4701	0.4342363022	0.003047966583	0.4719803163	0	0.03378023007	0	0.02542753868	0.01733604543	0.01419160077	hind	0.4719803163	(0.405,0.479]	hind	45	33	9497	4964	GGTTACCACCCTCGGG-1	3	-1.365969348	1.530623009	Section_1	negative	negative	negative	negative	negative	negative	negative	negative	negative	negative	negative	negative	negative	negative	negative	negative	negative	negative	negative	negative
GGTTAGGCTTGGAGAA_S1	0	no	GGTTAGGCTTGGAGAA_S1	7069	3541	16206	4175	0.2349464837	0.2577220932	0.3304678262	0.01856958772	0.01869744071	0.02627753999	0.09527916386	0.004978450121	0.01306141444	hind	0.3304678262	[0.252,0.405]	low_maxscore	28	36	6472	5284	GGTTAGGCTTGGAGAA-1	3	-1.168299802	-0.6028732027	Section_1	negative	negative	negative	negative	negative	negative	negative	negative	negative	negative	negative	negative	negative	negative	negative	negative	negative	negative	negative	negative
GGTTTACAATCTCAAT_S1	1	yes	GGTTTACAATCTCAAT_S1	20024	5980	18573	5970	0.5558540555	0.165765188	0.1009350611	0.1355176252	8.73E-05	0	0.01612172974	0.0008701035094	0.02484895988	dien.mid	0.5558540555	(0.479,0.582]	dien.mid	25	73	5954	9072	GGTTTACAATCTCAAT-1	3	1.269624599	-0.9793725341	Section_1	TGGTTGGGAGA	negative	negative	negative	negative	negative	negative	negative	negative	negative	negative	negative	negative	negative	negative	negative	negative	negative	negative	negative
GTAAGCGGGCAGTCAG_S1	1	yes	GTAAGCGGGCAGTCAG_S1	6152	3288	15832	4191	0.2798488046	0.244029275	0.2368282539	0.03477351916	0.05090254352	0	0.1192143521	0.006557490769	0.02784576111	dien.mid	0.2798488046	[0.252,0.405]	low_maxscore	23	63	5594	8050	GTAAGCGGGCAGTCAG-1	3	0.6107261119	-1.230372088	Section_1	negative	ACCCCTCTCCA	negative	negative	negative	negative	negative	negative	negative	negative	negative	negative	negative	negative	negative	negative	negative	negative	negative	negative
GTACACTTACCTGAAG_S1	1	yes	GTACACTTACCTGAAG_S1	26623	7030	18612	6707	0.1416783164	0.03223704133	0	0	0	0	0.5909675262	0.02553330861	0.2095838075	mesen	0.5909675262	(0.582,1]	mesen	36	64	7908	8143	GTACACTTACCTGAAG-1	3	0.6766159605	0.4011250144	Section_1	TGGTTGGGAGA	negative	negative	negative	negative	negative	negative	negative	negative	negative	negative	negative	negative	negative	negative	negative	negative	negative	negative	negative
GTACGAGATTGCGACA_S1	2	yes	GTACGAGATTGCGACA_S1	13907	5352	16314	5349	0.5095396968	0.03855235531	0.3158095565	0.06599806374	0.0008842975034	0.002657805882	0.04452781326	0.007317890406	0.01471252062	dien.mid	0.5095396968	(0.479,0.582]	dien.mid	21	57	5235	7438	GTACGAGATTGCGACA-1	3	0.2153870199	-1.481371643	Section_1	TGGTTGGGAGA	negative	negative	negative	negative	negative	negative	negative	negative	negative	negative	negative	negative	negative	negative	negative	negative	negative	negative	negative
GTACGCTTCATTGCAC_S1	2	yes	GTACGCTTCATTGCAC_S1	29391	7366	18599	6795	0.007681334253	0.007695362804	0.05775081943	0.8041928389	0.005776143082	0.09524956537	0.02165393618	0	0	pns	0.8041928389	(0.582,1]	pns	46	72	9692	8954	GTACGCTTCATTGCAC-1	3	1.20373475	1.656122786	Section_1	TGGTTGGGAGA	negative	negative	negative	negative	negative	negative	negative	negative	negative	negative	negative	negative	negative	negative	negative	negative	negative	negative	negative
GTACGTTTGCCCGTCA_S1	0	no	GTACGTTTGCCCGTCA_S1	18312	5468	17973	5456	0.01162386607	0.006484007805	0.164326635	0.4333820041	0.06435533299	0.1769590535	0.09610280384	0	0.04676629673	pns	0.4333820041	(0.405,0.479]	pns	44	68	9334	8546	GTACGTTTGCCCGTCA-1	3	0.9401753552	1.405123232	Section_1	negative	negative	negative	negative	negative	negative	negative	negative	negative	negative	negative	negative	negative	negative	negative	negative	negative	negative	negative	negative
GTACTAAGATTTGGAG_S1	2	yes	GTACTAAGATTTGGAG_S1	14635	5214	16422	5208	0.2012020878	0.4927285832	0.3054860316	0.0001716756182	0	7.59E-05	0.0002204680318	1.64E-05	9.89E-05	tel	0.4927285832	(0.479,0.582]	tel	27	55	6302	7229	GTACTAAGATTTGGAG-1	3	0.08360732251	-0.7283729799	Section_1	TGGTTGGGAGA	negative	negative	negative	negative	negative	negative	negative	negative	negative	negative	negative	negative	negative	negative	negative	negative	negative	AGAATCCCACA	negative
GTACTCCCTTATCGCT_S1	0	no	GTACTCCCTTATCGCT_S1	16352	5889	16775	5876	0.3905292689	0.004856919862	0.4391359708	0.1055560206	0	0	0.04583294687	0.01408887293	0	hind	0.4391359708	(0.405,0.479]	hind	36	28	7892	4460	GTACTCCCTTATCGCT-1	3	-1.695418592	0.4011250144	Section_1	negative	negative	negative	negative	negative	negative	negative	negative	negative	negative	negative	negative	negative	negative	negative	negative	negative	negative	negative	negative
GTATAGGACTCAGTAG_S1	1	yes	GTATAGGACTCAGTAG_S1	10577	4564	16346	4655	0.564020253	0.08409209647	0.1487526413	0.06033092789	0	0	0.108514251	0	0.03428983036	dien.mid	0.564020253	(0.479,0.582]	dien.mid	20	58	5057	7541	GTATAGGACTCAGTAG-1	3	0.2812768685	-1.60687142	Section_1	TGGTTGGGAGA	negative	negative	negative	negative	negative	negative	negative	negative	negative	negative	negative	negative	negative	negative	negative	negative	negative	negative	negative
GTCAGAATAGTCTATG_S1	0	no	GTCAGAATAGTCTATG_S1	19044	6337	18388	6328	0.4893533681	0.02420714091	0.4443367057	0	0	0	0.01225930186	0.01383477189	0.01600871152	dien.mid	0.4893533681	(0.479,0.582]	dien.mid	30	32	6826	4874	GTCAGAATAGTCTATG-1	3	-1.431859197	-0.3518736484	Section_1	negative	negative	negative	negative	negative	negative	negative	negative	negative	negative	negative	negative	negative	negative	negative	negative	negative	negative	negative	negative
GTCATGCACCTCCGTT_S1	0	no	GTCATGCACCTCCGTT_S1	12789	5102	16307	5101	0.5139687777	0.2757530434	0.1087469503	0.04744234355	0	0.01216203516	0.0419268499	0	0	dien.mid	0.5139687777	(0.479,0.582]	dien.mid	29	61	6661	7841	GTCATGCACCTCCGTT-1	3	0.4789464145	-0.4773734256	Section_1	negative	negative	negative	negative	negative	negative	negative	negative	negative	negative	negative	negative	negative	negative	negative	negative	negative	negative	negative	negative
GTCATGGACATGACTA_S1	1	yes	GTCATGGACATGACTA_S1	13718	5343	16306	5340	0.2886337483	0.3282338289	0.199059928	0.01515674893	0.04837730989	0.03396989269	0.08085055594	0	0.005717987359	tel	0.3282338289	[0.252,0.405]	low_maxscore	26	62	6127	7946	GTCATGGACATGACTA-1	3	0.5448362632	-0.853872757	Section_1	TGGTTGGGAGA	negative	negative	negative	negative	negative	negative	negative	negative	negative	negative	negative	negative	negative	negative	negative	negative	negative	negative	negative
GTCATTAGAGCGAACG_S1	0	no	GTCATTAGAGCGAACG_S1	24532	6337	18699	6172	0.09116290131	0.04740155237	0	0.01599218805	0	0	0.6339114761	0.009116082429	0.2024157997	mesen	0.6339114761	(0.582,1]	mesen	37	67	8087	8449	GTCATTAGAGCGAACG-1	3	0.8742855065	0.5266247916	Section_1	negative	negative	negative	negative	negative	negative	negative	negative	negative	negative	negative	negative	negative	negative	negative	negative	negative	negative	negative	negative
GTCCCAACGTAAAGTA_S1	0	no	GTCCCAACGTAAAGTA_S1	29832	7674	18649	7058	0.3027734754	0.002606326899	0.4805864548	0.1536823644	0.01698123278	0	0.008150415533	0.00975805226	0.02546167789	hind	0.4805864548	(0.479,0.582]	hind	33	73	7378	9066	GTCCCAACGTAAAGTA-1	3	1.269624599	0.02462568302	Section_1	negative	negative	negative	negative	negative	negative	negative	negative	negative	negative	negative	negative	negative	negative	negative	negative	negative	negative	negative	negative
GTCCGGCTGAATTGCG_S1	2	yes	GTCCGGCTGAATTGCG_S1	10774	4663	16235	4724	0.3548494323	0.3445203589	0.1613134402	0.03552364468	0	0.005429276658	0.09774173627	0.0005292742708	9.28E-05	dien.mid	0.3548494323	[0.252,0.405]	low_maxscore	28	52	6479	6921	GTCCGGCTGAATTGCG-1	3	-0.1140622235	-0.6028732027	Section_1	negative	negative	negative	TTTTTCAGTGA	TTAATCACGAT	negative	negative	negative	negative	negative	negative	negative	negative	negative	negative	negative	negative	negative	negative	negative
GTCGGATATCTCAGAC_S1	0	no	GTCGGATATCTCAGAC_S1	2577	1707	15691	4735	0.3912560574	0.1396093928	0.2804036051	0.0519188134	0.008410784045	0	0.1081732971	6.34E-05	0.02016467489	dien.mid	0.3912560574	[0.252,0.405]	low_maxscore	32	36	7184	5281	GTCGGATATCTCAGAC-1	3	-1.168299802	-0.1008740941	Section_1	negative	negative	negative	negative	negative	negative	negative	negative	negative	negative	negative	negative	negative	negative	negative	negative	negative	negative	negative	negative
GTCTATCTGAGTTTCT_S1	0	no	GTCTATCTGAGTTTCT_S1	28872	7630	18621	7165	0.1717726009	0.001825206066	0.8226720097	0	0.001936633572	0.0001990414426	0.001594508325	0	0	hind	0.8226720097	(0.582,1]	hind	40	42	8611	5889	GTCTATCTGAGTTTCT-1	3	-0.7729607102	0.903124123	Section_1	negative	negative	negative	negative	negative	negative	negative	negative	negative	negative	negative	negative	negative	negative	negative	negative	negative	negative	negative	negative
GTCTGGGCGGTCGAGA_S1	0	no	GTCTGGGCGGTCGAGA_S1	3196	1502	16495	4429	0.2291775173	0.06163431365	0.07094447946	0.01880347181	0	0	0.5768241208	0	0.04261609695	mesen	0.5768241208	(0.479,0.582]	mesen	46	44	9680	6089	GTCTGGGCGGTCGAGA-1	3	-0.6411810129	1.656122786	Section_1	negative	negative	negative	negative	negative	negative	negative	negative	negative	negative	negative	negative	negative	negative	negative	negative	negative	negative	negative	negative
GTGACTTCAGTAGTGC_S1	0	no	GTGACTTCAGTAGTGC_S1	6132	2449	16369	3748	0.2409027398	0.02650013045	0.0222547172	0.0134891726	0	0	0.6921381594	0	0.004715080587	mesen	0.6921381594	(0.582,1]	mesen	46	50	9682	6703	GTGACTTCAGTAGTGC-1	3	-0.2458419208	1.656122786	Section_1	negative	negative	negative	negative	negative	negative	negative	negative	negative	negative	negative	negative	negative	negative	negative	negative	negative	negative	negative	negative
GTGAGCGTGCTGCACT_S1	1	yes	GTGAGCGTGCTGCACT_S1	30321	7743	18757	7148	0.4166948392	0.006988903724	0.5390969714	0.03435693194	0	0	0.002473927412	0.0003884263334	0	hind	0.5390969714	(0.479,0.582]	hind	33	25	7357	4155	GTGAGCGTGCTGCACT-1	3	-1.893088138	0.02462568302	Section_1	negative	negative	negative	negative	negative	negative	negative	negative	negative	ACCTTGCCGCT	negative	negative	negative	negative	negative	negative	negative	negative	negative	negative
GTGAGGACACTTAAGG_S1	0	no	GTGAGGACACTTAAGG_S1	17586	5640	17578	5632	0.09588877151	0.01498785025	0.2210273063	0.3908713516	0.0115037877	0.2054753704	0.044580639	0	0.01566492329	pns	0.3908713516	[0.252,0.405]	low_maxscore	41	77	8804	9469	GTGAGGACACTTAAGG-1	3	1.533183993	1.0286239	Section_1	negative	negative	negative	negative	negative	negative	negative	negative	negative	negative	negative	negative	negative	negative	negative	negative	negative	negative	negative	negative
GTGATCATAGATCTGC_S1	0	no	GTGATCATAGATCTGC_S1	7654	2804	16753	3631	0.2427111115	0.008216932525	0.0866345012	0.01513753642	0.0002413701619	3.81E-05	0.4230132775	0.06038629231	0.1636208943	mesen	0.4230132775	(0.405,0.479]	mesen	45	57	9507	7420	GTGATCATAGATCTGC-1	3	0.2153870199	1.530623009	Section_1	negative	negative	negative	negative	negative	negative	negative	negative	negative	negative	negative	negative	negative	negative	negative	negative	negative	negative	negative	negative
GTGCAACAAATGTGGC_S1	1	yes	GTGCAACAAATGTGGC_S1	56088	9389	17700	5571	0.1511647736	0.03415631226	0	0	0.1654406236	0.04544774675	0.02987405789	0.01625270274	0.5576637831	epi	0.5576637831	(0.479,0.582]	epi	14	62	3991	7955	GTGCAACAAATGTGGC-1	3	0.5448362632	-2.359870083	Section_1	TGGTTGGGAGA	negative	negative	negative	negative	negative	negative	negative	negative	negative	negative	negative	negative	negative	negative	negative	negative	negative	negative	negative
GTGCCATCACACGGTG_S1	0	no	GTGCCATCACACGGTG_S1	18852	6318	18330	6308	0.4026010428	0	0.4049117291	0.1189795824	0.00375475497	0	0.06055396031	0	0.009198930508	hind	0.4049117291	(0.405,0.479]	low_maxscore	42	34	8963	5069	GTGCCATCACACGGTG-1	3	-1.3000795	1.154123677	Section_1	negative	negative	negative	negative	negative	negative	negative	negative	negative	negative	negative	negative	negative	negative	negative	negative	negative	negative	negative	negative
GTGCCGCTTCAAAGGT_S1	0	no	GTGCCGCTTCAAAGGT_S1	2393	1196	16569	4681	0.3547894614	0.1398295259	0.2266970908	0	0.001754352065	0	0.2743493644	0	0.002580205451	dien.mid	0.3547894614	[0.252,0.405]	low_maxscore	44	44	9323	6091	GTGCCGCTTCAAAGGT-1	3	-0.6411810129	1.405123232	Section_1	negative	negative	negative	negative	negative	negative	negative	negative	negative	negative	negative	negative	negative	negative	negative	negative	negative	negative	negative	negative
GTGCGAAATCGAACAC_S1	0	no	GTGCGAAATCGAACAC_S1	3621	1599	16573	4197	0.1457967937	0.08662517277	0.2860119546	0.02798928146	0.007531262398	0	0.4088508596	0	0.03719467543	mesen	0.4088508596	(0.405,0.479]	mesen	45	43	9501	5987	GTGCGAAATCGAACAC-1	3	-0.7070708615	1.530623009	Section_1	negative	negative	negative	negative	negative	negative	negative	negative	negative	negative	negative	negative	negative	negative	negative	negative	negative	negative	negative	negative
GTGCGGGTCTCCAAAT_S1	1	yes	GTGCGGGTCTCCAAAT_S1	11522	4687	16287	4717	0.4332565793	0.1785415972	0.2205264262	0.04855648564	0.02662601277	0.0303216383	0.06217126059	0	0	dien.mid	0.4332565793	(0.405,0.479]	dien.mid	20	56	5056	7337	GTGCGGGTCTCCAAAT-1	3	0.1494971712	-1.60687142	Section_1	TGGTTGGGAGA	negative	negative	negative	negative	negative	negative	negative	negative	negative	negative	negative	negative	negative	negative	negative	negative	negative	negative	negative
GTGCTCAAGTACTGTC_S1	2	yes	GTGCTCAAGTACTGTC_S1	21491	6060	18664	6049	0.3387054403	0.4808832647	0.09659273223	0.01311957041	0	0	0.04678381309	0.005382514796	0.01853266452	tel	0.4808832647	(0.479,0.582]	tel	34	52	7547	6917	GTGCTCAAGTACTGTC-1	3	-0.1140622235	0.1501254602	Section_1	negative	negative	negative	negative	negative	negative	TCGTACAGAGA	negative	negative	negative	negative	AGGTGAAGAAA	negative	negative	negative	negative	negative	negative	negative	negative
GTGGGCTTAGACACAC_S1	0	no	GTGGGCTTAGACACAC_S1	1481	1097	15795	5264	0.3764852394	0.1953345628	0.2385079397	0.03572380873	0.02140089399	0	0.1006459594	0.002643562655	0.02925803331	dien.mid	0.3764852394	[0.252,0.405]	low_maxscore	29	39	6651	5590	GTGGGCTTAGACACAC-1	3	-0.9706302562	-0.4773734256	Section_1	negative	negative	negative	negative	negative	negative	negative	negative	negative	negative	negative	negative	negative	negative	negative	negative	negative	negative	negative	negative
GTGGTGGCCAAGTGAA_S1	0	no	GTGGTGGCCAAGTGAA_S1	20324	6110	18647	6103	0.068749169	0	0.1696921327	0.5006509923	0	0.1987944495	0.04289829554	0	0.01921496095	pns	0.5006509923	(0.479,0.582]	pns	45	79	9517	9671	GTGGTGGCCAAGTGAA-1	3	1.664963691	1.530623009	Section_1	negative	negative	negative	negative	negative	negative	negative	negative	negative	negative	negative	negative	negative	negative	negative	negative	negative	negative	negative	negative
GTGGTTTCCGCCTTTC_S1	0	no	GTGGTTTCCGCCTTTC_S1	18458	6264	18142	6258	0.3924789386	0.06296812443	0.4189915186	0.06850464818	0.01423319354	0	0.03255988353	0	0.01026369318	hind	0.4189915186	(0.405,0.479]	hind	42	32	8962	4864	GTGGTTTCCGCCTTTC-1	3	-1.431859197	1.154123677	Section_1	negative	negative	negative	negative	negative	negative	negative	negative	negative	negative	negative	negative	negative	negative	negative	negative	negative	negative	negative	negative
GTGTACCTTGGCTACG_S1	0	no	GTGTACCTTGGCTACG_S1	12508	4555	16463	4559	0.5807235608	0.1144876902	0.2093369737	0.04456943133	0.04861720221	0.0001015792991	0.0004825428125	6.93E-05	0.001611701257	dien.mid	0.5807235608	(0.479,0.582]	dien.mid	26	78	6134	9583	GTGTACCTTGGCTACG-1	3	1.599073842	-0.853872757	Section_1	negative	negative	negative	negative	negative	negative	negative	negative	negative	negative	negative	negative	negative	negative	negative	negative	negative	negative	negative	negative
GTGTTACTATGCGTCC_S1	0	no	GTGTTACTATGCGTCC_S1	21383	6174	18690	6164	0.03493526229	0.0249285979	0.1085690958	0.4484741327	0.06448292922	0.2225952823	0.09601469966	0	0	pns	0.4484741327	(0.405,0.479]	pns	41	75	8803	9264	GTGTTACTATGCGTCC-1	3	1.401404296	1.0286239	Section_1	negative	negative	negative	negative	negative	negative	negative	negative	negative	negative	negative	negative	negative	negative	negative	negative	negative	negative	negative	negative
GTTACAATTGGTGACG_S1	0	no	GTTACAATTGGTGACG_S1	11949	4898	16335	4909	0.549848243	0.0591353871	0.2109044138	0.09055580093	0.02506184124	0	0.04661450838	0.009657328268	0.008222477283	dien.mid	0.549848243	(0.479,0.582]	dien.mid	37	33	8073	4971	GTTACAATTGGTGACG-1	3	-1.365969348	0.5266247916	Section_1	negative	negative	negative	negative	negative	negative	negative	negative	negative	negative	negative	negative	negative	negative	negative	negative	negative	negative	negative	negative
GTTACTTTGGGCCTAG_S1	0	no	GTTACTTTGGGCCTAG_S1	2804	1356	16602	4517	0.3295899469	0.1442442999	0.3121710823	0.0308693542	0	0	0.1580459784	0.0008096477642	0.02426969046	dien.mid	0.3295899469	[0.252,0.405]	low_maxscore	43	51	9149	6807	GTTACTTTGGGCCTAG-1	3	-0.1799520722	1.279623454	Section_1	negative	negative	negative	negative	negative	negative	negative	negative	negative	negative	negative	negative	negative	negative	negative	negative	negative	negative	negative	negative
GTTCACAGGAGTCTAG_S1	0	no	GTTCACAGGAGTCTAG_S1	2809	1846	15740	4692	0.4894790975	0.05377288125	0.2229930194	0.05690020637	0.01595744499	0.01886456344	0.1138916272	0	0.0281411598	dien.mid	0.4894790975	(0.479,0.582]	dien.mid	32	34	7183	5077	GTTCACAGGAGTCTAG-1	3	-1.3000795	-0.1008740941	Section_1	negative	negative	negative	negative	negative	negative	negative	negative	negative	negative	negative	negative	negative	negative	negative	negative	negative	negative	negative	negative
GTTCCAGTCTGACCAT_S1	1	yes	GTTCCAGTCTGACCAT_S1	22293	5960	18650	5947	0.3732775338	0.1866368335	0.347389345	0	0.02826846545	0.01904544136	0.01897050386	0.002246251804	0.02416562525	dien.mid	0.3732775338	[0.252,0.405]	low_maxscore	17	53	4521	7032	GTTCCAGTCTGACCAT-1	3	-0.04817237483	-1.983370751	Section_1	TGGTTGGGAGA	negative	negative	negative	negative	negative	negative	negative	negative	negative	negative	negative	negative	negative	negative	negative	negative	negative	negative	negative
GTTCGCCATAAGTGCC_S1	0	no	GTTCGCCATAAGTGCC_S1	9347	3408	16948	3735	0.2377394739	0.1769724464	0.0886559134	0.0354918932	0.01103054979	0	0.4118407313	0	0.03826899203	mesen	0.4118407313	(0.405,0.479]	mesen	37	53	8081	7017	GTTCGCCATAAGTGCC-1	3	-0.04817237483	0.5266247916	Section_1	negative	negative	negative	negative	negative	negative	negative	negative	negative	negative	negative	negative	negative	negative	negative	negative	negative	negative	negative	negative
GTTGCACGGAGTTTCG_S1	5	yes	GTTGCACGGAGTTTCG_S1	23299	6361	18640	6330	0.4180726312	0.2549894621	0.2294753514	0.05327729501	0.007367225071	0	0.02440157853	0.00230763297	0.01010882371	dien.mid	0.4180726312	(0.405,0.479]	dien.mid	24	48	5765	6515	GTTGCACGGAGTTTCG-1	3	-0.3776216182	-1.104872311	Section_1	negative	negative	negative	TTTTTCAGTGA	TTAATCACGAT	negative	TCGTACAGAGA	negative	negative	negative	TGATTATTTAA	negative	TTTCGCTGTTA	negative	negative	negative	negative	negative	negative	negative
GTTGGATTTGCGTTGG_S1	1	yes	GTTGGATTTGCGTTGG_S1	23292	6913	18812	6884	0.4069007281	0.4528826449	0.1400637589	0.0001528680779	0	0	0	0	0	tel	0.4528826449	(0.405,0.479]	tel	36	50	7902	6710	GTTGGATTTGCGTTGG-1	3	-0.2458419208	0.4011250144	Section_1	negative	negative	AAAGGGGAGTA	negative	negative	negative	negative	negative	negative	negative	negative	negative	negative	negative	negative	negative	negative	negative	negative	negative
GTTTACGTTCCATCTG_S1	0	no	GTTTACGTTCCATCTG_S1	24583	6057	18646	5867	0.09972272198	0	0	0.009824721367	0	0.008099174793	0.8207181251	0	0.06163525674	mesen	0.8207181251	(0.582,1]	mesen	48	64	10044	8134	GTTTACGTTCCATCTG-1	3	0.6766159605	1.90712234	Section_1	negative	negative	negative	negative	negative	negative	negative	negative	negative	negative	negative	negative	negative	negative	negative	negative	negative	negative	negative	negative
GTTTCATATCGTCGCT_S1	0	no	GTTTCATATCGTCGCT_S1	19294	5889	18416	5881	0.3427386082	0.08260446866	0.4345465802	0	0.04323719816	0.04505514357	0.04063644625	0	0.01118155496	hind	0.4345465802	(0.405,0.479]	hind	39	27	8426	4355	GTTTCATATCGTCGCT-1	3	-1.76130844	0.7776243459	Section_1	negative	negative	negative	negative	negative	negative	negative	negative	negative	negative	negative	negative	negative	negative	negative	negative	negative	negative	negative	negative
GTTTCCTGGAGGGTGA_S1	3	yes	GTTTCCTGGAGGGTGA_S1	20639	6489	18765	6479	0.2574697035	0.2139443339	0.4956829448	0.001304337914	0	0	0.02424333721	0.006475300328	0.0008800423059	hind	0.4956829448	(0.479,0.582]	hind	25	49	5943	6617	GTTTCCTGGAGGGTGA-1	3	-0.3117317695	-0.9793725341	Section_1	TGGTTGGGAGA	negative	negative	negative	TTAATCACGAT	negative	negative	TTGGCTAGTAT	negative	negative	negative	negative	negative	negative	negative	negative	negative	negative	negative	negative
GTTTCTGCAGTCTCCC_S1	0	no	GTTTCTGCAGTCTCCC_S1	29299	6589	18403	5818	0.06504981574	0	0.01466395426	0.04039180743	0	0.007457537251	0.8587892961	0	0.01364758924	mesen	0.8587892961	(0.582,1]	mesen	40	72	8624	8958	GTTTCTGCAGTCTCCC-1	3	1.20373475	0.903124123	Section_1	negative	negative	negative	negative	negative	negative	negative	negative	negative	negative	negative	negative	negative	negative	negative	negative	negative	negative	negative	negative
GTTTGACCAAATCCTA_S1	3	yes	GTTTGACCAAATCCTA_S1	16265	5946	16767	5940	0.4574910378	0.2796328424	0.1251725832	0.01816502382	0	0.05894353775	0.02400109757	0.008640053752	0.02795382371	dien.mid	0.4574910378	(0.405,0.479]	dien.mid	30	58	6837	7534	GTTTGACCAAATCCTA-1	3	0.2812768685	-0.3518736484	Section_1	negative	negative	negative	negative	negative	negative	TCGTACAGAGA	negative	negative	negative	negative	negative	negative	negative	negative	negative	negative	negative	negative	AGGCGAGGCAA
GTTTGGCCCAAGTTAT_S1	0	no	GTTTGGCCCAAGTTAT_S1	14727	4948	16486	4944	0.03953589331	0	0.167600696	0.3661926562	0.03291495806	0.2913921182	0.0941121477	0.001787083945	0.006464446535	pns	0.3661926562	[0.252,0.405]	low_maxscore	42	80	8983	9775	GTTTGGCCCAAGTTAT-1	3	1.730853539	1.154123677	Section_1	negative	negative	negative	negative	negative	negative	negative	negative	negative	negative	negative	negative	negative	negative	negative	negative	negative	negative	negative	negative
GTTTGGGCTTGTGAGC_S1	0	no	GTTTGGGCTTGTGAGC_S1	19187	4937	18234	4921	0.008511335459	0.02491937409	0	0.0139182562	0	0	0.8594773205	0	0.09317371375	mesen	0.8594773205	(0.582,1]	mesen	51	65	10579	8234	GTTTGGGCTTGTGAGC-1	3	0.7425058092	2.283621672	Section_1	negative	negative	negative	negative	negative	negative	negative	negative	negative	negative	negative	negative	negative	negative	negative	negative	negative	negative	negative	negative
TAACATACAATGTGGG_S1	0	no	TAACATACAATGTGGG_S1	27698	6957	18529	6478	0.1278095375	0	0.0385739282	0.04677395814	0	0.0172177734	0.7463053532	0	0.02331944963	mesen	0.7463053532	(0.582,1]	mesen	38	70	8267	8755	TAACATACAATGTGGG-1	3	1.071955053	0.6521245687	Section_1	negative	negative	negative	negative	negative	negative	negative	negative	negative	negative	negative	negative	negative	negative	negative	negative	negative	negative	negative	negative
TAACGCTTTGAGAGCG_S1	1	yes	TAACGCTTTGAGAGCG_S1	32052	7724	18600	6809	0.01449563061	0.05300176496	0.8240744041	0	0.02353940795	0.06534921079	0.00343337522	0.0006805663231	0.01542564002	hind	0.8240744041	(0.582,1]	hind	27	29	6291	4569	TAACGCTTTGAGAGCG-1	3	-1.629528743	-0.7283729799	Section_1	negative	negative	AAAGGGGAGTA	negative	negative	negative	negative	negative	negative	negative	negative	negative	negative	negative	negative	negative	negative	negative	negative	negative
TAACTCATCCGCGCGG_S1	0	no	TAACTCATCCGCGCGG_S1	3759	1676	16619	4160	0.2645557495	0.08025591545	0.2946576038	0	0	0.01096250482	0.3299457423	0	0.01962248413	mesen	0.3299457423	[0.252,0.405]	low_maxscore	43	49	9148	6603	TAACTCATCCGCGCGG-1	3	-0.3117317695	1.279623454	Section_1	negative	negative	negative	negative	negative	negative	negative	negative	negative	negative	negative	negative	negative	negative	negative	negative	negative	negative	negative	negative
TAAGGCAACATAAGAT_S1	0	no	TAAGGCAACATAAGAT_S1	12570	5187	16320	5186	0.3981702093	0.1163583418	0.3550769478	0.08324191128	0	0.007703072165	0.01807203751	0.0153450211	0.006032459031	dien.mid	0.3981702093	[0.252,0.405]	low_maxscore	25	71	5953	8867	TAAGGCAACATAAGAT-1	3	1.137844901	-0.9793725341	Section_1	negative	negative	negative	negative	negative	negative	negative	negative	negative	negative	negative	negative	negative	negative	negative	negative	negative	negative	negative	negative
TAATACACAGTAGTAT_S1	0	no	TAATACACAGTAGTAT_S1	17981	6031	17852	6021	0.255137611	0.158872302	0.478714808	0.001467159407	0	0.01456267915	0.0528423311	0.01587485132	0.02252825797	hind	0.478714808	(0.405,0.479]	hind	20	64	5060	8155	TAATACACAGTAGTAT-1	3	0.6766159605	-1.60687142	Section_1	negative	negative	negative	negative	negative	negative	negative	negative	negative	negative	negative	negative	negative	negative	negative	negative	negative	negative	negative	negative
TACAACGCACAACTCA_S1	0	no	TACAACGCACAACTCA_S1	6554	2592	16543	3623	0.3644739899	0.0605428977	0.149190783	0.05774781191	0	0.009001988199	0.3393906864	0	0.0196518429	dien.mid	0.3644739899	[0.252,0.405]	low_maxscore	41	49	8792	6604	TACAACGCACAACTCA-1	3	-0.3117317695	1.0286239	Section_1	negative	negative	negative	negative	negative	negative	negative	negative	negative	negative	negative	negative	negative	negative	negative	negative	negative	negative	negative	negative
TACAAGTCTCGTGCAT_S1	0	no	TACAAGTCTCGTGCAT_S1	32138	7890	18657	6944	0.275873775	0.0217706195	0.6935533905	0.005617785345	0	0	0.001463673123	0.000610901962	0.001109854606	hind	0.6935533905	(0.582,1]	hind	31	27	7002	4361	TACAAGTCTCGTGCAT-1	3	-1.76130844	-0.2263738713	Section_1	negative	negative	negative	negative	negative	negative	negative	negative	negative	negative	negative	negative	negative	negative	negative	negative	negative	negative	negative	negative
TACATAGGCATACACC_S1	0	no	TACATAGGCATACACC_S1	7699	2903	16761	3620	0.1999677267	0.07617329202	0.08853395535	0.03416374105	0	0	0.5496792487	0.003432354081	0.04804968216	mesen	0.5496792487	(0.479,0.582]	mesen	40	60	8618	7731	TACATAGGCATACACC-1	3	0.4130565659	0.903124123	Section_1	negative	negative	negative	negative	negative	negative	negative	negative	negative	negative	negative	negative	negative	negative	negative	negative	negative	negative	negative	negative
TACATTTCTAACGTGC_S1	0	no	TACATTTCTAACGTGC_S1	9011	3271	16949	3672	0.2595354422	0.09188481033	0.1220118734	0.0282955997	0.01699423726	0.003596112542	0.3331042186	0.007535899352	0.1370418066	mesen	0.3331042186	[0.252,0.405]	low_maxscore	39	55	8438	7220	TACATTTCTAACGTGC-1	3	0.08360732251	0.7776243459	Section_1	negative	negative	negative	negative	negative	negative	negative	negative	negative	negative	negative	negative	negative	negative	negative	negative	negative	negative	negative	negative
TACCGGTCGTTTCCAT_S1	0	no	TACCGGTCGTTTCCAT_S1	25962	6498	18496	6261	0.4286267529	0	0.5053625959	0	0	0	0.04318241347	0	0.02282823771	hind	0.5053625959	(0.479,0.582]	hind	44	34	9319	5067	TACCGGTCGTTTCCAT-1	3	-1.3000795	1.405123232	Section_1	negative	negative	negative	negative	negative	negative	negative	negative	negative	negative	negative	negative	negative	negative	negative	negative	negative	negative	negative	negative
TACCTCACGCTTGTAC_S1	1	yes	TACCTCACGCTTGTAC_S1	19359	5651	18350	5641	0.5256453553	0.09364423577	0.1834635073	0	0.02903831017	0.01843838068	0.06388972885	0.00126288427	0.08461759762	dien.mid	0.5256453553	(0.479,0.582]	dien.mid	16	56	4344	7340	TACCTCACGCTTGTAC-1	3	0.1494971712	-2.108870528	Section_1	TGGTTGGGAGA	negative	negative	negative	negative	negative	negative	negative	negative	negative	negative	negative	negative	negative	negative	negative	negative	negative	negative	negative
TACGAACACGACTTCA_S1	6	yes	TACGAACACGACTTCA_S1	28644	7751	18665	7370	0.6354187043	0.267960213	0.03238716526	0.01925255503	0	0.01152011601	0.03093707924	0	0.002524167139	dien.mid	0.6354187043	(0.582,1]	dien.mid	31	53	7013	7021	TACGAACACGACTTCA-1	3	-0.04817237483	-0.2263738713	Section_1	negative	ACCCCTCTCCA	negative	negative	TTAATCACGAT	negative	TCGTACAGAGA	TTGGCTAGTAT	negative	negative	negative	negative	negative	negative	TTGTGTCTAGT	negative	negative	negative	AGAATCCCACA	negative
TACGACGCTTGCTGCG_S1	0	no	TACGACGCTTGCTGCG_S1	5021	2058	16338	3911	0.2415325295	0.02008100789	0.08019911463	0	0	0	0.6385428584	0	0.01964448954	mesen	0.6385428584	(0.582,1]	mesen	46	54	9684	7112	TACGACGCTTGCTGCG-1	3	0.01771747384	1.656122786	Section_1	negative	negative	negative	negative	negative	negative	negative	negative	negative	negative	negative	negative	negative	negative	negative	negative	negative	negative	negative	negative
TACGACTGCCTCTTAG_S1	0	no	TACGACTGCCTCTTAG_S1	15019	4585	16612	4581	0.07313921983	0.04179956353	0.02875080046	0.3245064084	0.008892716902	0.02590888483	0.4901077163	0	0.006894689738	mesen	0.4901077163	(0.479,0.582]	mesen	44	66	9333	8341	TACGACTGCCTCTTAG-1	3	0.8083956579	1.405123232	Section_1	negative	negative	negative	negative	negative	negative	negative	negative	negative	negative	negative	negative	negative	negative	negative	negative	negative	negative	negative	negative
TACGAGAACTTCACGT_S1	0	no	TACGAGAACTTCACGT_S1	16951	5065	17202	5059	0.4560495278	0.1411016657	0.3311938347	0.0104900685	0	0	0.05207193672	0.009092966497	0	dien.mid	0.4560495278	(0.405,0.479]	dien.mid	35	39	7719	5586	TACGAGAACTTCACGT-1	3	-0.9706302562	0.2756252373	Section_1	negative	negative	negative	negative	negative	negative	negative	negative	negative	negative	negative	negative	negative	negative	negative	negative	negative	negative	negative	negative
TACGATGTTGATCATC_S1	0	no	TACGATGTTGATCATC_S1	8950	4087	16743	4325	0.3658406551	0.08430080332	0.3296766347	0.04625913345	0.03584317777	0	0.1016823325	0.0001472209568	0.03625004225	dien.mid	0.3658406551	[0.252,0.405]	low_maxscore	35	35	7717	5177	TACGATGTTGATCATC-1	3	-1.234189651	0.2756252373	Section_1	negative	negative	negative	negative	negative	negative	negative	negative	negative	negative	negative	negative	negative	negative	negative	negative	negative	negative	negative	negative
TACGCAGTTCTTTCCT_S1	0	no	TACGCAGTTCTTTCCT_S1	4702	2048	16386	3911	0.4155928541	0.06145186268	0.200581868	0.0177564802	0	0.03409356673	0.2416872175	0	0.02883615078	dien.mid	0.4155928541	(0.405,0.479]	dien.mid	41	51	8793	6809	TACGCAGTTCTTTCCT-1	3	-0.1799520722	1.0286239	Section_1	negative	negative	negative	negative	negative	negative	negative	negative	negative	negative	negative	negative	negative	negative	negative	negative	negative	negative	negative	negative
TACGCCATATTCTAAT_S1	0	no	TACGCCATATTCTAAT_S1	7370	2843	16657	3672	0.2016616659	0.05269824658	0.1563949787	0.03781735402	0	0.01001319062	0.4978612475	0	0.04355331662	mesen	0.4978612475	(0.479,0.582]	mesen	40	58	8618	7526	TACGCCATATTCTAAT-1	3	0.2812768685	0.903124123	Section_1	negative	negative	negative	negative	negative	negative	negative	negative	negative	negative	negative	negative	negative	negative	negative	negative	negative	negative	negative	negative
TACGTTTACCGGCAAT_S1	0	no	TACGTTTACCGGCAAT_S1	10160	4685	16377	4787	0.4200317851	0	0.4500935022	0.07243603389	0	0	0.0574386788	0	0	hind	0.4500935022	(0.405,0.479]	hind	40	32	8606	4866	TACGTTTACCGGCAAT-1	3	-1.431859197	0.903124123	Section_1	negative	negative	negative	negative	negative	negative	negative	negative	negative	negative	negative	negative	negative	negative	negative	negative	negative	negative	negative	negative
TACTCTCCGAACAAAT_S1	1	yes	TACTCTCCGAACAAAT_S1	3134	1669	16364	4464	0.3198327579	0.1198521949	0.301742655	0.03234773537	0	0.02625244374	0.1512720235	0	0.0487001895	dien.mid	0.3198327579	[0.252,0.405]	low_maxscore	21	81	5245	9893	TACTCTCCGAACAAAT-1	3	1.796743388	-1.481371643	Section_1	TGGTTGGGAGA	negative	negative	negative	negative	negative	negative	negative	negative	negative	negative	negative	negative	negative	negative	negative	negative	negative	negative	negative
TACTGGACAGCTCGGC_S1	0	no	TACTGGACAGCTCGGC_S1	19667	6548	18629	6538	0.5656242402	0.02075704402	0.3420190243	0.0715898852	0	1.50E-06	5.25E-06	3.06E-06	0	dien.mid	0.5656242402	(0.479,0.582]	dien.mid	35	25	7713	4154	TACTGGACAGCTCGGC-1	3	-1.893088138	0.2756252373	Section_1	negative	negative	negative	negative	negative	negative	negative	negative	negative	negative	negative	negative	negative	negative	negative	negative	negative	negative	negative	negative
TAGAGTCTAAGCGAAC_S1	2	yes	TAGAGTCTAAGCGAAC_S1	18460	5603	18051	5592	0.3409845827	0.4041173997	0.16909508	0.02123919739	0	0.0105465635	0.03801200304	0	0.0160051736	tel	0.4041173997	[0.252,0.405]	low_maxscore	29	55	6658	7227	TAGAGTCTAAGCGAAC-1	3	0.08360732251	-0.4773734256	Section_1	TGGTTGGGAGA	negative	negative	negative	negative	negative	negative	negative	negative	negative	TGATTATTTAA	negative	negative	negative	negative	negative	negative	negative	negative	negative
TAGATATGGACTGGAA_S1	0	no	TAGATATGGACTGGAA_S1	3774	1662	16465	4170	0.333513717	0.01465741868	0.07841897401	0.03826139061	0	0	0.498993076	0	0.03615542364	mesen	0.498993076	(0.479,0.582]	mesen	49	53	10217	7008	TAGATATGGACTGGAA-1	3	-0.04817237483	2.032622117	Section_1	negative	negative	negative	negative	negative	negative	negative	negative	negative	negative	negative	negative	negative	negative	negative	negative	negative	negative	negative	negative
TAGCGTTGGGTCTTAC_S1	0	no	TAGCGTTGGGTCTTAC_S1	17240	5015	17342	5002	0.1464234709	0.04047436556	0.005404558146	0.01984427102	0.009791048511	0	0.742472913	0	0.03558937276	mesen	0.742472913	(0.582,1]	mesen	38	68	8266	8550	TAGCGTTGGGTCTTAC-1	3	0.9401753552	0.6521245687	Section_1	negative	negative	negative	negative	negative	negative	negative	negative	negative	negative	negative	negative	negative	negative	negative	negative	negative	negative	negative	negative
TAGCTAAGTCCGGGAG_S1	1	yes	TAGCTAAGTCCGGGAG_S1	18046	5786	17865	5780	0.4218227567	0.362518234	0.1361168958	0.01574957613	0	0.01263454592	0.03972040886	0.002462883345	0.008974699242	dien.mid	0.4218227567	(0.405,0.479]	dien.mid	29	57	6659	7432	TAGCTAAGTCCGGGAG-1	3	0.2153870199	-0.4773734256	Section_1	negative	negative	negative	negative	negative	negative	negative	negative	negative	negative	negative	negative	negative	ACGCGCCAGTT	negative	negative	negative	negative	negative	negative
TAGGGTGTTTCAAGAG_S1	2	yes	TAGGGTGTTTCAAGAG_S1	13317	5365	16274	5358	0.3732406625	0.128728468	0.3887974096	0.01919095911	0.001334032533	0.03134955193	0.03250510385	0.01598110699	0.008872705527	hind	0.3887974096	[0.252,0.405]	low_maxscore	22	54	5412	7130	TAGGGTGTTTCAAGAG-1	3	0.01771747384	-1.355871866	Section_1	TGGTTGGGAGA	negative	negative	TTTTTCAGTGA	negative	negative	negative	negative	negative	negative	negative	negative	negative	negative	negative	negative	negative	negative	negative	negative
TAGGTGAGCCCTACTC_S1	0	no	TAGGTGAGCCCTACTC_S1	11108	4809	16233	4853	0.6365894562	0.05813119422	0.2364460985	0.01034252867	0	0	0.05849072245	0	0	dien.mid	0.6365894562	(0.582,1]	dien.mid	29	33	6648	4977	TAGGTGAGCCCTACTC-1	3	-1.365969348	-0.4773734256	Section_1	negative	negative	negative	negative	negative	negative	negative	negative	negative	negative	negative	negative	negative	negative	negative	negative	negative	negative	negative	negative
TAGGTTCGAGTTCGTC_S1	1	yes	TAGGTTCGAGTTCGTC_S1	23333	7248	18885	7196	0.4013229456	0.009464159267	0.01116411018	0.005917189396	0.002351314707	0.0004631828004	0.01997226557	0.0007413885395	0.5486034439	epi	0.5486034439	(0.479,0.582]	epi	35	67	7731	8450	TAGGTTCGAGTTCGTC-1	3	0.8742855065	0.2756252373	Section_1	TGGTTGGGAGA	negative	negative	negative	negative	negative	negative	negative	negative	negative	negative	negative	negative	negative	negative	negative	negative	negative	negative	negative
TAGTCCGCAGAGAATG_S1	1	yes	TAGTCCGCAGAGAATG_S1	11785	3833	16599	3885	0.2885538704	0.08459397693	0.06975101599	0.02558724447	0	0	0.5039465356	0	0.0275673566	mesen	0.5039465356	(0.479,0.582]	mesen	39	53	8437	7015	TAGTCCGCAGAGAATG-1	3	-0.04817237483	0.7776243459	Section_1	negative	negative	negative	negative	negative	negative	negative	negative	negative	negative	negative	negative	negative	negative	TTGTGTCTAGT	negative	negative	negative	negative	negative
TAGTCTAACAACGAGA_S1	0	no	TAGTCTAACAACGAGA_S1	27263	7565	18581	7328	0.4515395727	0	0.3795112209	0.1386805655	0	0	0.01901201182	0.01125662903	0	dien.mid	0.4515395727	(0.405,0.479]	dien.mid	40	34	8607	5071	TAGTCTAACAACGAGA-1	3	-1.3000795	0.903124123	Section_1	negative	negative	negative	negative	negative	negative	negative	negative	negative	negative	negative	negative	negative	negative	negative	negative	negative	negative	negative	negative
TAGTGCCCTCCAGAGT_S1	5	yes	TAGTGCCCTCCAGAGT_S1	17483	6064	17470	6052	0.3391154812	0.4224045106	0.09730827471	0.04699957172	0.01638803519	0	0.07191578848	0.0009106156485	0.004957722433	tel	0.4224045106	(0.405,0.479]	tel	32	52	7191	6918	TAGTGCCCTCCAGAGT-1	3	-0.1140622235	-0.1008740941	Section_1	negative	negative	negative	negative	TTAATCACGAT	AGCGTAGATGA	negative	TTGGCTAGTAT	AACGCCATTTT	negative	negative	AGGTGAAGAAA	negative	negative	negative	negative	negative	negative	negative	negative
TATCCATATCATGCGA_S1	2	yes	TATCCATATCATGCGA_S1	21059	5809	18626	5800	0.441989804	0.1057313565	0.3442173125	0	0.004258136984	0.02765795434	0.07614543562	0	0	dien.mid	0.441989804	(0.405,0.479]	dien.mid	18	52	4699	6929	TATCCATATCATGCGA-1	3	-0.1140622235	-1.857870974	Section_1	TGGTTGGGAGA	negative	negative	negative	negative	negative	negative	negative	negative	negative	negative	negative	negative	negative	negative	negative	negative	negative	negative	negative
TATCGATGATTAAACG_S1	4	yes	TATCGATGATTAAACG_S1	26936	7157	18514	6928	0.3701787927	0.15039514	0.4791356498	0.0002635326078	0	7.96E-06	0	1.18E-05	7.15E-06	hind	0.4791356498	(0.479,0.582]	hind	23	49	5587	6618	TATCGATGATTAAACG-1	3	-0.3117317695	-1.230372088	Section_1	TGGTTGGGAGA	negative	negative	negative	TTAATCACGAT	AGCGTAGATGA	negative	negative	AACGCCATTTT	negative	negative	negative	negative	negative	negative	negative	negative	negative	negative	negative
TATCTACCACAGCGGG_S1	0	no	TATCTACCACAGCGGG_S1	4850	1985	16413	3889	0.2434959515	0.0593714576	0.1397553261	0.127427301	0.01591691045	0	0.3829176092	0.001743395366	0.02937204884	mesen	0.3829176092	[0.252,0.405]	low_maxscore	42	60	8974	7729	TATCTACCACAGCGGG-1	3	0.4130565659	1.154123677	Section_1	negative	negative	negative	negative	negative	negative	negative	negative	negative	negative	negative	negative	negative	negative	negative	negative	negative	negative	negative	negative
TATGCTCCCTACTTAC_S1	1	yes	TATGCTCCCTACTTAC_S1	8429	3964	16743	4304	0.303272828	0.3523841448	0.157197443	0.0193211186	0.01390493102	0.01850079125	0.1138540299	0.002439778942	0.01912493448	tel	0.3523841448	[0.252,0.405]	low_maxscore	25	61	5949	7844	TATGCTCCCTACTTAC-1	3	0.4789464145	-0.9793725341	Section_1	TGGTTGGGAGA	negative	negative	negative	negative	negative	negative	negative	negative	negative	negative	negative	negative	negative	negative	negative	negative	negative	negative	negative
TATGGATGTGCTACGC_S1	0	no	TATGGATGTGCTACGC_S1	8213	3945	16549	4290	0.4314749657	0.2306764944	0.1595418911	0.08210154688	0.003625558426	0.03135038412	0.04530494426	0.003283929304	0.01264028572	dien.mid	0.4314749657	(0.405,0.479]	dien.mid	26	54	6124	7127	TATGGATGTGCTACGC-1	3	0.01771747384	-0.853872757	Section_1	negative	negative	negative	negative	negative	negative	negative	negative	negative	negative	negative	negative	negative	negative	negative	negative	negative	negative	negative	negative
TATGGCCCGGCCTCGC_S1	0	no	TATGGCCCGGCCTCGC_S1	22041	6604	18841	6591	0.4568856391	0.005522904129	0.4803120588	0.003058494937	0.02613568549	0.007256373989	0.02034785162	0.0004809919031	0	hind	0.4803120588	(0.479,0.582]	hind	30	30	6825	4669	TATGGCCCGGCCTCGC-1	3	-1.563638894	-0.3518736484	Section_1	negative	negative	negative	negative	negative	negative	negative	negative	negative	negative	negative	negative	negative	negative	negative	negative	negative	negative	negative	negative
TATGGGACCGAGCAGG_S1	0	no	TATGGGACCGAGCAGG_S1	22920	6592	18834	6533	0.1481357356	0	0.04645697597	0.01394666019	0	0	0.7224722059	0.01310102184	0.05588740053	mesen	0.7224722059	(0.582,1]	mesen	36	56	7905	7324	TATGGGACCGAGCAGG-1	3	0.1494971712	0.4011250144	Section_1	negative	negative	negative	negative	negative	negative	negative	negative	negative	negative	negative	negative	negative	negative	negative	negative	negative	negative	negative	negative
TATGGGTACGTATCGT_S1	1	yes	TATGGGTACGTATCGT_S1	18629	6438	18230	6427	0.5066654594	0.3482820318	0.03680388121	0.02396987126	0	0.0003526176512	0.06369436616	0.003886731605	0.01634504094	dien.mid	0.5066654594	(0.479,0.582]	dien.mid	32	58	7193	7532	TATGGGTACGTATCGT-1	3	0.2812768685	-0.1008740941	Section_1	negative	ACCCCTCTCCA	negative	negative	negative	negative	negative	negative	negative	negative	negative	negative	negative	negative	negative	negative	negative	negative	negative	negative
TATGGTCTGAGTAACA_S1	0	no	TATGGTCTGAGTAACA_S1	21187	6461	18803	6444	0.1885917563	0.02736416363	0	0	0	0.009060650183	0.7063407142	0.008500454719	0.06014226097	mesen	0.7063407142	(0.582,1]	mesen	36	58	7906	7529	TATGGTCTGAGTAACA-1	3	0.2812768685	0.4011250144	Section_1	negative	negative	negative	negative	negative	negative	negative	negative	negative	negative	negative	negative	negative	negative	negative	negative	negative	negative	negative	negative
TATTCAATTCTAATCC_S1	1	yes	TATTCAATTCTAATCC_S1	21990	6449	18759	6431	0.2505963286	0.1309150708	0.3254669838	0.1349285807	0.02652088731	0	0.03684126853	0	0.09473088026	hind	0.3254669838	[0.252,0.405]	low_maxscore	34	74	7556	9167	TATTCAATTCTAATCC-1	3	1.335514447	0.1501254602	Section_1	TGGTTGGGAGA	negative	negative	negative	negative	negative	negative	negative	negative	negative	negative	negative	negative	negative	negative	negative	negative	negative	negative	negative
TATTCGTGCCAGAATA_S1	3	yes	TATTCGTGCCAGAATA_S1	24449	7411	18842	7298	0.2326783002	0.1645135158	0.09916682372	0.008253806015	0.02587439882	0.02348159692	0.1865984145	0.007729974485	0.2517031695	epi	0.2517031695	[0.252,0.405]	low_maxscore	34	64	7552	8144	TATTCGTGCCAGAATA-1	3	0.6766159605	0.1501254602	Section_1	TGGTTGGGAGA	ACCCCTCTCCA	negative	negative	negative	negative	negative	negative	negative	negative	negative	negative	negative	negative	negative	negative	negative	negative	negative	negative
TATTTAGTCTAGATCG_S1	1	yes	TATTTAGTCTAGATCG_S1	26424	6935	18447	6731	0.3754507609	0.2253390026	0.3431859576	0	0	0.00693200977	0.0384176532	0.003579856731	0.007094759231	dien.mid	0.3754507609	[0.252,0.405]	low_maxscore	18	58	4701	7543	TATTTAGTCTAGATCG-1	3	0.2812768685	-1.857870974	Section_1	TGGTTGGGAGA	negative	negative	negative	negative	negative	negative	negative	negative	negative	negative	negative	negative	negative	negative	negative	negative	negative	negative	negative
TATTTGTTACCCTTTA_S1	9	yes	TATTTGTTACCCTTTA_S1	21984	5832	18642	5814	0.3543942017	0.5055889217	0.1273123866	0.001200546551	0	0.002622277327	0.0004426512009	0.008439014958	0	tel	0.5055889217	(0.479,0.582]	tel	24	46	5764	6310	TATTTGTTACCCTTTA-1	3	-0.5094013155	-1.104872311	Section_1	TGGTTGGGAGA	negative	negative	negative	negative	AGCGTAGATGA	TCGTACAGAGA	negative	negative	ACCTTGCCGCT	TGATTATTTAA	AGGTGAAGAAA	TTTCGCTGTTA	negative	negative	negative	negative	negative	AGAATCCCACA	negative
TCAAACAACCGCGTCG_S1	0	no	TCAAACAACCGCGTCG_S1	8437	3835	16748	4196	0.4178675335	0.2162995966	0.1367807191	0.01780132715	0.05399381554	0.01893342968	0.1211276243	0.005309954077	0.01188600004	dien.mid	0.4178675335	(0.405,0.479]	dien.mid	24	60	5770	7743	TCAAACAACCGCGTCG-1	3	0.4130565659	-1.104872311	Section_1	negative	negative	negative	negative	negative	negative	negative	negative	negative	negative	negative	negative	negative	negative	negative	negative	negative	negative	negative	negative
TCAAACTTAGATTGTT_S1	1	yes	TCAAACTTAGATTGTT_S1	25509	7522	18701	7416	0.5061888645	0.2131894024	0.1224262855	0.04786638025	0.009912058338	0	0.08974088822	0.003931849878	0.006744270818	dien.mid	0.5061888645	(0.479,0.582]	dien.mid	31	65	7018	8249	TCAAACTTAGATTGTT-1	3	0.7425058092	-0.2263738713	Section_1	TGGTTGGGAGA	negative	negative	negative	negative	negative	negative	negative	negative	negative	negative	negative	negative	negative	negative	negative	negative	negative	negative	negative
TCAACCATGTTCGGGC_S1	1	yes	TCAACCATGTTCGGGC_S1	20509	6574	18762	6561	0.1436232125	0.1378461429	0.6760211456	0	0	0.01786352232	0.01951542512	0.00245629845	0.00267425301	hind	0.6760211456	(0.582,1]	hind	25	51	5944	6821	TCAACCATGTTCGGGC-1	3	-0.1799520722	-0.9793725341	Section_1	negative	negative	negative	negative	TTAATCACGAT	negative	negative	negative	negative	negative	negative	negative	negative	negative	negative	negative	negative	negative	negative	negative
TCAACGAGGAGACAAA_S1	0	no	TCAACGAGGAGACAAA_S1	2613	1290	16512	4599	0.2802956989	0.1342746671	0.237904561	0.03254624918	0	0	0.2766469632	0	0.03833186064	dien.mid	0.2802956989	[0.252,0.405]	low_maxscore	42	56	8973	7320	TCAACGAGGAGACAAA-1	3	0.1494971712	1.154123677	Section_1	negative	negative	negative	negative	negative	negative	negative	negative	negative	negative	negative	negative	negative	negative	negative	negative	negative	negative	negative	negative
TCAACGCGACCGGCAG_S1	0	no	TCAACGCGACCGGCAG_S1	31488	7807	18669	6936	0.3300652216	0.004154764394	0.587153027	0.02614252393	0.01212644312	0	0.03683507136	0	0.003522948579	hind	0.587153027	(0.582,1]	hind	39	23	8424	3946	TCAACGCGACCGGCAG-1	3	-2.024867835	0.7776243459	Section_1	negative	negative	negative	negative	negative	negative	negative	negative	negative	negative	negative	negative	negative	negative	negative	negative	negative	negative	negative	negative
TCACAGGTTATTGGGC_S1	3	yes	TCACAGGTTATTGGGC_S1	11822	4972	16301	4983	0.3559798456	0.3653710335	0.1197668057	0.07734967175	0	0	0.06839306424	0.004527479769	0.008612099509	tel	0.3653710335	[0.252,0.405]	low_maxscore	32	48	7189	6509	TCACAGGTTATTGGGC-1	3	-0.3776216182	-0.1008740941	Section_1	negative	negative	negative	negative	negative	negative	negative	TTGGCTAGTAT	AACGCCATTTT	negative	negative	negative	negative	ACGCGCCAGTT	negative	negative	negative	negative	negative	negative
TCACCCTCTTAAGATT_S1	0	no	TCACCCTCTTAAGATT_S1	8439	2996	16855	3593	0.156106917	0.07178719703	0.03815940104	0.04904448284	0.01194453125	0.007968552981	0.537615859	0.008533613762	0.1188394451	mesen	0.537615859	(0.479,0.582]	mesen	45	59	9508	7624	TCACCCTCTTAAGATT-1	3	0.3471667172	1.530623009	Section_1	negative	negative	negative	negative	negative	negative	negative	negative	negative	negative	negative	negative	negative	negative	negative	negative	negative	negative	negative	negative
TCACGCATTGTAGATC_S1	2	yes	TCACGCATTGTAGATC_S1	14638	5661	16315	5653	0.2192874258	0.5435136822	0.08830139352	0.01384390339	0.02075503337	0.05081226069	0.06348630103	0	0	tel	0.5435136822	(0.479,0.582]	tel	33	49	7368	6610	TCACGCATTGTAGATC-1	3	-0.3117317695	0.02462568302	Section_1	negative	negative	negative	negative	negative	negative	negative	TTGGCTAGTAT	negative	negative	negative	AGGTGAAGAAA	negative	negative	negative	negative	negative	negative	negative	negative
TCACGGTCATCGCACA_S1	11	yes	TCACGGTCATCGCACA_S1	21430	5938	18673	5920	0.3663897242	0.5547300015	0.01475066604	0.0008112310711	0	0.03177276427	0.0315456129	0	0	tel	0.5547300015	(0.479,0.582]	tel	23	45	5586	6209	TCACGGTCATCGCACA-1	3	-0.5752911642	-1.230372088	Section_1	negative	negative	AAAGGGGAGTA	negative	TTAATCACGAT	AGCGTAGATGA	negative	TTGGCTAGTAT	negative	ACCTTGCCGCT	TGATTATTTAA	AGGTGAAGAAA	TTTCGCTGTTA	ACGCGCCAGTT	negative	negative	TGGGTCTGGGA	ACGCCGCGCTA	negative	negative
TCACGTGCCCGATTCA_S1	0	no	TCACGTGCCCGATTCA_S1	9599	3421	16781	3750	0.325168041	0.06492314046	0.05015235288	5.14E-05	0.0001540248061	0.02410274785	0.3810222521	0.0007057128181	0.1537202806	mesen	0.3810222521	[0.252,0.405]	low_maxscore	38	62	8263	7937	TCACGTGCCCGATTCA-1	3	0.5448362632	0.6521245687	Section_1	negative	negative	negative	negative	negative	negative	negative	negative	negative	negative	negative	negative	negative	negative	negative	negative	negative	negative	negative	negative
TCAGCAAATGCATCTC_S1	1	yes	TCAGCAAATGCATCTC_S1	29838	7704	18599	7083	0.189259759	0.1487523076	0.5570361814	0.07164712688	0.005353153602	0.00331400325	0.02356537452	0	0.001072093727	hind	0.5570361814	(0.479,0.582]	hind	31	73	7022	9067	TCAGCAAATGCATCTC-1	3	1.269624599	-0.2263738713	Section_1	TGGTTGGGAGA	negative	negative	negative	negative	negative	negative	negative	negative	negative	negative	negative	negative	negative	negative	negative	negative	negative	negative	negative
TCAGGGTGTAACGTAA_S1	1	yes	TCAGGGTGTAACGTAA_S1	22627	7034	18868	7014	0.5306091955	0.1625784336	0.2226685208	0.04050724761	0	0.03953580068	0	6.73E-05	0.004033492565	dien.mid	0.5306091955	(0.479,0.582]	dien.mid	28	72	6488	8967	TCAGGGTGTAACGTAA-1	3	1.20373475	-0.6028732027	Section_1	TGGTTGGGAGA	negative	negative	negative	negative	negative	negative	negative	negative	negative	negative	negative	negative	negative	negative	negative	negative	negative	negative	negative
TCAGGTTCTTTGAGAA_S1	2	yes	TCAGGTTCTTTGAGAA_S1	4048	2448	15721	4398	0.2520488703	0.2779291247	0.2564683296	0	0.03694567035	0.01739690553	0.1274491682	0	0.03176193129	tel	0.2779291247	[0.252,0.405]	low_maxscore	30	42	6830	5897	TCAGGTTCTTTGAGAA-1	3	-0.7729607102	-0.3518736484	Section_1	negative	negative	negative	negative	negative	AGCGTAGATGA	TCGTACAGAGA	negative	negative	negative	negative	negative	negative	negative	negative	negative	negative	negative	negative	negative
TCCAACTTTAAATTCT_S1	0	no	TCCAACTTTAAATTCT_S1	42917	9020	18395	6717	0.1996099043	0	0.7146002179	0	0.02001675358	0	0.05857702511	0	0.007196099118	hind	0.7146002179	(0.582,1]	hind	40	40	8610	5684	TCCAACTTTAAATTCT-1	3	-0.9047404075	0.903124123	Section_1	negative	negative	negative	negative	negative	negative	negative	negative	negative	negative	negative	negative	negative	negative	negative	negative	negative	negative	negative	negative
TCCACAATGGTTTACG_S1	0	no	TCCACAATGGTTTACG_S1	5750	3129	15730	4247	0.4996500158	0.2425948331	0.07013590467	0.007467858436	0.0474899594	0.01647040811	0.09827489067	0.001726492265	0.01618963756	dien.mid	0.4996500158	(0.479,0.582]	dien.mid	30	36	6828	5283	TCCACAATGGTTTACG-1	3	-1.168299802	-0.3518736484	Section_1	negative	negative	negative	negative	negative	negative	negative	negative	negative	negative	negative	negative	negative	negative	negative	negative	negative	negative	negative	negative
TCCACTTTATCTAGGT_S1	0	no	TCCACTTTATCTAGGT_S1	19059	6199	18383	6190	0.20387892	0.06980966873	0.5896482057	0.01549450923	0.06678609987	0	0.05280110883	0	0.001581487631	hind	0.5896482057	(0.582,1]	hind	31	79	7025	9681	TCCACTTTATCTAGGT-1	3	1.664963691	-0.2263738713	Section_1	negative	negative	negative	negative	negative	negative	negative	negative	negative	negative	negative	negative	negative	negative	negative	negative	negative	negative	negative	negative
TCCAGAGCACCGGTTC_S1	0	no	TCCAGAGCACCGGTTC_S1	14488	4223	16562	4216	0.03674258871	0.0939928334	0.04635916255	0.06979079278	0	0	0.7191797177	0	0.03393490482	mesen	0.7191797177	(0.582,1]	mesen	40	70	8623	8754	TCCAGAGCACCGGTTC-1	3	1.071955053	0.903124123	Section_1	negative	negative	negative	negative	negative	negative	negative	negative	negative	negative	negative	negative	negative	negative	negative	negative	negative	negative	negative	negative
TCCAGGCGAGTACGGT_S1	2	yes	TCCAGGCGAGTACGGT_S1	15794	5769	16564	5766	0.538238233	0.30853963	0.05297480486	0.03952069737	0	0.01634549206	0.03616662402	0.008214518665	0	dien.mid	0.538238233	(0.479,0.582]	dien.mid	31	57	7015	7430	TCCAGGCGAGTACGGT-1	3	0.2153870199	-0.2263738713	Section_1	TGGTTGGGAGA	negative	negative	negative	negative	negative	negative	negative	negative	negative	negative	AGGTGAAGAAA	negative	negative	negative	negative	negative	negative	negative	negative
TCCCAAAGACGAAGGA_S1	0	no	TCCCAAAGACGAAGGA_S1	13449	5125	16286	5120	0.3102093032	0.4057603943	0.1800021552	0.01530141534	0.009909692088	0.001258888752	0.06023665698	0.001385340172	0.01593615396	tel	0.4057603943	(0.405,0.479]	tel	26	60	6126	7741	TCCCAAAGACGAAGGA-1	3	0.4130565659	-0.853872757	Section_1	negative	negative	negative	negative	negative	negative	negative	negative	negative	negative	negative	negative	negative	negative	negative	negative	negative	negative	negative	negative
TCCCAGCTTTAGTCTG_S1	3	yes	TCCCAGCTTTAGTCTG_S1	18493	6173	18124	6166	0.4152386592	0.2610330909	0.06258074351	0.05286776223	0	0.02799091069	0.137831519	0.01439346148	0.02806385302	dien.mid	0.4152386592	(0.405,0.479]	dien.mid	34	56	7549	7326	TCCCAGCTTTAGTCTG-1	3	0.1494971712	0.1501254602	Section_1	negative	ACCCCTCTCCA	negative	negative	negative	negative	negative	negative	negative	negative	negative	negative	negative	negative	negative	negative	negative	negative	AGAATCCCACA	AGGCGAGGCAA
TCCCAGGCTTAGCTAA_S1	8	yes	TCCCAGGCTTAGCTAA_S1	19060	6178	18358	6169	0.3591921107	0.4284063693	0.0708201071	0.06021904528	0.01611971522	0.01317055613	0.04208969441	0.002591441096	0.007390960804	tel	0.4284063693	(0.405,0.479]	tel	30	48	6833	6510	TCCCAGGCTTAGCTAA-1	3	-0.3776216182	-0.3518736484	Section_1	negative	negative	negative	TTTTTCAGTGA	negative	AGCGTAGATGA	TCGTACAGAGA	negative	AACGCCATTTT	ACCTTGCCGCT	negative	negative	negative	negative	TTGTGTCTAGT	negative	TGGGTCTGGGA	negative	negative	negative
TCCCGCGTACTCCTGG_S1	1	yes	TCCCGCGTACTCCTGG_S1	9821	4465	16513	4587	0.510123155	0.1737051652	0.1394753701	0.07147982151	0	0	0.06272534535	0.01030458734	0.03218655548	dien.mid	0.510123155	(0.479,0.582]	dien.mid	27	69	6308	8661	TCCCGCGTACTCCTGG-1	3	1.006065204	-0.7283729799	Section_1	TGGTTGGGAGA	negative	negative	negative	negative	negative	negative	negative	negative	negative	negative	negative	negative	negative	negative	negative	negative	negative	negative	negative
TCCCGGGTGTGCTGCT_S1	0	no	TCCCGGGTGTGCTGCT_S1	4659	2666	15621	4254	0.4586647339	0.08867686125	0.2459249181	0.03466695653	0.01263452841	0.006861472945	0.1202254961	0	0.03234503277	dien.mid	0.4586647339	(0.405,0.479]	dien.mid	34	34	7539	5075	TCCCGGGTGTGCTGCT-1	3	-1.3000795	0.1501254602	Section_1	negative	negative	negative	negative	negative	negative	negative	negative	negative	negative	negative	negative	negative	negative	negative	negative	negative	negative	negative	negative
TCCCGTCAGTCCCGCA_S1	1	yes	TCCCGTCAGTCCCGCA_S1	11184	3921	16546	3990	0.4752226567	0.1419502293	0.2424351554	0.04814918797	0.01249112908	0.005545732027	0.0740759987	1.61E-06	0.0001283023483	dien.mid	0.4752226567	(0.405,0.479]	dien.mid	23	75	5599	9278	TCCCGTCAGTCCCGCA-1	3	1.401404296	-1.230372088	Section_1	TGGTTGGGAGA	negative	negative	negative	negative	negative	negative	negative	negative	negative	negative	negative	negative	negative	negative	negative	negative	negative	negative	negative
TCCCTGGCTCGCTGGA_S1	0	no	TCCCTGGCTCGCTGGA_S1	12438	5287	16275	5289	0.5410779172	0.0447286606	0.3284878322	0.06024484881	0	0	0.01552518865	0.00993555245	0	dien.mid	0.5410779172	(0.479,0.582]	dien.mid	33	27	7358	4360	TCCCTGGCTCGCTGGA-1	3	-1.76130844	0.02462568302	Section_1	negative	negative	negative	negative	negative	negative	negative	negative	negative	negative	negative	negative	negative	negative	negative	negative	negative	negative	negative	negative
TCCGATGGTGCGACAT_S1	1	yes	TCCGATGGTGCGACAT_S1	13004	5256	16248	5253	0.4180766669	0.1578482812	0.2957230075	0.05217805567	0	0	0.06483272195	0	0.0113412667	dien.mid	0.4180766669	(0.405,0.479]	dien.mid	25	53	5945	7026	TCCGATGGTGCGACAT-1	3	-0.04817237483	-0.9793725341	Section_1	TGGTTGGGAGA	negative	negative	negative	negative	negative	negative	negative	negative	negative	negative	negative	negative	negative	negative	negative	negative	negative	negative	negative
TCCGATTACATTGCCG_S1	0	no	TCCGATTACATTGCCG_S1	6830	3605	16002	4283	0.3792629647	0.07480425257	0.3489519924	0.0671921242	0	0.01027831194	0.1065632454	0	0.01294710884	dien.mid	0.3792629647	[0.252,0.405]	low_maxscore	32	32	7182	4872	TCCGATTACATTGCCG-1	3	-1.431859197	-0.1008740941	Section_1	negative	negative	negative	negative	negative	negative	negative	negative	negative	negative	negative	negative	negative	negative	negative	negative	negative	negative	negative	negative
TCCTAGCAAAGAAGCT_S1	2	yes	TCCTAGCAAAGAAGCT_S1	44114	8543	17884	5850	0.05224225688	0.001866468786	0.9312999899	0	0.009384648513	0	0.003230110825	0.0003448911039	0.001631633947	hind	0.9312999899	(0.582,1]	hind	41	41	8788	5786	TCCTAGCAAAGAAGCT-1	3	-0.8388505589	1.0286239	Section_1	negative	negative	negative	negative	negative	negative	TCGTACAGAGA	negative	negative	negative	negative	negative	TTTCGCTGTTA	negative	negative	negative	negative	negative	negative	negative
TCCTGCGTTGATACTC_S1	0	no	TCCTGCGTTGATACTC_S1	19252	6419	18510	6417	0.431278035	0	0.4216894174	0.08743055421	0	0	0.05960199342	0	0	dien.mid	0.431278035	(0.405,0.479]	dien.mid	38	30	8249	4663	TCCTGCGTTGATACTC-1	3	-1.563638894	0.6521245687	Section_1	negative	negative	negative	negative	negative	negative	negative	negative	negative	negative	negative	negative	negative	negative	negative	negative	negative	negative	negative	negative
TCCTTTCTTACGCTTA_S1	3	yes	TCCTTTCTTACGCTTA_S1	20885	6650	18777	6641	0.4100179465	0.3958244838	0.1054103423	0.01385641766	0	0.01534048457	0.05367404699	0	0.005876278189	dien.mid	0.4100179465	(0.405,0.479]	dien.mid	30	62	6839	7943	TCCTTTCTTACGCTTA-1	3	0.5448362632	-0.3518736484	Section_1	TGGTTGGGAGA	ACCCCTCTCCA	negative	negative	negative	AGCGTAGATGA	negative	negative	negative	negative	negative	negative	negative	negative	negative	negative	negative	negative	negative	negative
TCGAAATTTAGGACCA_S1	10	yes	TCGAAATTTAGGACCA_S1	14123	5298	16338	5291	0.31461733	0.6803463307	0.004416960942	0.0002146331463	7.78E-05	0.0001437013598	7.48E-05	6.09E-05	4.76E-05	tel	0.6803463307	(0.582,1]	tel	29	45	6654	6204	TCGAAATTTAGGACCA-1	3	-0.5752911642	-0.4773734256	Section_1	negative	negative	negative	negative	TTAATCACGAT	negative	TCGTACAGAGA	TTGGCTAGTAT	AACGCCATTTT	negative	TGATTATTTAA	AGGTGAAGAAA	TTTCGCTGTTA	ACGCGCCAGTT	negative	negative	TGGGTCTGGGA	negative	AGAATCCCACA	negative
TCGAGACCAACACCGT_S1	2	yes	TCGAGACCAACACCGT_S1	24667	6278	18658	6097	0.1584386114	0.04870372543	0	0	0	0.01546366987	0.582953538	0.01455324737	0.1798872078	mesen	0.582953538	(0.582,1]	mesen	37	55	8082	7221	TCGAGACCAACACCGT-1	3	0.08360732251	0.5266247916	Section_1	negative	negative	negative	TTTTTCAGTGA	negative	negative	negative	negative	negative	negative	TGATTATTTAA	negative	negative	negative	negative	negative	negative	negative	negative	negative
TCGCCGGTCGATCCGT_S1	1	yes	TCGCCGGTCGATCCGT_S1	23037	6692	18754	6665	0.4488717905	0.1326902206	0.3422986218	0.06176679537	0	0.003044399342	0.0113281724	0	0	dien.mid	0.4488717905	(0.405,0.479]	dien.mid	19	61	4881	7849	TCGCCGGTCGATCCGT-1	3	0.4789464145	-1.732371197	Section_1	TGGTTGGGAGA	negative	negative	negative	negative	negative	negative	negative	negative	negative	negative	negative	negative	negative	negative	negative	negative	negative	negative	negative
TCGCGTCCAGAAGGTC_S1	0	no	TCGCGTCCAGAAGGTC_S1	16582	6123	16884	6115	0.4950957625	0.1427946102	0.3462372766	0	0	0	0.006649783715	0.003195443194	0.006027123782	dien.mid	0.4950957625	(0.479,0.582]	dien.mid	31	29	7003	4566	TCGCGTCCAGAAGGTC-1	3	-1.629528743	-0.2263738713	Section_1	negative	negative	negative	negative	negative	negative	negative	negative	negative	negative	negative	negative	negative	negative	negative	negative	negative	negative	negative	negative
TCGCTCGATATATTCC_S1	1	yes	TCGCTCGATATATTCC_S1	16893	6046	17065	6032	0.5954683891	0.205201603	0.07357494245	0.06838275669	0	0	0.05737230869	0	0	dien.mid	0.5954683891	(0.582,1]	dien.mid	29	63	6662	8046	TCGCTCGATATATTCC-1	3	0.6107261119	-0.4773734256	Section_1	negative	negative	negative	negative	negative	negative	negative	negative	negative	negative	negative	negative	negative	negative	negative	negative	negative	negative	negative	AGGCGAGGCAA
TCGCTGGGCGGATTGT_S1	0	no	TCGCTGGGCGGATTGT_S1	16490	5558	16922	5552	0.4389537032	0.1777138154	0.2703146092	0.086425572	0	0	0.02573226201	0.0008600381391	0	dien.mid	0.4389537032	(0.405,0.479]	dien.mid	28	74	6488	9172	TCGCTGGGCGGATTGT-1	3	1.335514447	-0.6028732027	Section_1	negative	negative	negative	negative	negative	negative	negative	negative	negative	negative	negative	negative	negative	negative	negative	negative	negative	negative	negative	negative
TCGGAATGCGCTCTGA_S1	0	no	TCGGAATGCGCTCTGA_S1	25237	6948	18593	6838	0.4101226626	0.01077076753	0.5677994416	0.007928646978	0	0	0.003132424839	0.0002460564064	0	hind	0.5677994416	(0.479,0.582]	hind	30	28	6824	4464	TCGGAATGCGCTCTGA-1	3	-1.695418592	-0.3518736484	Section_1	negative	negative	negative	negative	negative	negative	negative	negative	negative	negative	negative	negative	negative	negative	negative	negative	negative	negative	negative	negative
TCGGACGCCCAGCCCA_S1	1	yes	TCGGACGCCCAGCCCA_S1	22062	6640	18819	6625	0.2792153832	0	0.4904195476	0.09632639026	0.1024496115	0	0.01550059793	0	0.01608846945	hind	0.4904195476	(0.479,0.582]	hind	33	79	7381	9680	TCGGACGCCCAGCCCA-1	3	1.664963691	0.02462568302	Section_1	TGGTTGGGAGA	negative	negative	negative	negative	negative	negative	negative	negative	negative	negative	negative	negative	negative	negative	negative	negative	negative	negative	negative
TCGGAGTACATGAGTA_S1	1	yes	TCGGAGTACATGAGTA_S1	23394	6846	18759	6804	0.2382801107	0.04346112307	0.4174268329	0.232468228	0	0	0.03602929724	0.01151955454	0.02081485344	hind	0.4174268329	(0.405,0.479]	hind	32	74	7200	9169	TCGGAGTACATGAGTA-1	3	1.335514447	-0.1008740941	Section_1	TGGTTGGGAGA	negative	negative	negative	negative	negative	negative	negative	negative	negative	negative	negative	negative	negative	negative	negative	negative	negative	negative	negative
TCGTAAGACGACATTG_S1	1	yes	TCGTAAGACGACATTG_S1	13073	4912	16312	4907	0.3934939869	0.1858408584	0.2446648657	0	0.01528932467	0.04943416802	0.0666426558	0	0.04463414048	dien.mid	0.3934939869	[0.252,0.405]	low_maxscore	27	77	6312	9480	TCGTAAGACGACATTG-1	3	1.533183993	-0.7283729799	Section_1	TGGTTGGGAGA	negative	negative	negative	negative	negative	negative	negative	negative	negative	negative	negative	negative	negative	negative	negative	negative	negative	negative	negative
TCGTATTACCCATTGC_S1	0	no	TCGTATTACCCATTGC_S1	13344	5359	16204	5355	0.5044511789	0.005597149079	0.377396133	0.05073940338	0	0	0.04613679556	0.00474778795	0.01093155214	dien.mid	0.5044511789	(0.479,0.582]	dien.mid	37	25	8069	4152	TCGTATTACCCATTGC-1	3	-1.893088138	0.5266247916	Section_1	negative	negative	negative	negative	negative	negative	negative	negative	negative	negative	negative	negative	negative	negative	negative	negative	negative	negative	negative	negative
TCTACCGTCCACAAGC_S1	0	no	TCTACCGTCCACAAGC_S1	14148	5529	16264	5523	0.4065122843	0.0941603447	0.2926147604	0.0901063543	0.02341152377	0.03098887357	0.04362336046	0.007531689284	0.01105080924	dien.mid	0.4065122843	(0.405,0.479]	dien.mid	27	67	6307	8457	TCTACCGTCCACAAGC-1	3	0.8742855065	-0.7283729799	Section_1	negative	negative	negative	negative	negative	negative	negative	negative	negative	negative	negative	negative	negative	negative	negative	negative	negative	negative	negative	negative
TCTAGCATCTTCGATG_S1	10	yes	TCTAGCATCTTCGATG_S1	19886	5672	18468	5666	0.2316817359	0.767579493	0.0001088927395	0.0001045315511	0.0001247771248	0.0001456862948	2.76E-05	5.21E-05	0.0001751991635	tel	0.767579493	(0.582,1]	tel	23	43	5585	6004	TCTAGCATCTTCGATG-1	3	-0.7070708615	-1.230372088	Section_1	negative	negative	negative	TTTTTCAGTGA	TTAATCACGAT	AGCGTAGATGA	TCGTACAGAGA	TTGGCTAGTAT	AACGCCATTTT	ACCTTGCCGCT	TGATTATTTAA	AGGTGAAGAAA	negative	negative	negative	negative	negative	negative	AGAATCCCACA	negative
TCTAGCATGCCCAGAA_S1	0	no	TCTAGCATGCCCAGAA_S1	25786	6959	18640	6697	0.1131881029	0	0	0	0	0.02446473839	0.6832150186	0.0339467915	0.1451853486	mesen	0.6832150186	(0.582,1]	mesen	48	66	10045	8338	TCTAGCATGCCCAGAA-1	3	0.8083956579	1.90712234	Section_1	negative	negative	negative	negative	negative	negative	negative	negative	negative	negative	negative	negative	negative	negative	negative	negative	negative	negative	negative	negative
TCTAGTTATCAGAAGA_S1	4	yes	TCTAGTTATCAGAAGA_S1	9267	3601	16904	3890	0.4086722931	0.2356673894	0.1170651958	0.02957659575	0	0	0.2090185259	0	0	dien.mid	0.4086722931	(0.405,0.479]	dien.mid	34	54	7548	7121	TCTAGTTATCAGAAGA-1	3	0.01771747384	0.1501254602	Section_1	negative	negative	negative	negative	TTAATCACGAT	negative	negative	negative	negative	negative	negative	negative	TTTCGCTGTTA	negative	TTGTGTCTAGT	negative	negative	negative	negative	AGGCGAGGCAA
TCTATCGGTCGCAACA_S1	1	yes	TCTATCGGTCGCAACA_S1	11391	4810	16235	4844	0.4629801575	0.06005909084	0.2888363505	0.05548162401	0.001553839717	0.03442823645	0.08029150901	0.001108217038	0.01526097495	dien.mid	0.4629801575	(0.405,0.479]	dien.mid	22	64	5416	8153	TCTATCGGTCGCAACA-1	3	0.6766159605	-1.355871866	Section_1	TGGTTGGGAGA	negative	negative	negative	negative	negative	negative	negative	negative	negative	negative	negative	negative	negative	negative	negative	negative	negative	negative	negative
TCTCTAATAGCTGGTA_S1	1	yes	TCTCTAATAGCTGGTA_S1	22596	6588	18749	6569	0.3303037994	0.09734881991	0.4383853395	0	0.007302050879	0.01382211979	0.0802840316	0.004836563589	0.0277172754	hind	0.4383853395	(0.405,0.479]	hind	20	52	5055	6927	TCTCTAATAGCTGGTA-1	3	-0.1140622235	-1.60687142	Section_1	TGGTTGGGAGA	negative	negative	negative	negative	negative	negative	negative	negative	negative	negative	negative	negative	negative	negative	negative	negative	negative	negative	negative
TCTGGGTAGCGCTCAT_S1	0	no	TCTGGGTAGCGCTCAT_S1	16596	5964	16912	5956	0.2528733886	0.07667952084	0.5146139787	0.08381189802	0.01311369407	0	0.05704315735	0	0.001864362431	hind	0.5146139787	(0.479,0.582]	hind	40	36	8608	5275	TCTGGGTAGCGCTCAT-1	3	-1.168299802	0.903124123	Section_1	negative	negative	negative	negative	negative	negative	negative	negative	negative	negative	negative	negative	negative	negative	negative	negative	negative	negative	negative	negative
TCTGTGCCATCATAGT_S1	0	no	TCTGTGCCATCATAGT_S1	22141	6536	18777	6524	0.2203416126	0.04481847155	0.5918708971	0.05276864613	0.05079563522	0.02643283975	0.006684099124	0.002221903423	0.004065895151	hind	0.5918708971	(0.582,1]	hind	32	80	7203	9783	TCTGTGCCATCATAGT-1	3	1.730853539	-0.1008740941	Section_1	negative	negative	negative	negative	negative	negative	negative	negative	negative	negative	negative	negative	negative	negative	negative	negative	negative	negative	negative	negative
TCTTCGAATAGACGTT_S1	1	yes	TCTTCGAATAGACGTT_S1	32698	7168	18265	5712	0.06071752836	0.02027094072	0	0.03931055653	0	0.008779622706	0.836482754	0	0.03443859768	mesen	0.836482754	(0.582,1]	mesen	39	71	8445	8857	TCTTCGAATAGACGTT-1	3	1.137844901	0.7776243459	Section_1	TGGTTGGGAGA	negative	negative	negative	negative	negative	negative	negative	negative	negative	negative	negative	negative	negative	negative	negative	negative	negative	negative	negative
TCTTCGATACCAATAA_S1	2	yes	TCTTCGATACCAATAA_S1	28681	8080	18710	7655	0.4720989567	0.07159557419	0.1041436246	0.01152125233	0	0.01185655138	0.127239177	0.003402391782	0.1981424719	dien.mid	0.4720989567	(0.405,0.479]	dien.mid	32	66	7197	8350	TCTTCGATACCAATAA-1	3	0.8083956579	-0.1008740941	Section_1	TGGTTGGGAGA	ACCCCTCTCCA	negative	negative	negative	negative	negative	negative	negative	negative	negative	negative	negative	negative	negative	negative	negative	negative	negative	negative
TCTTGATGCGTAGCGA_S1	1	yes	TCTTGATGCGTAGCGA_S1	20778	6713	18812	6706	0.4167409765	0.1301269738	0.1804479229	0.0198473663	0.0217951292	0	0.1307884781	0.01503848544	0.08521466783	dien.mid	0.4167409765	(0.405,0.479]	dien.mid	32	68	7198	8555	TCTTGATGCGTAGCGA-1	3	0.9401753552	-0.1008740941	Section_1	TGGTTGGGAGA	negative	negative	negative	negative	negative	negative	negative	negative	negative	negative	negative	negative	negative	negative	negative	negative	negative	negative	negative
TCTTGGTAACACCAAA_S1	1	yes	TCTTGGTAACACCAAA_S1	20925	6089	18672	6081	0.5323317158	0.0334952325	0.3585286211	0.002224027263	0	0.00475891861	0.02569975521	0.01468334768	0.02827838185	dien.mid	0.5323317158	(0.479,0.582]	dien.mid	21	65	5238	8257	TCTTGGTAACACCAAA-1	3	0.7425058092	-1.481371643	Section_1	TGGTTGGGAGA	negative	negative	negative	negative	negative	negative	negative	negative	negative	negative	negative	negative	negative	negative	negative	negative	negative	negative	negative
TGACCCACGTTAGACA_S1	5	yes	TGACCCACGTTAGACA_S1	20040	6551	18668	6538	0.28648217	0.5450210403	0.07645114017	0.02689359652	0.01442132508	0	0.04608757058	0.00171768517	0.002925472152	tel	0.5450210403	(0.479,0.582]	tel	33	47	7367	6406	TGACCCACGTTAGACA-1	3	-0.4435114668	0.02462568302	Section_1	negative	negative	AAAGGGGAGTA	TTTTTCAGTGA	negative	negative	negative	negative	AACGCCATTTT	negative	negative	negative	negative	ACGCGCCAGTT	negative	negative	negative	negative	AGAATCCCACA	negative
TGACTATAATCCTTTC_S1	1	yes	TGACTATAATCCTTTC_S1	27779	6981	18461	6568	0.04532691479	0	0.0546713477	0.5682464211	0.03168626005	0.1327523751	0.1467438732	0	0.02057280802	pns	0.5682464211	(0.479,0.582]	pns	46	68	9690	8544	TGACTATAATCCTTTC-1	3	0.9401753552	1.656122786	Section_1	negative	negative	negative	negative	negative	negative	negative	negative	negative	negative	negative	negative	negative	negative	negative	TCAAAGGTATA	negative	negative	negative	negative
TGAGAATGCTTTACCG_S1	2	yes	TGAGAATGCTTTACCG_S1	33436	7473	18207	6125	0.3089784545	0.2283499129	0.3731464946	0	0.001540441867	0.04649837827	0.03295761916	0	0.00852869865	hind	0.3731464946	[0.252,0.405]	low_maxscore	18	54	4699	7133	TGAGAATGCTTTACCG-1	3	0.01771747384	-1.857870974	Section_1	TGGTTGGGAGA	ACCCCTCTCCA	negative	negative	negative	negative	negative	negative	negative	negative	negative	negative	negative	negative	negative	negative	negative	negative	negative	negative
TGAGTAAATTAGCGTA_S1	0	no	TGAGTAAATTAGCGTA_S1	24676	5581	18772	5324	0.1275446078	0	0	0.00336637282	0	0	0.6734592581	0.04585676326	0.149772998	mesen	0.6734592581	(0.582,1]	mesen	47	57	9863	7418	TGAGTAAATTAGCGTA-1	3	0.2153870199	1.781622563	Section_1	negative	negative	negative	negative	negative	negative	negative	negative	negative	negative	negative	negative	negative	negative	negative	negative	negative	negative	negative	negative
TGATCGGTTTGACCCT_S1	1	yes	TGATCGGTTTGACCCT_S1	15207	5363	16521	5359	0.3113851903	0.3926387161	0.212141288	0.01926433614	0.01061988717	0.01410474427	0.00824018135	0.003714205422	0.02789145122	tel	0.3926387161	[0.252,0.405]	low_maxscore	28	54	6480	7126	TGATCGGTTTGACCCT-1	3	0.01771747384	-0.6028732027	Section_1	TGGTTGGGAGA	negative	negative	negative	negative	negative	negative	negative	negative	negative	negative	negative	negative	negative	negative	negative	negative	negative	negative	negative
TGATCTCCGGCGCCAG_S1	4	yes	TGATCTCCGGCGCCAG_S1	15890	5652	16638	5640	0.2835454704	0.4977236222	0.09709171112	0.08239424888	0	0	0.0321475512	0.00709739625	0	tel	0.4977236222	(0.479,0.582]	tel	28	50	6478	6717	TGATCTCCGGCGCCAG-1	3	-0.2458419208	-0.6028732027	Section_1	negative	negative	negative	negative	negative	negative	negative	TTGGCTAGTAT	AACGCCATTTT	ACCTTGCCGCT	negative	AGGTGAAGAAA	negative	negative	negative	negative	negative	negative	negative	negative
TGATTCGTCTATCACT_S1	0	no	TGATTCGTCTATCACT_S1	2582	1703	15732	4786	0.3063452002	0.2379424009	0.2293047598	0.07454022127	0.01053426148	0	0.09172272314	0.004149131106	0.04546130213	dien.mid	0.3063452002	[0.252,0.405]	low_maxscore	31	41	7008	5794	TGATTCGTCTATCACT-1	3	-0.8388505589	-0.2263738713	Section_1	negative	negative	negative	negative	negative	negative	negative	negative	negative	negative	negative	negative	negative	negative	negative	negative	negative	negative	negative	negative
TGATTTATTAGCTGTG_S1	0	no	TGATTTATTAGCTGTG_S1	13656	5251	16330	5242	0.6948840501	0.002881316357	0.1627730555	0.08001467289	0	0	0.05788906625	0.001557838841	0	dien.mid	0.6948840501	(0.582,1]	dien.mid	38	34	8251	5072	TGATTTATTAGCTGTG-1	3	-1.3000795	0.6521245687	Section_1	negative	negative	negative	negative	negative	negative	negative	negative	negative	negative	negative	negative	negative	negative	negative	negative	negative	negative	negative	negative
TGCAAGAATGACGTAA_S1	2	yes	TGCAAGAATGACGTAA_S1	19310	6492	18520	6485	0.5219949278	0.2773803159	0.04208699602	0.09114692102	0	0	0.06584535855	0.001545480737	0	dien.mid	0.5219949278	(0.479,0.582]	dien.mid	30	60	6838	7738	TGCAAGAATGACGTAA-1	3	0.4130565659	-0.3518736484	Section_1	negative	ACCCCTCTCCA	negative	negative	negative	negative	negative	negative	negative	negative	negative	negative	negative	negative	negative	negative	negative	negative	negative	AGGCGAGGCAA
TGCAGAGTACCGAGCA_S1	1	yes	TGCAGAGTACCGAGCA_S1	16051	4901	16828	4894	0.5911665678	0.1677553931	0.1366452867	0.07482179565	0	0	0.01853584297	0	0.01107511382	dien.mid	0.5911665678	(0.582,1]	dien.mid	38	46	8256	6300	TGCAGAGTACCGAGCA-1	3	-0.5094013155	0.6521245687	Section_1	negative	negative	negative	negative	negative	negative	negative	negative	AACGCCATTTT	negative	negative	negative	negative	negative	negative	negative	negative	negative	negative	negative
TGCAGGATCGGCAAAG_S1	0	no	TGCAGGATCGGCAAAG_S1	1950	1185	16275	4932	0.375308835	0.1605704229	0.2639966666	0.03738446967	0	0.009224518158	0.1403579908	0.003522005395	0.00963509148	dien.mid	0.375308835	[0.252,0.405]	low_maxscore	24	74	5776	9175	TGCAGGATCGGCAAAG-1	3	1.335514447	-1.104872311	Section_1	negative	negative	negative	negative	negative	negative	negative	negative	negative	negative	negative	negative	negative	negative	negative	negative	negative	negative	negative	negative
TGCCACCTGGCGAAAC_S1	0	no	TGCCACCTGGCGAAAC_S1	14307	4766	16474	4758	0.4748814283	0.2061240224	0.227224814	0.04566987334	0.001264933914	0.01631529784	0.01091785568	0.004327441106	0.01327433343	dien.mid	0.4748814283	(0.405,0.479]	dien.mid	20	76	5065	9383	TGCCACCTGGCGAAAC-1	3	1.467294145	-1.60687142	Section_1	negative	negative	negative	negative	negative	negative	negative	negative	negative	negative	negative	negative	negative	negative	negative	negative	negative	negative	negative	negative
TGCCCGTACCGTTAAA_S1	0	no	TGCCCGTACCGTTAAA_S1	36343	8271	18480	6532	0.0254296114	0.03201162408	0.07609275924	0.770470445	0.005727034503	0.07488045267	0.0132245804	0	0.002163492741	pns	0.770470445	(0.582,1]	pns	45	75	9515	9261	TGCCCGTACCGTTAAA-1	3	1.401404296	1.530623009	Section_1	negative	negative	negative	negative	negative	negative	negative	negative	negative	negative	negative	negative	negative	negative	negative	negative	negative	negative	negative	negative
TGCGCAAAGCATTTGG_S1	1	yes	TGCGCAAAGCATTTGG_S1	20749	6764	18793	6750	0.5726002154	0.06988303765	0.1533340333	0.06888839967	0.01959208653	0	0.05572052327	0.004802761244	0.05517894293	dien.mid	0.5726002154	(0.479,0.582]	dien.mid	31	67	7019	8454	TGCGCAAAGCATTTGG-1	3	0.8742855065	-0.2263738713	Section_1	negative	ACCCCTCTCCA	negative	negative	negative	negative	negative	negative	negative	negative	negative	negative	negative	negative	negative	negative	negative	negative	negative	negative
TGCGCGATTAACGGAG_S1	10	yes	TGCGCGATTAACGGAG_S1	12749	5084	16307	5077	0.1216058932	0.5806171215	0.09591884735	0	0.06247545421	0.03155017098	0.1028056788	0	0.005026833997	tel	0.5806171215	(0.479,0.582]	tel	27	41	6296	5797	TGCGCGATTAACGGAG-1	3	-0.8388505589	-0.7283729799	Section_1	negative	negative	negative	TTTTTCAGTGA	TTAATCACGAT	negative	TCGTACAGAGA	negative	AACGCCATTTT	ACCTTGCCGCT	TGATTATTTAA	AGGTGAAGAAA	TTTCGCTGTTA	negative	negative	negative	negative	ACGCCGCGCTA	AGAATCCCACA	negative
TGCGGAGTAAAGGTGC_S1	0	no	TGCGGAGTAAAGGTGC_S1	17386	5919	17403	5913	0.3749000772	0.1912011013	0.3697874969	0.01099226551	0	0	0.03984463222	0	0.01327442692	dien.mid	0.3749000772	[0.252,0.405]	low_maxscore	22	70	5419	8767	TGCGGAGTAAAGGTGC-1	3	1.071955053	-1.355871866	Section_1	negative	negative	negative	negative	negative	negative	negative	negative	negative	negative	negative	negative	negative	negative	negative	negative	negative	negative	negative	negative
TGCGTAAGAACCTGAT_S1	0	no	TGCGTAAGAACCTGAT_S1	5018	2085	16392	3814	0.3248570987	0.06271186287	0.2262650312	0.03474096374	0.0303438593	0	0.2805722816	0.002362340969	0.03814656156	dien.mid	0.3248570987	[0.252,0.405]	low_maxscore	43	43	9145	5989	TGCGTAAGAACCTGAT-1	3	-0.7070708615	1.279623454	Section_1	negative	negative	negative	negative	negative	negative	negative	negative	negative	negative	negative	negative	negative	negative	negative	negative	negative	negative	negative	negative
TGCGTTTGTTGACACT_S1	1	yes	TGCGTTTGTTGACACT_S1	21916	6542	18822	6521	0	0.037573803	0.1666524767	0.6909389584	0.01726396016	0.07451004742	0.001623816874	0	0.01143693744	pns	0.6909389584	(0.582,1]	pns	42	76	8981	9366	TGCGTTTGTTGACACT-1	3	1.467294145	1.154123677	Section_1	negative	negative	negative	negative	negative	negative	negative	negative	negative	negative	negative	negative	negative	negative	negative	negative	negative	negative	negative	negative
TGCTGTTGAAGAACTC_S1	1	yes	TGCTGTTGAAGAACTC_S1	24203	5953	18691	5815	0.1019599084	0.02331882529	0.02835858516	0.01656311857	0	0	0.6826250875	0.008621659126	0.138552816	mesen	0.6826250875	(0.582,1]	mesen	38	66	8265	8346	TGCTGTTGAAGAACTC-1	3	0.8083956579	0.6521245687	Section_1	TGGTTGGGAGA	negative	negative	negative	negative	negative	negative	negative	negative	negative	negative	negative	negative	negative	negative	negative	negative	negative	negative	negative
TGGAAGAAGGGAACGT_S1	1	yes	TGGAAGAAGGGAACGT_S1	20712	6531	18769	6522	0.5054508584	0	0.3877622286	0.09103868611	0	0	0.01450260185	0	0.001245625051	dien.mid	0.5054508584	(0.479,0.582]	dien.mid	39	35	8429	5174	TGGAAGAAGGGAACGT-1	3	-1.234189651	0.7776243459	Section_1	TGGTTGGGAGA	negative	negative	negative	negative	negative	negative	negative	negative	negative	negative	negative	negative	negative	negative	negative	negative	negative	negative	negative
TGGAAGGATAAAGATG_S1	1	yes	TGGAAGGATAAAGATG_S1	41457	8300	17865	5872	0.3993501034	0.1066666666	0.3489072194	0	0.01821646853	0.07261167956	0.05424786247	0	0	dien.mid	0.3993501034	[0.252,0.405]	low_maxscore	20	68	5062	8564	TGGAAGGATAAAGATG-1	3	0.9401753552	-1.60687142	Section_1	TGGTTGGGAGA	negative	negative	negative	negative	negative	negative	negative	negative	negative	negative	negative	negative	negative	negative	negative	negative	negative	negative	negative
TGGACTGTTCGCTCAA_S1	2	yes	TGGACTGTTCGCTCAA_S1	20569	5780	18580	5772	0.2956140034	0.003151774231	0.3257487723	0.0720942704	0.02275873713	0	0.2452434051	0	0.0353890374	hind	0.3257487723	[0.252,0.405]	low_maxscore	37	73	8090	9063	TGGACTGTTCGCTCAA-1	3	1.269624599	0.5266247916	Section_1	TGGTTGGGAGA	negative	negative	negative	negative	negative	negative	negative	negative	negative	negative	negative	TTTCGCTGTTA	negative	negative	negative	negative	negative	negative	negative
TGGAGTGATGCGATGA_S1	0	no	TGGAGTGATGCGATGA_S1	1609	1200	15814	5156	0.3867597697	0.2386129155	0.2716598709	0.01112556167	1.85E-05	0	0.07662359288	5.14E-05	0.0151483659	dien.mid	0.3867597697	[0.252,0.405]	low_maxscore	29	41	6652	5795	TGGAGTGATGCGATGA-1	3	-0.8388505589	-0.4773734256	Section_1	negative	negative	negative	negative	negative	negative	negative	negative	negative	negative	negative	negative	negative	negative	negative	negative	negative	negative	negative	negative
TGGCAGATTACGATCA_S1	0	no	TGGCAGATTACGATCA_S1	2396	1158	16540	4693	0.3517053776	0.08576413257	0.2165708584	0.03210313554	0	0	0.2753111968	0	0.03854529908	dien.mid	0.3517053776	[0.252,0.405]	low_maxscore	44	58	9330	7523	TGGCAGATTACGATCA-1	3	0.2812768685	1.405123232	Section_1	negative	negative	negative	negative	negative	negative	negative	negative	negative	negative	negative	negative	negative	negative	negative	negative	negative	negative	negative	negative
TGGCAGCAGTAATAGT_S1	0	no	TGGCAGCAGTAATAGT_S1	8302	3126	16903	3672	0.3332474988	0.06744407031	0.100376974	0.02435533158	0.01033801542	0.0300107981	0.2997491979	0.008819206098	0.1256589078	dien.mid	0.3332474988	[0.252,0.405]	low_maxscore	39	61	8441	7834	TGGCAGCAGTAATAGT-1	3	0.4789464145	0.7776243459	Section_1	negative	negative	negative	negative	negative	negative	negative	negative	negative	negative	negative	negative	negative	negative	negative	negative	negative	negative	negative	negative
TGGCCAAACTGAAGTA_S1	0	no	TGGCCAAACTGAAGTA_S1	6059	2721	16176	3818	0.4188619867	0.09048140969	0.3001438881	0.1084009901	0.000957816706	0.001246879407	0.07713404138	0.0001319599855	0.002641028016	dien.mid	0.4188619867	(0.405,0.479]	dien.mid	28	76	6489	9377	TGGCCAAACTGAAGTA-1	3	1.467294145	-0.6028732027	Section_1	negative	negative	negative	negative	negative	negative	negative	negative	negative	negative	negative	negative	negative	negative	negative	negative	negative	negative	negative	negative
TGGCCGTATATTGACC_S1	11	yes	TGGCCGTATATTGACC_S1	28722	6938	18341	6389	0.1144642543	0.8157392249	0.06977411171	1.22E-05	0	1.02E-05	0	0	0	tel	0.8157392249	(0.582,1]	tel	26	38	6117	5490	TGGCCGTATATTGACC-1	3	-1.036520105	-0.853872757	Section_1	negative	negative	AAAGGGGAGTA	TTTTTCAGTGA	TTAATCACGAT	AGCGTAGATGA	TCGTACAGAGA	TTGGCTAGTAT	negative	ACCTTGCCGCT	TGATTATTTAA	AGGTGAAGAAA	TTTCGCTGTTA	ACGCGCCAGTT	negative	negative	negative	negative	negative	negative
TGGCTTTGGGTAGACA_S1	2	yes	TGGCTTTGGGTAGACA_S1	33025	7056	18036	5667	0.2661045758	0.1112262779	0.4970590423	0	0.02165258512	0.05231757978	0.0278481471	0.004760836625	0.01903095531	hind	0.4970590423	(0.479,0.582]	hind	19	51	4876	6826	TGGCTTTGGGTAGACA-1	3	-0.1799520722	-1.732371197	Section_1	TGGTTGGGAGA	negative	negative	negative	negative	negative	negative	negative	negative	ACCTTGCCGCT	negative	negative	negative	negative	negative	negative	negative	negative	negative	negative
TGGTCTGTTGGGCGTA_S1	0	no	TGGTCTGTTGGGCGTA_S1	12116	4957	16346	4966	0.2997446416	0.1882672561	0.3089935223	0.03337832976	0.02282430547	0.0004042693113	0.1086919038	0.005832920411	0.03186285123	hind	0.3089935223	[0.252,0.405]	low_maxscore	37	29	8071	4561	TGGTCTGTTGGGCGTA-1	3	-1.629528743	0.5266247916	Section_1	negative	negative	negative	negative	negative	negative	negative	negative	negative	negative	negative	negative	negative	negative	negative	negative	negative	negative	negative	negative
TGGTTCGTAGCAAAGG_S1	1	yes	TGGTTCGTAGCAAAGG_S1	12354	5171	16321	5171	0.4346881121	0.1838595026	0.2077703604	0.08203103703	0	0	0.08845151863	0	0.003199469234	dien.mid	0.4346881121	(0.405,0.479]	dien.mid	23	55	5590	7232	TGGTTCGTAGCAAAGG-1	3	0.08360732251	-1.230372088	Section_1	TGGTTGGGAGA	negative	negative	negative	negative	negative	negative	negative	negative	negative	negative	negative	negative	negative	negative	negative	negative	negative	negative	negative
TGTACGAACAAATCCG_S1	1	yes	TGTACGAACAAATCCG_S1	21461	5769	18668	5746	0.08296948635	0.06168533101	0.09801091344	0	0	0.005865726755	0.6307777713	0.01836417109	0.1023266001	mesen	0.6307777713	(0.582,1]	mesen	38	58	8262	7527	TGTACGAACAAATCCG-1	3	0.2812768685	0.6521245687	Section_1	negative	ACCCCTCTCCA	negative	negative	negative	negative	negative	negative	negative	negative	negative	negative	negative	negative	negative	negative	negative	negative	negative	negative
TGTAGTGATCTATAAT_S1	1	yes	TGTAGTGATCTATAAT_S1	6326	3375	15835	4178	0.4048929875	0.1223708482	0.2597933687	0.04148174324	0.0582370168	0.009197611776	0.08052315646	0.002641065932	0.02086220134	dien.mid	0.4048929875	[0.252,0.405]	low_maxscore	35	33	7717	4972	TGTAGTGATCTATAAT-1	3	-1.365969348	0.2756252373	Section_1	negative	negative	negative	TTTTTCAGTGA	negative	negative	negative	negative	negative	negative	negative	negative	negative	negative	negative	negative	negative	negative	negative	negative
TGTATAACAGATCCTG_S1	1	yes	TGTATAACAGATCCTG_S1	27282	7159	18461	6889	0.0737526083	0.2806274563	0.6452382319	0.0001030847838	6.22E-05	8.94E-05	3.68E-05	5.33E-05	3.70E-05	hind	0.6452382319	(0.582,1]	hind	29	79	6669	9683	TGTATAACAGATCCTG-1	3	1.664963691	-0.4773734256	Section_1	TGGTTGGGAGA	negative	negative	negative	negative	negative	negative	negative	negative	negative	negative	negative	negative	negative	negative	negative	negative	negative	negative	negative
TGTCCTAAGTCACCGC_S1	0	no	TGTCCTAAGTCACCGC_S1	8885	4294	16636	4559	0.479441572	0	0.4129446531	0.05819286812	0	0	0.0419902154	0.004254574327	0.003176117056	dien.mid	0.479441572	(0.479,0.582]	dien.mid	34	30	7537	4666	TGTCCTAAGTCACCGC-1	3	-1.563638894	0.1501254602	Section_1	negative	negative	negative	negative	negative	negative	negative	negative	negative	negative	negative	negative	negative	negative	negative	negative	negative	negative	negative	negative
TGTGACTACGCCAGTC_S1	1	yes	TGTGACTACGCCAGTC_S1	7228	3388	16313	4030	0.5168211888	0.1991291808	0.09778107855	0.0831838132	0	0.01814193911	0.05015407084	0.002759026075	0.03202970262	dien.mid	0.5168211888	(0.479,0.582]	dien.mid	21	73	5242	9075	TGTGACTACGCCAGTC-1	3	1.269624599	-1.481371643	Section_1	TGGTTGGGAGA	negative	negative	negative	negative	negative	negative	negative	negative	negative	negative	negative	negative	negative	negative	negative	negative	negative	negative	negative
TGTGTCGCGAGTTGCA_S1	11	yes	TGTGTCGCGAGTTGCA_S1	33269	7265	18080	5860	0.2044773114	0.5387260609	0.2567206953	0	0	2.60E-06	4.48E-05	1.05E-05	1.81E-05	tel	0.5387260609	(0.479,0.582]	tel	24	36	5760	5287	TGTGTCGCGAGTTGCA-1	3	-1.168299802	-1.104872311	Section_1	negative	negative	negative	TTTTTCAGTGA	TTAATCACGAT	AGCGTAGATGA	TCGTACAGAGA	TTGGCTAGTAT	AACGCCATTTT	negative	TGATTATTTAA	AGGTGAAGAAA	negative	ACGCGCCAGTT	negative	negative	negative	ACGCCGCGCTA	AGAATCCCACA	negative
TGTTCCGCTTCCATGA_S1	2	yes	TGTTCCGCTTCCATGA_S1	17051	5287	17232	5279	0.4751894103	0.2940893785	0.1234639615	0.07677792349	0	0	0.03047932623	0	0	dien.mid	0.4751894103	(0.405,0.479]	dien.mid	36	44	7899	6097	TGTTCCGCTTCCATGA-1	3	-0.6411810129	0.4011250144	Section_1	negative	negative	negative	negative	negative	negative	negative	negative	negative	negative	negative	negative	negative	negative	TTGTGTCTAGT	negative	negative	ACGCCGCGCTA	negative	negative
TGTTCGTATTGCGGTG_S1	0	no	TGTTCGTATTGCGGTG_S1	5117	2045	16314	3865	0.2478039701	0.0005657658787	0.1098467855	0.02435131304	0.02369092805	0.0002260065607	0.5791120911	0.00011689963	0.01428624015	mesen	0.5791120911	(0.479,0.582]	mesen	49	61	10221	7826	TGTTCGTATTGCGGTG-1	3	0.4789464145	2.032622117	Section_1	negative	negative	negative	negative	negative	negative	negative	negative	negative	negative	negative	negative	negative	negative	negative	negative	negative	negative	negative	negative
TGTTCTTCCATTGACT_S1	3	yes	TGTTCTTCCATTGACT_S1	28743	6760	18325	6202	0.3125628802	0.6800705548	0.0006775022233	0	0.006529828327	0	0.0001180442934	2.77E-05	1.35E-05	tel	0.6800705548	(0.582,1]	tel	33	43	7365	5997	TGTTCTTCCATTGACT-1	3	-0.7070708615	0.02462568302	Section_1	negative	negative	AAAGGGGAGTA	TTTTTCAGTGA	negative	negative	negative	TTGGCTAGTAT	negative	negative	negative	negative	negative	negative	negative	negative	negative	negative	negative	negative
TGTTTCGGTACTTCTC_S1	1	yes	TGTTTCGGTACTTCTC_S1	30628	7040	18258	6103	0.3455007139	0.09946020342	0.5292927225	0	0.003759617167	0.006930109515	0.009648503251	0.001972979733	0.003435150585	hind	0.5292927225	(0.479,0.582]	hind	18	56	4700	7338	TGTTTCGGTACTTCTC-1	3	0.1494971712	-1.857870974	Section_1	TGGTTGGGAGA	negative	negative	negative	negative	negative	negative	negative	negative	negative	negative	negative	negative	negative	negative	negative	negative	negative	negative	negative
TTAACCAACCCTCCCT_S1	1	yes	TTAACCAACCCTCCCT_S1	21209	6605	18794	6590	0.4383668039	0.1768399979	0.2232528358	0.002456798854	0.05151792629	0.02962472845	0.04328576831	0.008812831459	0.02584230905	dien.mid	0.4383668039	(0.405,0.479]	dien.mid	19	55	4878	7235	TTAACCAACCCTCCCT-1	3	0.08360732251	-1.732371197	Section_1	TGGTTGGGAGA	negative	negative	negative	negative	negative	negative	negative	negative	negative	negative	negative	negative	negative	negative	negative	negative	negative	negative	negative
TTAAGCGCCTGACCCA_S1	8	yes	TTAAGCGCCTGACCCA_S1	12962	4873	16365	4872	0.2198725503	0.4165365859	0.2566338494	0.03159022999	0.01213196582	0.01597338268	0.04689720228	0.0001266581108	0.0002375755709	tel	0.4165365859	(0.405,0.479]	tel	30	44	6831	6101	TTAAGCGCCTGACCCA-1	3	-0.6411810129	-0.3518736484	Section_1	negative	negative	AAAGGGGAGTA	TTTTTCAGTGA	TTAATCACGAT	AGCGTAGATGA	TCGTACAGAGA	TTGGCTAGTAT	negative	negative	negative	negative	negative	ACGCGCCAGTT	negative	negative	negative	ACGCCGCGCTA	negative	negative
TTAATGTAGACCAGGT_S1	0	no	TTAATGTAGACCAGGT_S1	20284	6587	18724	6577	0.5646063738	0.1267694981	0.1720176665	0.04292871776	0.02612939966	0	0.03447506331	0.008691508542	0.02438177227	dien.mid	0.5646063738	(0.479,0.582]	dien.mid	30	68	6842	8557	TTAATGTAGACCAGGT-1	3	0.9401753552	-0.3518736484	Section_1	negative	negative	negative	negative	negative	negative	negative	negative	negative	negative	negative	negative	negative	negative	negative	negative	negative	negative	negative	negative
TTACAACTACGCATCC_S1	1	yes	TTACAACTACGCATCC_S1	18859	6146	18310	6134	0.3829543175	0.1036742549	0.4723713983	0.01949887726	0	0.01180031588	0.005219128253	0	0.004481707912	hind	0.4723713983	(0.405,0.479]	hind	24	52	5767	6924	TTACAACTACGCATCC-1	3	-0.1140622235	-1.104872311	Section_1	negative	negative	negative	negative	negative	negative	negative	TTGGCTAGTAT	negative	negative	negative	negative	negative	negative	negative	negative	negative	negative	negative	negative
TTACCATTGATTACCC_S1	0	no	TTACCATTGATTACCC_S1	11544	5088	16170	5124	0.5099372783	0.1096388094	0.2545895792	0.09333476538	7.97E-05	0.005214387322	0.02690673639	0.0001620299315	0.0001367091331	dien.mid	0.5099372783	(0.479,0.582]	dien.mid	34	28	7536	4461	TTACCATTGATTACCC-1	3	-1.695418592	0.1501254602	Section_1	negative	negative	negative	negative	negative	negative	negative	negative	negative	negative	negative	negative	negative	negative	negative	negative	negative	negative	negative	negative
TTACTCCGGCCGGGAA_S1	1	yes	TTACTCCGGCCGGGAA_S1	24933	7128	18678	7028	0.4254055224	0.006282566621	0.5436561694	0.01315032345	0.001203039265	0.0004054401143	0.008867749951	0	0.00102918885	hind	0.5436561694	(0.479,0.582]	hind	34	78	7558	9577	TTACTCCGGCCGGGAA-1	3	1.599073842	0.1501254602	Section_1	TGGTTGGGAGA	negative	negative	negative	negative	negative	negative	negative	negative	negative	negative	negative	negative	negative	negative	negative	negative	negative	negative	negative
TTACTCTGGTACGTAC_S1	0	no	TTACTCTGGTACGTAC_S1	54917	9347	17587	5781	0.1588100221	0.04334869666	0.769306044	0	0.02235814312	0	0	0.00609861037	7.85E-05	hind	0.769306044	(0.582,1]	hind	43	31	9140	4761	TTACTCTGGTACGTAC-1	3	-1.497749046	1.279623454	Section_1	negative	negative	negative	negative	negative	negative	negative	negative	negative	negative	negative	negative	negative	negative	negative	negative	negative	negative	negative	negative
TTACTGGGATATTTCA_S1	1	yes	TTACTGGGATATTTCA_S1	3419	1556	16622	4269	0.2626280833	0.1176356781	0.1720722182	0.04725883149	0.02262544602	0	0.2963879725	0	0.08139177041	mesen	0.2963879725	[0.252,0.405]	low_maxscore	44	54	9328	7114	TTACTGGGATATTTCA-1	3	0.01771747384	1.405123232	Section_1	negative	ACCCCTCTCCA	negative	negative	negative	negative	negative	negative	negative	negative	negative	negative	negative	negative	negative	negative	negative	negative	negative	negative
TTAGAAGAACATGACT_S1	0	no	TTAGAAGAACATGACT_S1	3293	1477	16584	4346	0.2545734691	0.06807608342	0.1370149466	0.02684866709	0	0	0.4385866139	0	0.07490021985	mesen	0.4385866139	(0.405,0.479]	mesen	52	64	10756	8131	TTAGAAGAACATGACT-1	3	0.6766159605	2.409121449	Section_1	negative	negative	negative	negative	negative	negative	negative	negative	negative	negative	negative	negative	negative	negative	negative	negative	negative	negative	negative	negative
TTAGTAGGGCGGCGGG_S1	0	no	TTAGTAGGGCGGCGGG_S1	15193	5787	16365	5774	0.420815878	0.1099339087	0.3039327318	0.1229221397	0	0	0.03748272779	0.003197542785	0.001715071213	dien.mid	0.420815878	(0.405,0.479]	dien.mid	34	26	7535	4257	TTAGTAGGGCGGCGGG-1	3	-1.827198289	0.1501254602	Section_1	negative	negative	negative	negative	negative	negative	negative	negative	negative	negative	negative	negative	negative	negative	negative	negative	negative	negative	negative	negative
TTATATACGCTGTCAC_S1	0	no	TTATATACGCTGTCAC_S1	17229	5970	17307	5964	0.3016682783	0	0.4509134815	0	0.05531138125	0	0.1662764633	0.01466647519	0.01116392051	hind	0.4509134815	(0.405,0.479]	hind	38	74	8269	9164	TTATATACGCTGTCAC-1	3	1.335514447	0.6521245687	Section_1	negative	negative	negative	negative	negative	negative	negative	negative	negative	negative	negative	negative	negative	negative	negative	negative	negative	negative	negative	negative
TTATATTTGGCAATCC_S1	0	no	TTATATTTGGCAATCC_S1	12244	4892	16421	4893	0.3501548007	0.2915192743	0.217937186	0.05217283847	0	0	0.06660604312	0.01190218983	0.009707667631	dien.mid	0.3501548007	[0.252,0.405]	low_maxscore	26	64	6128	8150	TTATATTTGGCAATCC-1	3	0.6766159605	-0.853872757	Section_1	negative	negative	negative	negative	negative	negative	negative	negative	negative	negative	negative	negative	negative	negative	negative	negative	negative	negative	negative	negative
TTATCTGTATCATAAC_S1	1	yes	TTATCTGTATCATAAC_S1	7181	3658	16200	4224	0.359097837	0.2708088342	0.2144937073	0	0	0.03145193606	0.1047339014	0.01452440017	0.00488938381	dien.mid	0.359097837	[0.252,0.405]	low_maxscore	22	60	5414	7744	TTATCTGTATCATAAC-1	3	0.4130565659	-1.355871866	Section_1	TGGTTGGGAGA	negative	negative	negative	negative	negative	negative	negative	negative	negative	negative	negative	negative	negative	negative	negative	negative	negative	negative	negative
TTATGAATGAAAGGGA_S1	0	no	TTATGAATGAAAGGGA_S1	3461	1611	16524	4276	0.2590206056	0.09902547454	0.2305081069	0.1164817889	0	0.02064032114	0.2307065665	0	0.04361713638	dien.mid	0.2590206056	[0.252,0.405]	low_maxscore	41	63	8798	8037	TTATGAATGAAAGGGA-1	3	0.6107261119	1.0286239	Section_1	negative	negative	negative	negative	negative	negative	negative	negative	negative	negative	negative	negative	negative	negative	negative	negative	negative	negative	negative	negative
TTATGACAAACTGGAT_S1	2	yes	TTATGACAAACTGGAT_S1	18652	6349	18239	6337	0.3753569543	0.1018729756	0.4112415007	0	0.02644022231	0.02674578682	0.02402551954	0.001098373451	0.03321866726	hind	0.4112415007	(0.405,0.479]	hind	27	35	6293	5183	TTATGACAAACTGGAT-1	3	-1.234189651	-0.7283729799	Section_1	negative	negative	negative	negative	negative	negative	negative	negative	negative	negative	negative	AGGTGAAGAAA	TTTCGCTGTTA	negative	negative	negative	negative	negative	negative	negative
TTATTAGAGCGTGTTC_S1	0	no	TTATTAGAGCGTGTTC_S1	28098	7134	18514	6683	0.09177867049	0	0.07183381718	0.6654044148	3.21E-06	0.08797753305	0.08294519621	0	5.72E-05	pns	0.6654044148	(0.582,1]	pns	46	70	9691	8749	TTATTAGAGCGTGTTC-1	3	1.071955053	1.656122786	Section_1	negative	negative	negative	negative	negative	negative	negative	negative	negative	negative	negative	negative	negative	negative	negative	negative	negative	negative	negative	negative
TTCAAAGTCTCTAGCC_S1	0	no	TTCAAAGTCTCTAGCC_S1	7736	3030	16773	3666	0.3885404767	0.08198027003	0.1920441441	0.04918191078	0.02695845202	0.05142942546	0.1038821433	0.001998395468	0.1039847821	dien.mid	0.3885404767	[0.252,0.405]	low_maxscore	35	75	7735	9269	TTCAAAGTCTCTAGCC-1	3	1.401404296	0.2756252373	Section_1	negative	negative	negative	negative	negative	negative	negative	negative	negative	negative	negative	negative	negative	negative	negative	negative	negative	negative	negative	negative
TTCAACGACCCGACCG_S1	5	yes	TTCAACGACCCGACCG_S1	15944	5006	16787	4994	0.3294914203	0.1187148098	0.419414019	0.03540507247	0.04244742123	0.00251854378	0.05200871344	0	0	hind	0.419414019	(0.405,0.479]	hind	20	48	5053	6518	TTCAACGACCCGACCG-1	3	-0.3776216182	-1.60687142	Section_1	TGGTTGGGAGA	negative	negative	TTTTTCAGTGA	TTAATCACGAT	negative	negative	negative	AACGCCATTTT	negative	TGATTATTTAA	negative	negative	negative	negative	negative	negative	negative	negative	negative
TTCACGAAAGGATCAC_S1	0	no	TTCACGAAAGGATCAC_S1	21458	5445	18619	5419	0.1459266699	0.04208505818	0.01521446769	0	0	0	0.7197121423	0	0.07706166193	mesen	0.7197121423	(0.582,1]	mesen	38	54	8260	7118	TTCACGAAAGGATCAC-1	3	0.01771747384	0.6521245687	Section_1	negative	negative	negative	negative	negative	negative	negative	negative	negative	negative	negative	negative	negative	negative	negative	negative	negative	negative	negative	negative
TTCCTCGAGGGTGTCT_S1	3	yes	TTCCTCGAGGGTGTCT_S1	33027	7017	18013	5603	0.3402209286	0.1050421581	0.5547069814	0	0	1.96E-05	1.03E-05	0	0	hind	0.5547069814	(0.479,0.582]	hind	21	49	5231	6620	TTCCTCGAGGGTGTCT-1	3	-0.3117317695	-1.481371643	Section_1	TGGTTGGGAGA	negative	negative	negative	negative	negative	negative	negative	AACGCCATTTT	negative	negative	negative	negative	ACGCGCCAGTT	negative	negative	negative	negative	negative	negative
TTCGACGGGAAGGGCG_S1	14	yes	TTCGACGGGAAGGGCG_S1	29552	6591	18231	5860	0.06732762428	0.7440412721	0.04342318043	0.05336111737	0.02546353562	0	0.05433627281	0.007410713311	0.004636284115	tel	0.7440412721	(0.582,1]	tel	24	44	5763	6106	TTCGACGGGAAGGGCG-1	3	-0.6411810129	-1.104872311	Section_1	TGGTTGGGAGA	negative	negative	TTTTTCAGTGA	TTAATCACGAT	AGCGTAGATGA	TCGTACAGAGA	TTGGCTAGTAT	AACGCCATTTT	ACCTTGCCGCT	TGATTATTTAA	AGGTGAAGAAA	TTTCGCTGTTA	ACGCGCCAGTT	negative	negative	negative	ACGCCGCGCTA	AGAATCCCACA	negative
TTCGCACTCGCGTGCT_S1	11	yes	TTCGCACTCGCGTGCT_S1	21984	6409	18759	6393	0.2002902472	0.7072458432	0.0267069948	0	0	0.01086763472	0.03803984964	0.007961925286	0.008887505115	tel	0.7072458432	(0.582,1]	tel	25	45	5942	6207	TTCGCACTCGCGTGCT-1	3	-0.5752911642	-0.9793725341	Section_1	negative	negative	negative	TTTTTCAGTGA	TTAATCACGAT	AGCGTAGATGA	TCGTACAGAGA	TTGGCTAGTAT	negative	negative	TGATTATTTAA	negative	TTTCGCTGTTA	ACGCGCCAGTT	negative	negative	TGGGTCTGGGA	ACGCCGCGCTA	AGAATCCCACA	negative
TTCGGGACTAATCGCG_S1	0	no	TTCGGGACTAATCGCG_S1	16336	5215	16898	5208	0.2427417139	0	0.1921890255	0.02146461237	0.05088760985	0.01742748516	0.1846532265	0.009912552962	0.2807237737	epi	0.2807237737	[0.252,0.405]	low_maxscore	36	72	7912	8961	TTCGGGACTAATCGCG-1	3	1.20373475	0.4011250144	Section_1	negative	negative	negative	negative	negative	negative	negative	negative	negative	negative	negative	negative	negative	negative	negative	negative	negative	negative	negative	negative
TTCGTACTCCAGAACG_S1	0	no	TTCGTACTCCAGAACG_S1	22762	6749	18797	6731	0.4323987	0.0008661411898	0.5666114254	3.84E-05	0	4.36E-05	0	1.03E-05	3.15E-05	hind	0.5666114254	(0.479,0.582]	hind	29	29	6647	4567	TTCGTACTCCAGAACG-1	3	-1.629528743	-0.4773734256	Section_1	negative	negative	negative	negative	negative	negative	negative	negative	negative	negative	negative	negative	negative	negative	negative	negative	negative	negative	negative	negative
TTCTTAGTGGCTCAGA_S1	0	no	TTCTTAGTGGCTCAGA_S1	20771	5762	18613	5743	0.3140725252	0.1034290663	0.2308574093	0	0.1150473977	0.02472807349	0.08502109638	0	0.1268444316	dien.mid	0.3140725252	[0.252,0.405]	low_maxscore	17	61	4525	7850	TTCTTAGTGGCTCAGA-1	3	0.4789464145	-1.983370751	Section_1	negative	negative	negative	negative	negative	negative	negative	negative	negative	negative	negative	negative	negative	negative	negative	negative	negative	negative	negative	negative
TTCTTGGAGTAATGAG_S1	0	no	TTCTTGGAGTAATGAG_S1	4834	2273	16187	4042	0.3054570367	0.1931798783	0.2440682257	0.1079891944	0	0	0.1175919121	0.006457006276	0.02525674649	dien.mid	0.3054570367	[0.252,0.405]	low_maxscore	21	79	5244	9689	TTCTTGGAGTAATGAG-1	3	1.664963691	-1.481371643	Section_1	negative	negative	negative	negative	negative	negative	negative	negative	negative	negative	negative	negative	negative	negative	negative	negative	negative	negative	negative	negative
TTGAAGAATTCCCAGG_S1	2	yes	TTGAAGAATTCCCAGG_S1	20381	6510	18725	6497	0.3811700362	0.4386610555	0.07020676683	0.05264045575	0	0.01028528821	0.03515989387	0.001305274816	0.0105712289	tel	0.4386610555	(0.405,0.479]	tel	32	50	7190	6714	TTGAAGAATTCCCAGG-1	3	-0.2458419208	-0.1008740941	Section_1	negative	negative	AAAGGGGAGTA	negative	TTAATCACGAT	negative	negative	negative	negative	negative	negative	negative	negative	negative	negative	negative	negative	negative	negative	negative
TTGAATATGGACTTTC_S1	1	yes	TTGAATATGGACTTTC_S1	9262	3719	16882	3985	0.221632598	0.08783036444	0.4294058922	0.1111540869	0.03536875026	0	0.07820896597	0.0001808981741	0.03621844401	hind	0.4294058922	(0.405,0.479]	hind	34	76	7557	9372	TTGAATATGGACTTTC-1	3	1.467294145	0.1501254602	Section_1	TGGTTGGGAGA	negative	negative	negative	negative	negative	negative	negative	negative	negative	negative	negative	negative	negative	negative	negative	negative	negative	negative	negative
TTGACATGAACGTGGA_S1	0	no	TTGACATGAACGTGGA_S1	28804	7198	18401	6623	0.4229295138	0	0.5093121261	0.01218207764	0.04569684987	0	0.009625063663	0.0001555610483	9.88E-05	hind	0.5093121261	(0.479,0.582]	hind	44	32	9318	4863	TTGACATGAACGTGGA-1	3	-1.431859197	1.405123232	Section_1	negative	negative	negative	negative	negative	negative	negative	negative	negative	negative	negative	negative	negative	negative	negative	negative	negative	negative	negative	negative
TTGACCATGTTCTCCG_S1	1	yes	TTGACCATGTTCTCCG_S1	6583	2744	16444	3685	0.3230114583	0.3335451447	0.150219597	0.08187876562	0.02661550723	0	0.06584027579	0.007517148137	0.01137210331	tel	0.3335451447	[0.252,0.405]	low_maxscore	24	78	5778	9584	TTGACCATGTTCTCCG-1	3	1.599073842	-1.104872311	Section_1	TGGTTGGGAGA	negative	negative	negative	negative	negative	negative	negative	negative	negative	negative	negative	negative	negative	negative	negative	negative	negative	negative	negative
TTGATCTAACTTTGTC_S1	8	yes	TTGATCTAACTTTGTC_S1	17500	5930	17495	5925	0.2417982437	0.5631230803	0.1574136802	0.001262699848	0.02041021186	0.001318861969	0.01338542616	0.0006943240145	0.0005934719783	tel	0.5631230803	(0.479,0.582]	tel	29	47	6655	6409	TTGATCTAACTTTGTC-1	3	-0.4435114668	-0.4773734256	Section_1	negative	negative	negative	negative	TTAATCACGAT	AGCGTAGATGA	negative	TTGGCTAGTAT	AACGCCATTTT	ACCTTGCCGCT	TGATTATTTAA	negative	negative	negative	negative	negative	TGGGTCTGGGA	ACGCCGCGCTA	negative	negative
TTGATTATGCAGATGA_S1	0	no	TTGATTATGCAGATGA_S1	12820	5161	16277	5159	0.2291498665	0.1062696559	0.6303919655	0.02190907346	0	0	0.003828997709	6.62E-05	0.008384250352	hind	0.6303919655	(0.582,1]	hind	27	33	6292	4978	TTGATTATGCAGATGA-1	3	-1.365969348	-0.7283729799	Section_1	negative	negative	negative	negative	negative	negative	negative	negative	negative	negative	negative	negative	negative	negative	negative	negative	negative	negative	negative	negative
TTGCACAATTCAGAAA_S1	1	yes	TTGCACAATTCAGAAA_S1	3539	1595	16562	4232	0.2673770281	0.09381989751	0.2651122211	0.04231113386	0.02622154572	0	0.2173307328	0.05165246415	0.03617497689	dien.mid	0.2673770281	[0.252,0.405]	low_maxscore	43	57	9151	7421	TTGCACAATTCAGAAA-1	3	0.2153870199	1.279623454	Section_1	negative	negative	negative	negative	negative	negative	negative	negative	negative	negative	negative	negative	negative	negative	negative	negative	negative	negative	negative	negative
TTGCACGGAGCAGCAC_S1	1	yes	TTGCACGGAGCAGCAC_S1	12505	4911	16417	4920	0.3813248523	0.2250568102	0.2485575372	0.05967957566	0.0002794735047	0.01524997277	0.04553954486	0.008603627031	0.01570860651	dien.mid	0.3813248523	[0.252,0.405]	low_maxscore	21	59	5236	7643	TTGCACGGAGCAGCAC-1	3	0.3471667172	-1.481371643	Section_1	negative	negative	negative	negative	negative	negative	negative	negative	negative	negative	TGATTATTTAA	negative	negative	negative	negative	negative	negative	negative	negative	negative
TTGCATGCTGATCACG_S1	0	no	TTGCATGCTGATCACG_S1	19144	6478	18450	6463	0.3906735449	0	0.457740183	0.08338911651	0	0	0.06819715554	0	0	hind	0.457740183	(0.405,0.479]	hind	41	35	8786	5172	TTGCATGCTGATCACG-1	3	-1.234189651	1.0286239	Section_1	negative	negative	negative	negative	negative	negative	negative	negative	negative	negative	negative	negative	negative	negative	negative	negative	negative	negative	negative	negative
TTGCCCTGATCACGGG_S1	0	no	TTGCCCTGATCACGGG_S1	7303	3698	16259	4234	0.5018868966	0.06080606046	0.2037250793	0.03583297874	0.03648324098	0.03723019357	0.1152451842	0.00280448393	0.005985882207	dien.mid	0.5018868966	(0.479,0.582]	dien.mid	36	34	7895	5074	TTGCCCTGATCACGGG-1	3	-1.3000795	0.4011250144	Section_1	negative	negative	negative	negative	negative	negative	negative	negative	negative	negative	negative	negative	negative	negative	negative	negative	negative	negative	negative	negative
TTGCTCCCATACCGGA_S1	0	no	TTGCTCCCATACCGGA_S1	23596	6619	18705	6573	0.3263102379	0.1258722727	0.5476712297	9.24E-05	1.83E-06	0	1.54E-05	3.66E-05	0	hind	0.5476712297	(0.479,0.582]	hind	22	72	5419	8972	TTGCTCCCATACCGGA-1	3	1.20373475	-1.355871866	Section_1	negative	negative	negative	negative	negative	negative	negative	negative	negative	negative	negative	negative	negative	negative	negative	negative	negative	negative	negative	negative
TTGCTGAAGGAACCAC_S1	1	yes	TTGCTGAAGGAACCAC_S1	15419	5640	16489	5629	0.3707392392	0.1302188705	0.3070074673	0	0.03239568944	0	0.1227055833	0.004087815962	0.03284533432	dien.mid	0.3707392392	[0.252,0.405]	low_maxscore	19	57	4879	7440	TTGCTGAAGGAACCAC-1	3	0.2153870199	-1.732371197	Section_1	TGGTTGGGAGA	negative	negative	negative	negative	negative	negative	negative	negative	negative	negative	negative	negative	negative	negative	negative	negative	negative	negative	negative
TTGCTGATCATGTTCG_S1	3	yes	TTGCTGATCATGTTCG_S1	22542	7240	18877	7224	0.4185471536	0.2780345703	0.1908719839	0.008231868671	0	0	0.08677807927	0.004286823272	0.01324952103	dien.mid	0.4185471536	(0.405,0.479]	dien.mid	33	57	7371	7429	TTGCTGATCATGTTCG-1	3	0.2153870199	0.02462568302	Section_1	TGGTTGGGAGA	ACCCCTCTCCA	negative	TTTTTCAGTGA	negative	negative	negative	negative	negative	negative	negative	negative	negative	negative	negative	negative	negative	negative	negative	negative
TTGGACATGTGGCTTA_S1	0	no	TTGGACATGTGGCTTA_S1	16271	5899	16772	5891	0.2474165723	4.59E-05	0.6848930409	0	0.03978672085	0	0.01420692013	0	0.01365083033	hind	0.6848930409	(0.582,1]	hind	41	29	8783	4558	TTGGACATGTGGCTTA-1	3	-1.629528743	1.0286239	Section_1	negative	negative	negative	negative	negative	negative	negative	negative	negative	negative	negative	negative	negative	negative	negative	negative	negative	negative	negative	negative
TTGGATTGGGTACCAC_S1	2	yes	TTGGATTGGGTACCAC_S1	21776	5944	18615	5933	0.2584906093	0.1784550956	0.3797214909	0.004484199315	0	0.03592987161	0.09676061918	0.01478809586	0.03137001823	hind	0.3797214909	[0.252,0.405]	low_maxscore	17	55	4522	7236	TTGGATTGGGTACCAC-1	3	0.08360732251	-1.983370751	Section_1	TGGTTGGGAGA	ACCCCTCTCCA	negative	negative	negative	negative	negative	negative	negative	negative	negative	negative	negative	negative	negative	negative	negative	negative	negative	negative
TTGGGACACTGCCCGC_S1	0	no	TTGGGACACTGCCCGC_S1	12420	5214	16304	5220	0.5648564762	0.06535223409	0.2309673468	0.07433836408	0.01692199376	0	0.04756358504	0	0	dien.mid	0.5648564762	(0.479,0.582]	dien.mid	28	70	6487	8763	TTGGGACACTGCCCGC-1	3	1.071955053	-0.6028732027	Section_1	negative	negative	negative	negative	negative	negative	negative	negative	negative	negative	negative	negative	negative	negative	negative	negative	negative	negative	negative	negative
TTGGGCGGCGGTTGCC_S1	0	no	TTGGGCGGCGGTTGCC_S1	18023	5520	17844	5514	0.2061669806	0.08717294653	0.5315053988	0.1198168114	0	0	0.04571021246	0	0.00962765019	hind	0.5315053988	(0.479,0.582]	hind	30	76	6845	9375	TTGGGCGGCGGTTGCC-1	3	1.467294145	-0.3518736484	Section_1	negative	negative	negative	negative	negative	negative	negative	negative	negative	negative	negative	negative	negative	negative	negative	negative	negative	negative	negative	negative
TTGTAATCCGTACTCG_S1	3	yes	TTGTAATCCGTACTCG_S1	22352	6577	18787	6549	0.4351969882	0.2130262674	0.05211573573	0.02711918169	0.006201677031	0.01254903278	0.1886709423	0.007283384942	0.05783678994	dien.mid	0.4351969882	(0.405,0.479]	dien.mid	35	55	7726	7223	TTGTAATCCGTACTCG-1	3	0.08360732251	0.2756252373	Section_1	negative	ACCCCTCTCCA	AAAGGGGAGTA	negative	negative	negative	negative	negative	negative	negative	negative	negative	negative	negative	negative	negative	negative	negative	negative	negative
TTGTCGTTCAGTTACC_S1	1	yes	TTGTCGTTCAGTTACC_S1	5673	3022	15750	4142	0.4592266772	0.1300459171	0.1559233456	0.05055517908	0	0.070528865	0.08786236699	0.01095520204	0.03490244699	dien.mid	0.4592266772	(0.405,0.479]	dien.mid	22	58	5413	7540	TTGTCGTTCAGTTACC-1	3	0.2812768685	-1.355871866	Section_1	TGGTTGGGAGA	negative	negative	negative	negative	negative	negative	negative	negative	negative	negative	negative	negative	negative	negative	negative	negative	negative	negative	negative
TTGTGGCCCTGACAGT_S1	2	yes	TTGTGGCCCTGACAGT_S1	25875	6653	18427	6473	0.5357065661	0.09569951825	0.3486088659	0	0	0.008218540156	0.005489393772	0.001846233747	0.004430882148	dien.mid	0.5357065661	(0.479,0.582]	dien.mid	18	60	4702	7747	TTGTGGCCCTGACAGT-1	3	0.4130565659	-1.857870974	Section_1	TGGTTGGGAGA	negative	negative	negative	negative	negative	negative	negative	AACGCCATTTT	negative	negative	negative	negative	negative	negative	negative	negative	negative	negative	negative
TTGTTCAGTGTGCTAC_S1	0	no	TTGTTCAGTGTGCTAC_S1	6168	3185	15898	4095	0.4286956476	0.2370689807	0.1853716921	0.04063058444	0.008343984255	0.0170727443	0.06285913412	0.006103368752	0.01385386367	dien.mid	0.4286956476	(0.405,0.479]	dien.mid	24	64	5772	8152	TTGTTCAGTGTGCTAC-1	3	0.6766159605	-1.104872311	Section_1	negative	negative	negative	negative	negative	negative	negative	negative	negative	negative	negative	negative	negative	negative	negative	negative	negative	negative	negative	negative
TTGTTGTGTGTCAAGA_S1	1	yes	TTGTTGTGTGTCAAGA_S1	26078	7113	18553	6933	0.1287361622	0.1245440284	0.6461675242	0.06379330075	0.006928951547	0	0.02259384092	0.0024358471	0.00480034481	hind	0.6461675242	(0.582,1]	hind	31	77	7024	9477	TTGTTGTGTGTCAAGA-1	3	1.533183993	-0.2263738713	Section_1	TGGTTGGGAGA	negative	negative	negative	negative	negative	negative	negative	negative	negative	negative	negative	negative	negative	negative	negative	negative	negative	negative	negative
AAACCGGGTAGGTACC_S2	2	yes	AAACCGGGTAGGTACC_S2	9388	3647	12037	3648	0.2225769843	0	0.09633408708	0.2071027278	0.03156537245	0	0.4047844153	0	0.03763641305	mesen	0.4047844153	(0.386,0.457]	mesen	42	28	9049	4457	AAACCGGGTAGGTACC-1	2	-0.1315909467	1.295454577	Section_2	negative	negative	negative	negative	negative	negative	negative	negative	negative	negative	TGATTATTTAA	negative	negative	negative	negative	TCAAAGGTATA	negative	negative	negative	negative
AAACCTCATGAAGTTG_S2	0	no	AAACCTCATGAAGTTG_S2	24516	6904	14640	6270	0.5292013613	0	0.17181711	0.1783494873	0.02687771958	0.02140342176	0.06712934933	0	0.005221550732	dien.mid	0.5292013613	(0.457,0.534]	dien.mid	37	19	8154	3542	AAACCTCATGAAGTTG-1	2	-0.7509432642	0.7575032099	Section_2	negative	negative	negative	negative	negative	negative	negative	negative	negative	negative	negative	negative	negative	negative	negative	negative	negative	negative	negative	negative
AAACTTGCAAACGTAT_S2	0	no	AAACTTGCAAACGTAT_S2	9724	3274	12177	3284	0.1524482124	0	0.04999461146	0.01396462378	0	0.01004613051	0.7084472843	0.02293822566	0.04216091186	mesen	0.7084472843	(0.534,0.998]	mesen	45	19	9578	3534	AAACTTGCAAACGTAT-1	2	-0.7509432642	1.618225398	Section_2	negative	negative	negative	negative	negative	negative	negative	negative	negative	negative	negative	negative	negative	negative	negative	negative	negative	negative	negative	negative
AAAGACTGGGCGCTTT_S2	2	yes	AAAGACTGGGCGCTTT_S2	18330	5540	14376	5488	0.4696500213	0.2204105914	0.1182210302	0	0.03930359706	0.04009046369	0.0995051224	0	0.01281917394	dien.mid	0.4696500213	(0.457,0.534]	dien.mid	29	15	6729	3140	AAAGACTGGGCGCTTT-1	2	-1.026210961	-0.103218978	Section_2	negative	negative	AAAGGGGAGTA	negative	negative	negative	negative	negative	negative	negative	negative	negative	negative	negative	TTGTGTCTAGT	negative	negative	negative	negative	negative
AAAGGGCAGCTTGAAT_S2	0	no	AAAGGGCAGCTTGAAT_S2	13673	5209	13531	5207	0.5651890401	0.108138267	0.1022226157	0.05324746077	0	0.02272883345	0.1387409735	0	0.009732809485	dien.mid	0.5651890401	(0.534,0.998]	dien.mid	24	26	5845	4270	AAAGGGCAGCTTGAAT-1	2	-0.269224795	-0.6411703454	Section_2	negative	negative	negative	negative	negative	negative	negative	negative	negative	negative	negative	negative	negative	negative	negative	negative	negative	negative	negative	negative
AAAGTCGACCCTCAGT_S2	1	yes	AAAGTCGACCCTCAGT_S2	22384	6610	14429	6257	0.4517234895	0	0.329730701	0.03387733216	0.03409065124	0.0284358161	0.08401878398	0.00567322805	0.03244999793	dien.mid	0.4517234895	(0.386,0.457]	dien.mid	37	15	8152	3133	AAAGTCGACCCTCAGT-1	2	-1.026210961	0.7575032099	Section_2	negative	ACCCCTCTCCA	negative	negative	negative	negative	negative	negative	negative	negative	negative	negative	negative	negative	negative	negative	negative	negative	negative	negative
AAATGCTCGTTACGTT_S2	0	no	AAATGCTCGTTACGTT_S2	4024	2429	11285	3242	0.417475949	0.04873083045	0.2830777992	0.04519568983	0.0009641903748	0.01649371872	0.1591105518	0.007022664064	0.02192860664	dien.mid	0.417475949	(0.386,0.457]	dien.mid	16	24	4421	4073	AAATGCTCGTTACGTT-1	2	-0.4068586434	-1.501892533	Section_2	negative	negative	negative	negative	negative	negative	negative	negative	negative	negative	negative	negative	negative	negative	negative	negative	negative	negative	negative	negative
AAATGGTCAATGTGCC_S2	0	no	AAATGGTCAATGTGCC_S2	7888	3811	11749	3858	0.3216213772	0	0.3670509709	0.06319002147	0.08250279978	0.001432380557	0.1640429499	7.97E-06	0.00015153086	hind	0.3670509709	[0.219,0.386]	low_maxscore	33	51	7460	6818	AAATGGTCAATGTGCC-1	2	1.451198309	0.327142116	Section_2	negative	negative	negative	negative	negative	negative	negative	negative	negative	negative	negative	negative	negative	negative	negative	negative	negative	negative	negative	negative
AAATTAATAAGCGCGA_S2	1	yes	AAATTAATAAGCGCGA_S2	27863	7152	14454	5853	0.5875938488	0.01997981793	0.2600718667	0.1022985321	0.0005073166582	0	0.02155164595	0.0008068869322	0.007190084811	dien.mid	0.5875938488	(0.534,0.998]	dien.mid	32	4	7256	2013	AAATTAATAAGCGCGA-1	2	-1.783197127	0.2195518425	Section_2	TGGTTGGGAGA	negative	negative	negative	negative	negative	negative	negative	negative	negative	negative	negative	negative	negative	negative	negative	negative	negative	negative	negative
AAATTTGCGGGTGTGG_S2	0	no	AAATTTGCGGGTGTGG_S2	6581	2691	12376	2970	0.1169778486	0.04256171298	0.01341084773	0.01917793988	0.0001396846554	0	0.6475848287	0.0004696865819	0.1596774508	mesen	0.6475848287	(0.534,0.998]	mesen	47	33	9941	4964	AAATTTGCGGGTGTGG-1	2	0.2124936741	1.833405945	Section_2	negative	negative	negative	negative	negative	negative	negative	negative	negative	negative	negative	negative	negative	negative	negative	negative	negative	negative	negative	negative
AACAACTGGTAGTTGC_S2	1	yes	AACAACTGGTAGTTGC_S2	13719	5454	13570	5446	0.3954252992	0.09369780007	0.1251080588	0.1031734043	0.01834586733	0	0.1644357711	0.01223732305	0.08757647606	dien.mid	0.3954252992	(0.386,0.457]	dien.mid	28	42	6566	5902	AACAACTGGTAGTTGC-1	2	0.8318459915	-0.2108092515	Section_2	TGGTTGGGAGA	negative	negative	negative	negative	negative	negative	negative	negative	negative	negative	negative	negative	negative	negative	negative	negative	negative	negative	negative
AACAATTACTCTACGC_S2	4	yes	AACAATTACTCTACGC_S2	11684	4446	12419	4436	0.2754612927	0.186768737	0.1355412545	0.04050402957	0.02731343236	0.03104680109	0.2164775357	0	0.086886917	dien.mid	0.2754612927	[0.219,0.386]	low_maxscore	29	25	6734	4163	AACAATTACTCTACGC-1	2	-0.3380417192	-0.103218978	Section_2	negative	negative	negative	negative	negative	negative	negative	negative	negative	negative	negative	negative	negative	ACGCGCCAGTT	negative	negative	TGGGTCTGGGA	negative	negative	negative
AACACGAGACGCGGCC_S2	0	no	AACACGAGACGCGGCC_S2	11006	3564	12330	3557	0.1330607458	0	0.04503205672	0.04777107811	0.01697697448	0.03960804373	0.676529989	0	0.04102111216	mesen	0.676529989	(0.534,0.998]	mesen	45	21	9579	3739	AACACGAGACGCGGCC-1	2	-0.6133094158	1.618225398	Section_2	negative	negative	negative	negative	negative	negative	negative	negative	negative	negative	negative	negative	negative	negative	negative	negative	negative	negative	negative	negative
AACAGGATGGGCCGCG_S2	0	no	AACAGGATGGGCCGCG_S2	8398	4123	11763	4140	0.456272839	0.01978595458	0.1524505019	0.08535302746	0.01697290221	0.0224516637	0.1946275252	0.001230318409	0.05085526761	dien.mid	0.456272839	(0.386,0.457]	dien.mid	29	31	6737	4776	AACAGGATGGGCCGCG-1	2	0.07485982576	-0.103218978	Section_2	negative	negative	negative	negative	negative	negative	negative	negative	negative	negative	negative	negative	negative	negative	negative	negative	negative	negative	negative	negative
AACCAAGACTTCTCTG_S2	0	no	AACCAAGACTTCTCTG_S2	19481	6619	14644	6531	0.5346254515	0.06004159328	0.1657187825	0.08246595477	0	0.009860585493	0.0994057426	0.002156435322	0.04572545448	dien.mid	0.5346254515	(0.534,0.998]	dien.mid	36	24	7979	4054	AACCAAGACTTCTCTG-1	2	-0.4068586434	0.6499129364	Section_2	negative	negative	negative	negative	negative	negative	negative	negative	negative	negative	negative	negative	negative	negative	negative	negative	negative	negative	negative	negative
AACCATGGGATCGCTA_S2	1	yes	AACCATGGGATCGCTA_S2	10292	4428	11991	4422	0.39121119	0.0993765998	0.2815768328	0.0711922023	0	0.0143451642	0.1061208231	0	0.03617718781	dien.mid	0.39121119	(0.386,0.457]	dien.mid	14	30	4068	4688	AACCATGGGATCGCTA-1	2	0.006042901597	-1.71707308	Section_2	TGGTTGGGAGA	negative	negative	negative	negative	negative	negative	negative	negative	negative	negative	negative	negative	negative	negative	negative	negative	negative	negative	negative
AACCCAGAGACGGAGA_S2	0	no	AACCCAGAGACGGAGA_S2	6841	3499	12105	3617	0.4735216689	0.06419021175	0.1945258103	0.04362780448	0	0.07009305076	0.1444229402	0.005947164605	0.003671349047	dien.mid	0.4735216689	(0.457,0.534]	dien.mid	15	39	4251	5608	AACCCAGAGACGGAGA-1	2	0.625395219	-1.609482807	Section_2	negative	negative	negative	negative	negative	negative	negative	negative	negative	negative	negative	negative	negative	negative	negative	negative	negative	negative	negative	negative
AACGATAGAAGGGCCG_S2	0	no	AACGATAGAAGGGCCG_S2	10053	3602	12158	3599	0.3704829498	0.3303723835	0.1129961076	0.100540795	0	0	0.03461918159	0.006488341457	0.04450024093	dien.mid	0.3704829498	[0.219,0.386]	low_maxscore	15	53	4259	7039	AACGATAGAAGGGCCG-1	2	1.588832157	-1.609482807	Section_2	negative	negative	negative	negative	negative	negative	negative	negative	negative	negative	negative	negative	negative	negative	negative	negative	negative	negative	negative	negative
AACGGCCATCTCCGGT_S2	0	no	AACGGCCATCTCCGGT_S2	5954	2594	12319	2991	0.2070273685	0.0005168656566	0.03293559029	0.03010195167	0	0	0.4708821555	0.0009322495858	0.2576038188	mesen	0.4708821555	(0.457,0.534]	mesen	47	39	9945	5577	AACGGCCATCTCCGGT-1	2	0.625395219	1.833405945	Section_2	negative	negative	negative	negative	negative	negative	negative	negative	negative	negative	negative	negative	negative	negative	negative	negative	negative	negative	negative	negative
AACGTACTGTGGGTAC_S2	0	no	AACGTACTGTGGGTAC_S2	18766	5342	14445	5240	0.0543798712	0	0.001867793913	0.00243250702	0	0.01073404449	0.8382666876	0	0.09231909574	mesen	0.8382666876	(0.534,0.998]	mesen	48	42	10124	5883	AACGTACTGTGGGTAC-1	2	0.8318459915	1.940996218	Section_2	negative	negative	negative	negative	negative	negative	negative	negative	negative	negative	negative	negative	negative	negative	negative	negative	negative	negative	negative	negative
AACGTCAGACTAGTGG_S2	0	no	AACGTCAGACTAGTGG_S2	13198	5192	13188	5182	0.5507136143	0	0.1836263793	0.1368006388	0.01551278019	0.01458866858	0.07295851057	0	0.02579940833	dien.mid	0.5507136143	(0.534,0.998]	dien.mid	24	40	5853	5702	AACGTCAGACTAGTGG-1	2	0.6942121432	-0.6411703454	Section_2	negative	negative	negative	negative	negative	negative	negative	negative	negative	negative	negative	negative	negative	negative	negative	negative	negative	negative	negative	negative
AACTCAAGTTAATTGC_S2	0	no	AACTCAAGTTAATTGC_S2	14612	5604	14004	5587	0.08820886191	0	0.2273630057	0.1528761188	0.09029017821	0.1753188631	0.2180468935	0	0.04789607883	hind	0.2273630057	[0.219,0.386]	low_maxscore	38	44	8346	6097	AACTCAAGTTAATTGC-1	2	0.9694798398	0.8650934834	Section_2	negative	negative	negative	negative	negative	negative	negative	negative	negative	negative	negative	negative	negative	negative	negative	negative	negative	negative	negative	negative
AACTTCTGCGTCTATC_S2	0	no	AACTTCTGCGTCTATC_S2	15656	5530	14256	5524	0.4618624903	0.02934056568	0.314352405	0.09393010593	0	0.01226694151	0.07113416867	0.006729636713	0.01038368618	dien.mid	0.4618624903	(0.457,0.534]	dien.mid	18	18	4773	3458	AACTTCTGCGTCTATC-1	2	-0.8197601883	-1.286711986	Section_2	negative	negative	negative	negative	negative	negative	negative	negative	negative	negative	negative	negative	negative	negative	negative	negative	negative	negative	negative	negative
AACTTGCCCGTATGCA_S2	1	yes	AACTTGCCCGTATGCA_S2	11840	4594	12451	4588	0.4483983905	0.05552643477	0.155406954	0.05080989208	0.0002251668936	0.0002032088637	0.2856223573	0.0001222327162	0.003685362836	dien.mid	0.4483983905	(0.386,0.457]	dien.mid	29	27	6735	4367	AACTTGCCCGTATGCA-1	2	-0.2004078709	-0.103218978	Section_2	negative	negative	negative	negative	negative	negative	negative	negative	negative	negative	negative	AGGTGAAGAAA	negative	negative	negative	negative	negative	negative	negative	negative
AACTTGCGTTCTCGCG_S2	0	no	AACTTGCGTTCTCGCG_S2	7968	3767	11797	3798	0.4286782377	0.08888832258	0.2550770715	0.05078136984	0.02911547203	0	0.0994332389	0.009031720686	0.03899456684	dien.mid	0.4286782377	(0.386,0.457]	dien.mid	14	20	4063	3666	AACTTGCGTTCTCGCG-1	2	-0.68212634	-1.71707308	Section_2	negative	negative	negative	negative	negative	negative	negative	negative	negative	negative	negative	negative	negative	negative	negative	negative	negative	negative	negative	negative
AACTTTACGGGAGCTT_S2	1	yes	AACTTTACGGGAGCTT_S2	19808	5583	14302	5459	0.5888928985	0	0.2262524897	0.06963092662	0.02281219936	0	0.06146376811	0	0.03094771777	dien.mid	0.5888928985	(0.534,0.998]	dien.mid	31	7	7080	2320	AACTTTACGGGAGCTT-1	2	-1.576746354	0.111961569	Section_2	TGGTTGGGAGA	negative	negative	negative	negative	negative	negative	negative	negative	negative	negative	negative	negative	negative	negative	negative	negative	negative	negative	negative
AAGAAGGATCAGTTAG_S2	0	no	AAGAAGGATCAGTTAG_S2	7376	3697	11842	3773	0.3478820995	0.09769395265	0.2454353796	0.1164412358	0	0	0.1524142707	0	0.04013306171	dien.mid	0.3478820995	[0.219,0.386]	low_maxscore	13	25	3887	4178	AAGAAGGATCAGTTAG-1	2	-0.3380417192	-1.824663354	Section_2	negative	negative	negative	negative	negative	negative	negative	negative	negative	negative	negative	negative	negative	negative	negative	negative	negative	negative	negative	negative
AAGAGATGAATCGGTA_S2	2	yes	AAGAGATGAATCGGTA_S2	15719	5507	14281	5494	0.3963888472	0.1551911492	0.08736468898	0.02361550537	0.01514461488	0.01863237495	0.2244516603	0	0.07921115911	dien.mid	0.3963888472	(0.386,0.457]	dien.mid	27	27	6379	4369	AAGAGATGAATCGGTA-1	2	-0.2004078709	-0.3183995249	Section_2	TGGTTGGGAGA	negative	negative	negative	TTAATCACGAT	negative	negative	negative	negative	negative	negative	negative	negative	negative	negative	negative	negative	negative	negative	negative
AAGAGGATGTACGCGA_S2	2	yes	AAGAGGATGTACGCGA_S2	13039	4493	13079	4487	0.1875506467	0.01447454256	0.1017721471	0.29493239	0.04225817108	0.02370475425	0.2915852696	0.0002423112524	0.04347976746	pns	0.29493239	[0.219,0.386]	low_maxscore	39	29	8516	4562	AAGAGGATGTACGCGA-1	2	-0.06277402256	0.9726837569	Section_2	negative	negative	negative	negative	negative	negative	negative	negative	negative	negative	negative	negative	negative	negative	TTGTGTCTAGT	TCAAAGGTATA	negative	negative	negative	negative
AAGGAGCGGTTGGTGC_S2	1	yes	AAGGAGCGGTTGGTGC_S2	11456	4916	12218	4910	0.3961130096	0.06236273679	0.2258843619	0.173371769	0.01797089643	0	0.08620914763	0	0.03808807865	dien.mid	0.3961130096	(0.386,0.457]	dien.mid	28	48	6569	6516	AAGGAGCGGTTGGTGC-1	2	1.244747536	-0.2108092515	Section_2	TGGTTGGGAGA	negative	negative	negative	negative	negative	negative	negative	negative	negative	negative	negative	negative	negative	negative	negative	negative	negative	negative	negative
AAGGCGCGTAAAGCTT_S2	1	yes	AAGGCGCGTAAAGCTT_S2	15551	5659	14309	5648	0.5383862369	0.05533988941	0.07254427009	0.1234470427	0	0	0.1527714293	0	0.05751113157	dien.mid	0.5383862369	(0.534,0.998]	dien.mid	24	38	5852	5497	AAGGCGCGTAAAGCTT-1	2	0.5565782949	-0.6411703454	Section_2	negative	negative	negative	negative	negative	negative	negative	negative	negative	negative	negative	negative	negative	negative	negative	negative	negative	negative	negative	AGGCGAGGCAA
AAGGCTGTGCTCATCG_S2	1	yes	AAGGCTGTGCTCATCG_S2	16868	5947	14529	5937	0.4214816893	0	0.2523471206	0.04927739523	0.09371753395	0.01757229154	0.1433155726	0	0.02228839678	dien.mid	0.4214816893	(0.386,0.457]	dien.mid	30	46	6924	6309	AAGGCTGTGCTCATCG-1	2	1.107113688	0.004371295515	Section_2	TGGTTGGGAGA	negative	negative	negative	negative	negative	negative	negative	negative	negative	negative	negative	negative	negative	negative	negative	negative	negative	negative	negative
AAGTAGAAGACCGGGT_S2	0	no	AAGTAGAAGACCGGGT_S2	6323	3332	12400	3513	0.1577503199	0.3127126991	0.08772796649	0.06090867467	0.1970947575	0	0.1602682491	0.02353733322	0	tel	0.3127126991	[0.219,0.386]	low_maxscore	19	47	4967	6422	AAGTAGAAGACCGGGT-1	2	1.175930612	-1.179121713	Section_2	negative	negative	negative	negative	negative	negative	negative	negative	negative	negative	negative	negative	negative	negative	negative	negative	negative	negative	negative	negative
AAGTAGTGACGCGAGG_S2	1	yes	AAGTAGTGACGCGAGG_S2	24059	6910	14561	6287	0.1396500048	0	0	0.02501884314	0.004409419106	0.05222583599	0.7364939668	0	0.0422019301	mesen	0.7364939668	(0.534,0.998]	mesen	33	31	7449	4773	AAGTAGTGACGCGAGG-1	2	0.07485982576	0.327142116	Section_2	TGGTTGGGAGA	negative	negative	negative	negative	negative	negative	negative	negative	negative	negative	negative	negative	negative	negative	negative	negative	negative	negative	negative
AAGTGACGACCGAATT_S2	0	no	AAGTGACGACCGAATT_S2	18852	5449	14395	5371	0.1401887926	0.03003377502	0.2426879621	0.1962405875	0.05058453976	0.04076768747	0.2498061296	0	0.049690526	mesen	0.2498061296	[0.219,0.386]	low_maxscore	41	25	8869	4151	AAGTGACGACCGAATT-1	2	-0.3380417192	1.187864304	Section_2	negative	negative	negative	negative	negative	negative	negative	negative	negative	negative	negative	negative	negative	negative	negative	negative	negative	negative	negative	negative
AAGTGCAAAGGTAGAC_S2	0	no	AAGTGCAAAGGTAGAC_S2	8797	4323	11879	4326	0.3879098381	0.01395116215	0.1904896992	0.1295603158	0.01655015457	0.001714197345	0.1987655418	0.009502478996	0.05155661198	dien.mid	0.3879098381	(0.386,0.457]	dien.mid	28	10	6548	2630	AAGTGCAAAGGTAGAC-1	2	-1.370295582	-0.2108092515	Section_2	negative	negative	negative	negative	negative	negative	negative	negative	negative	negative	negative	negative	negative	negative	negative	negative	negative	negative	negative	negative
AATAACAACGCTCGGC_S2	1	yes	AATAACAACGCTCGGC_S2	45964	8592	13995	4573	0.03598674038	0.01362905309	0.03533018251	0.02042183866	0.01258624971	0.04814253979	0.253138975	0.01737571292	0.5633887079	epi	0.5633887079	(0.534,0.998]	epi	36	30	7982	4667	AATAACAACGCTCGGC-1	2	0.006042901597	0.6499129364	Section_2	negative	negative	negative	negative	negative	negative	negative	negative	negative	negative	negative	negative	negative	negative	TTGTGTCTAGT	negative	negative	negative	negative	negative
AATACAATGTTTCAGG_S2	3	yes	AATACAATGTTTCAGG_S2	11637	4849	12311	4843	0.3950658238	0.1837124041	0.1438962067	0.06117233741	0.04376329217	0.01939317594	0.15299676	0	0	dien.mid	0.3950658238	(0.386,0.457]	dien.mid	23	19	5663	3555	AATACAATGTTTCAGG-1	2	-0.7509432642	-0.7487606189	Section_2	TGGTTGGGAGA	negative	negative	negative	negative	negative	negative	negative	negative	negative	negative	AGGTGAAGAAA	negative	negative	negative	negative	negative	negative	AGAATCCCACA	negative
AATAGTCGCGAGTCGG_S2	0	no	AATAGTCGCGAGTCGG_S2	18378	6217	14565	6183	0.4698656581	0	0.350850487	0.1299418511	0	0.0061769048	0.01391095187	0	0.02925414717	dien.mid	0.4698656581	(0.457,0.534]	dien.mid	25	7	6013	2326	AATAGTCGCGAGTCGG-1	2	-1.576746354	-0.5335800719	Section_2	negative	negative	negative	negative	negative	negative	negative	negative	negative	negative	negative	negative	negative	negative	negative	negative	negative	negative	negative	negative
AATATTGGAGTATTGA_S2	1	yes	AATATTGGAGTATTGA_S2	19919	6463	14576	6355	0.6163201811	0.04336736936	0.02759524235	0.1556040271	0	0	0.1308274436	0	0.02628573657	dien.mid	0.6163201811	(0.534,0.998]	dien.mid	36	22	7978	3849	AATATTGGAGTATTGA-1	2	-0.5444924917	0.6499129364	Section_2	negative	ACCCCTCTCCA	negative	negative	negative	negative	negative	negative	negative	negative	negative	negative	negative	negative	negative	negative	negative	negative	negative	negative
AATCTCTACTGTGGTT_S2	0	no	AATCTCTACTGTGGTT_S2	5561	3046	11970	3423	0.1876522174	0.001012525726	0.445135531	0.1486978618	0.03848594971	0.02990360711	0.0938373941	0.01248550024	0.04278941297	hind	0.445135531	(0.386,0.457]	hind	38	10	8327	2620	AATCTCTACTGTGGTT-1	2	-1.370295582	0.8650934834	Section_2	negative	negative	negative	negative	negative	negative	negative	negative	negative	negative	negative	negative	negative	negative	negative	negative	negative	negative	negative	negative
AATGACAGCAATGTCT_S2	0	no	AATGACAGCAATGTCT_S2	4219	1907	11739	2920	0.1883906402	0.007553033443	0.02298267147	0.05065931367	0	0	0.6297519631	0	0.1006623782	mesen	0.6297519631	(0.534,0.998]	mesen	48	30	10118	4656	AATGACAGCAATGTCT-1	2	0.006042901597	1.940996218	Section_2	negative	negative	negative	negative	negative	negative	negative	negative	negative	negative	negative	negative	negative	negative	negative	negative	negative	negative	negative	negative
AATGACTGTCAGCCGG_S2	0	no	AATGACTGTCAGCCGG_S2	18402	6402	14652	6370	0.3886841872	0.04382544523	0.3546896374	0.1127634631	0	0	0.08264128068	0	0.01739598635	dien.mid	0.3886841872	(0.386,0.457]	dien.mid	23	47	5679	6418	AATGACTGTCAGCCGG-1	2	1.175930612	-0.7487606189	Section_2	negative	negative	negative	negative	negative	negative	negative	negative	negative	negative	negative	negative	negative	negative	negative	negative	negative	negative	negative	negative
AATGAGTTCGCATATG_S2	0	no	AATGAGTTCGCATATG_S2	15009	4987	14029	4983	0.4732504256	0.05648670842	0.2599900455	0.03295335982	0.07076720259	0.03321570499	0.0390062889	0	0.03433026415	dien.mid	0.4732504256	(0.457,0.534]	dien.mid	15	21	4241	3767	AATGAGTTCGCATATG-1	2	-0.6133094158	-1.609482807	Section_2	negative	negative	negative	negative	negative	negative	negative	negative	negative	negative	negative	negative	negative	negative	negative	negative	negative	negative	negative	negative
AATGGTCCACCGTTCA_S2	0	no	AATGGTCCACCGTTCA_S2	16049	5340	14288	5329	0.4433398353	0.275569523	0.09933260601	0.01283213595	0	0.01542935953	0.146570211	0	0.006926329248	dien.mid	0.4433398353	(0.386,0.457]	dien.mid	30	16	6907	3242	AATGGTCCACCGTTCA-1	2	-0.9573940366	0.004371295515	Section_2	negative	negative	negative	negative	negative	negative	negative	negative	negative	negative	negative	negative	negative	negative	negative	negative	negative	negative	negative	negative
AATGGTTCTCACAAGC_S2	0	no	AATGGTTCTCACAAGC_S2	10432	4298	12061	4288	0.4175170439	0.1552470312	0.125078119	0.07059831708	0.07166904171	0.03194681648	0.07068708685	0.007613807909	0.04964273583	dien.mid	0.4175170439	(0.386,0.457]	dien.mid	19	35	4960	5195	AATGGTTCTCACAAGC-1	2	0.3501275224	-1.179121713	Section_2	negative	negative	negative	negative	negative	negative	negative	negative	negative	negative	negative	negative	negative	negative	negative	negative	negative	negative	negative	negative
AATTAAAGGTCGGCGT_S2	2	yes	AATTAAAGGTCGGCGT_S2	19002	6291	14673	6230	0.102838773	0.01386683859	0.1104960511	0.5553211842	0.03103869326	0.1095125199	0.06494201924	0	0.01198392065	pns	0.5553211842	(0.534,0.998]	pns	40	50	8705	6709	AATTAAAGGTCGGCGT-1	2	1.382381385	1.08027403	Section_2	negative	ACCCCTCTCCA	negative	negative	negative	negative	negative	negative	negative	negative	negative	negative	negative	negative	negative	TCAAAGGTATA	negative	negative	negative	negative
ACAACGGTCCCTGCGA_S2	1	yes	ACAACGGTCCCTGCGA_S2	3013	1971	11028	3281	0.3961042985	0.1323446962	0.1553529583	0.04794915839	0	0.02822053197	0.202603958	0	0.03742439866	dien.mid	0.3961042985	(0.386,0.457]	dien.mid	22	30	5491	4681	ACAACGGTCCCTGCGA-1	2	0.006042901597	-0.8563508924	Section_2	TGGTTGGGAGA	negative	negative	negative	negative	negative	negative	negative	negative	negative	negative	negative	negative	negative	negative	negative	negative	negative	negative	negative
ACAAGCAGTGCCTAGC_S2	1	yes	ACAAGCAGTGCCTAGC_S2	12540	4694	12783	4686	0.2842408057	0.2537681646	0.09864607662	0.05754611635	0.01994468434	0.05387080472	0.2097298771	0	0.02225347056	dien.mid	0.2842408057	[0.219,0.386]	low_maxscore	30	26	6913	4264	ACAAGCAGTGCCTAGC-1	2	-0.269224795	0.004371295515	Section_2	negative	negative	negative	negative	negative	AGCGTAGATGA	negative	negative	negative	negative	negative	negative	negative	negative	negative	negative	negative	negative	negative	negative
ACAAGGACAAGAGGTT_S2	1	yes	ACAAGGACAAGAGGTT_S2	10698	4647	12020	4638	0.2348053575	0.03939929708	0.07722908052	0.05745977162	0.06358645681	0	0.3937686203	0.01297690521	0.1207745109	mesen	0.3937686203	(0.386,0.457]	mesen	29	37	6741	5390	ACAAGGACAAGAGGTT-1	2	0.4877613707	-0.103218978	Section_2	TGGTTGGGAGA	negative	negative	negative	negative	negative	negative	negative	negative	negative	negative	negative	negative	negative	negative	negative	negative	negative	negative	negative
ACAATAGTCGTACGTT_S2	0	no	ACAATAGTCGTACGTT_S2	13156	4333	13151	4328	0.2427332628	0	0.1467198821	0.1064977992	0.0369771134	0.003036871054	0.4359227574	0	0.02811231407	mesen	0.4359227574	(0.386,0.457]	mesen	42	20	9044	3639	ACAATAGTCGTACGTT-1	2	-0.68212634	1.295454577	Section_2	negative	negative	negative	negative	negative	negative	negative	negative	negative	negative	negative	negative	negative	negative	negative	negative	negative	negative	negative	negative
ACAATCCATTTAAACC_S2	1	yes	ACAATCCATTTAAACC_S2	38426	7802	13610	4355	0.07183560573	0	0	0.07989786638	0.06263506329	0.05979927003	0.4947499527	0.004926822934	0.226155419	mesen	0.4947499527	(0.457,0.534]	mesen	36	32	7983	4872	ACAATCCATTTAAACC-1	2	0.1436767499	0.6499129364	Section_2	TGGTTGGGAGA	negative	negative	negative	negative	negative	negative	negative	negative	negative	negative	negative	negative	negative	negative	negative	negative	negative	negative	negative
ACAATTTAGGAGGCTC_S2	0	no	ACAATTTAGGAGGCTC_S2	11616	4846	12295	4842	0.4563130978	0	0.1791056008	0.06253669398	0.03729214743	0	0.2040656861	0.01243318218	0.04825359176	dien.mid	0.4563130978	(0.386,0.457]	dien.mid	31	9	7081	2525	ACAATTTAGGAGGCTC-1	2	-1.439112506	0.111961569	Section_2	negative	negative	negative	negative	negative	negative	negative	negative	negative	negative	negative	negative	negative	negative	negative	negative	negative	negative	negative	negative
ACACCCAGCATGCAGC_S2	0	no	ACACCCAGCATGCAGC_S2	11698	5094	12304	5086	0.2237751041	0.01896339456	0.5889046881	0.07199708326	0.02686309185	0.01115600083	0.03207216081	8.11E-05	0.02618740018	hind	0.5889046881	(0.534,0.998]	hind	24	50	5858	6724	ACACCCAGCATGCAGC-1	2	1.382381385	-0.6411703454	Section_2	negative	negative	negative	negative	negative	negative	negative	negative	negative	negative	negative	negative	negative	negative	negative	negative	negative	negative	negative	negative
ACACCCGAGAAATCCG_S2	0	no	ACACCCGAGAAATCCG_S2	6580	3513	12389	3684	0.2618203247	0.3262530308	0.1867287702	0	0.009073869073	0.05926480419	0.1095397944	0.006655343818	0.04066406287	tel	0.3262530308	[0.219,0.386]	low_maxscore	19	39	4963	5604	ACACCCGAGAAATCCG-1	2	0.625395219	-1.179121713	Section_2	negative	negative	negative	negative	negative	negative	negative	negative	negative	negative	negative	negative	negative	negative	negative	negative	negative	negative	negative	negative
ACACCTTAAGTAGGGC_S2	0	no	ACACCTTAAGTAGGGC_S2	11706	5044	12289	5036	0.4822416176	0.07673814577	0.1280058646	0.1831602654	0	0.004344341572	0.09019770175	0	0.03531206324	dien.mid	0.4822416176	(0.457,0.534]	dien.mid	25	43	6032	6007	ACACCTTAAGTAGGGC-1	2	0.9006629157	-0.5335800719	Section_2	negative	negative	negative	negative	negative	negative	negative	negative	negative	negative	negative	negative	negative	negative	negative	negative	negative	negative	negative	negative
ACATCAGCTGGGACGC_S2	0	no	ACATCAGCTGGGACGC_S2	4294	2541	11403	3264	0.398971815	0.1097207363	0.1611184302	0.04593990805	0.002314837409	0.02855170497	0.2126268483	0	0.04075571972	dien.mid	0.398971815	(0.386,0.457]	dien.mid	32	12	7261	2831	ACATCAGCTGGGACGC-1	2	-1.232661733	0.2195518425	Section_2	negative	negative	negative	negative	negative	negative	negative	negative	negative	negative	negative	negative	negative	negative	negative	negative	negative	negative	negative	negative
ACATCGGTCAGCCGCG_S2	0	no	ACATCGGTCAGCCGCG_S2	7721	3388	11919	3466	0.2245383423	0	0.06844414783	0.3514939011	0.03747735731	0.03220940106	0.2361879114	0	0.04964893909	pns	0.3514939011	[0.219,0.386]	low_maxscore	41	37	8876	5379	ACATCGGTCAGCCGCG-1	2	0.4877613707	1.187864304	Section_2	negative	negative	negative	negative	negative	negative	negative	negative	negative	negative	negative	negative	negative	negative	negative	negative	negative	negative	negative	negative
ACCAAGAACGCGTGTC_S2	1	yes	ACCAAGAACGCGTGTC_S2	12143	5031	12523	5025	0.3610221522	0.3676057976	0.05061007314	0.07807644642	0.01267484587	9.37E-05	0.1297561779	7.59E-05	8.48E-05	tel	0.3676057976	[0.219,0.386]	low_maxscore	17	49	4612	6628	ACCAAGAACGCGTGTC-1	2	1.313564461	-1.39430226	Section_2	TGGTTGGGAGA	negative	negative	negative	negative	negative	negative	negative	negative	negative	negative	negative	negative	negative	negative	negative	negative	negative	negative	negative
ACCAGACCATAACAAC_S2	0	no	ACCAGACCATAACAAC_S2	39437	8289	13469	4922	0.2742074806	0.0531953776	0.5046300017	0	0.06606321	0	0.08342345432	0.008870641017	0.009609834782	hind	0.5046300017	(0.457,0.534]	hind	38	4	8324	2007	ACCAGACCATAACAAC-1	2	-1.783197127	0.8650934834	Section_2	negative	negative	negative	negative	negative	negative	negative	negative	negative	negative	negative	negative	negative	negative	negative	negative	negative	negative	negative	negative
ACCATATCCGCAATAA_S2	0	no	ACCATATCCGCAATAA_S2	22765	6932	14546	6553	0.02047721165	0.001358421317	0.1196005236	0.599405813	0.002232506877	0.2204816635	0.03644386015	0	0	pns	0.599405813	(0.534,0.998]	pns	38	56	8353	7324	ACCATATCCGCAATAA-1	2	1.79528293	0.8650934834	Section_2	negative	negative	negative	negative	negative	negative	negative	negative	negative	negative	negative	negative	negative	negative	negative	negative	negative	negative	negative	negative
ACCATCGTATATGGTA_S2	0	no	ACCATCGTATATGGTA_S2	26057	7297	14771	6397	0.0003259024798	0	0.1384934731	0.6771936647	0.02964292191	0.1051966145	0.03759328233	0	0.01155414096	pns	0.6771936647	(0.534,0.998]	pns	42	42	9057	5889	ACCATCGTATATGGTA-1	2	0.8318459915	1.295454577	Section_2	negative	negative	negative	negative	negative	negative	negative	negative	negative	negative	negative	negative	negative	negative	negative	negative	negative	negative	negative	negative
ACCCACCTACATGCTC_S2	4	yes	ACCCACCTACATGCTC_S2	12121	4671	12580	4666	0.3710163974	0.213964569	0.06455862929	0.1673545576	0	0	0.1327766198	0	0.0503292269	dien.mid	0.3710163974	[0.219,0.386]	low_maxscore	25	25	6022	4167	ACCCACCTACATGCTC-1	2	-0.3380417192	-0.5335800719	Section_2	negative	negative	AAAGGGGAGTA	TTTTTCAGTGA	negative	AGCGTAGATGA	negative	negative	negative	negative	negative	AGGTGAAGAAA	negative	negative	negative	negative	negative	negative	negative	negative
ACCCATCTTGAGGGTA_S2	0	no	ACCCATCTTGAGGGTA_S2	11759	4165	12477	4156	0.0440023364	0.02630733252	0.2349773132	0.1907147828	0.01755646876	0.06923706451	0.2456395974	0.01309906515	0.1584660392	mesen	0.2456395974	[0.219,0.386]	low_maxscore	37	37	8164	5382	ACCCATCTTGAGGGTA-1	2	0.4877613707	0.7575032099	Section_2	negative	negative	negative	negative	negative	negative	negative	negative	negative	negative	negative	negative	negative	negative	negative	negative	negative	negative	negative	negative
ACCCGGTTACACTTCC_S2	1	yes	ACCCGGTTACACTTCC_S2	30168	7591	14373	5850	0.0718382978	0	0.1002411373	0.5787207064	0	0.1983870558	0.03767121409	0.00684045418	0.006301134445	pns	0.5787207064	(0.534,0.998]	pns	42	48	9060	6502	ACCCGGTTACACTTCC-1	2	1.244747536	1.295454577	Section_2	negative	negative	negative	negative	negative	negative	negative	negative	negative	negative	negative	negative	negative	negative	negative	TCAAAGGTATA	negative	negative	negative	negative
ACCTAATCGACTTCCT_S2	0	no	ACCTAATCGACTTCCT_S2	16546	5563	14376	5547	0.2986083639	0.1744745149	0	0.05202048754	0	0.0001713517374	0.3716946562	0	0.1030306257	mesen	0.3716946562	[0.219,0.386]	low_maxscore	32	30	7271	4671	ACCTAATCGACTTCCT-1	2	0.006042901597	0.2195518425	Section_2	negative	negative	negative	negative	negative	negative	negative	negative	negative	negative	negative	negative	negative	negative	negative	negative	negative	negative	negative	negative
ACCTGCGTGTCATGTT_S2	0	no	ACCTGCGTGTCATGTT_S2	2527	1335	11634	3176	0.3217494174	0.06172456102	0.08697935907	0.104771242	0.02872932306	0.002248564164	0.3521286494	0	0.04166888392	mesen	0.3521286494	[0.219,0.386]	low_maxscore	46	18	9755	3431	ACCTGCGTGTCATGTT-1	2	-0.8197601883	1.725815671	Section_2	negative	negative	negative	negative	negative	negative	negative	negative	negative	negative	negative	negative	negative	negative	negative	negative	negative	negative	negative	negative
ACGAAATGGGCGGCAC_S2	1	yes	ACGAAATGGGCGGCAC_S2	17854	5378	14361	5350	0.2374299336	0.2757364511	0.06906970544	0.06880867903	0.02913627337	0.01187496019	0.2307431853	0.008727879202	0.06847293282	tel	0.2757364511	[0.219,0.386]	low_maxscore	32	24	7267	4058	ACGAAATGGGCGGCAC-1	2	-0.4068586434	0.2195518425	Section_2	negative	ACCCCTCTCCA	negative	negative	negative	negative	negative	negative	negative	negative	negative	negative	negative	negative	negative	negative	negative	negative	negative	negative
ACGATGCATATGTTAT_S2	1	yes	ACGATGCATATGTTAT_S2	27650	7424	14536	6130	0.04579251613	0	0.05761322734	0.07653586976	0.01415981464	0.06830649489	0.6417331663	0	0.09585891092	mesen	0.6417331663	(0.534,0.998]	mesen	37	43	8167	5996	ACGATGCATATGTTAT-1	2	0.9006629157	0.7575032099	Section_2	TGGTTGGGAGA	negative	negative	negative	negative	negative	negative	negative	negative	negative	negative	negative	negative	negative	negative	negative	negative	negative	negative	negative
ACGCGCTACACAGGGT_S2	0	no	ACGCGCTACACAGGGT_S2	27431	6605	14394	5258	0.1507961058	0	0	0.1869594342	0.02113773514	0.02098539884	0.4372699608	0.01284501781	0.1700063474	mesen	0.4372699608	(0.386,0.457]	mesen	41	31	8873	4765	ACGCGCTACACAGGGT-1	2	0.07485982576	1.187864304	Section_2	negative	negative	negative	negative	negative	negative	negative	negative	negative	negative	negative	negative	negative	negative	negative	negative	negative	negative	negative	negative
ACGCGTTTCTTAAGAG_S2	1	yes	ACGCGTTTCTTAAGAG_S2	18753	6287	14661	6241	0.637635597	0	0.07588909213	0.1367363459	0.01515014896	0.008028591713	0.104857836	0	0.02170238826	dien.mid	0.637635597	(0.534,0.998]	dien.mid	29	5	6723	2118	ACGCGTTTCTTAAGAG-1	2	-1.714380202	-0.103218978	Section_2	negative	negative	AAAGGGGAGTA	negative	negative	negative	negative	negative	negative	negative	negative	negative	negative	negative	negative	negative	negative	negative	negative	negative
ACGCTGTGAGGCGTAG_S2	0	no	ACGCTGTGAGGCGTAG_S2	2224	1564	11334	3449	0.3204633733	0.06204026532	0.2473133504	0.1459818034	0.03797613626	0.01246726214	0.1268554284	0.008966177385	0.03793620335	dien.mid	0.3204633733	[0.219,0.386]	low_maxscore	39	13	8507	2926	ACGCTGTGAGGCGTAG-1	2	-1.163844809	0.9726837569	Section_2	negative	negative	negative	negative	negative	negative	negative	negative	negative	negative	negative	negative	negative	negative	negative	negative	negative	negative	negative	negative
ACGGGAGTGTCGGCCC_S2	0	no	ACGGGAGTGTCGGCCC_S2	2387	1209	11840	3177	0.3119271893	0.02358317533	0.1140339371	0.07501342586	0.007537722293	0.003465067893	0.3863756758	0	0.07806380636	mesen	0.3863756758	[0.219,0.386]	mesen	47	25	9937	4146	ACGGGAGTGTCGGCCC-1	2	-0.3380417192	1.833405945	Section_2	negative	negative	negative	negative	negative	negative	negative	negative	negative	negative	negative	negative	negative	negative	negative	negative	negative	negative	negative	negative
ACGGGTCATGTGACTT_S2	1	yes	ACGGGTCATGTGACTT_S2	14075	4847	13685	4842	0.4566156096	0.05784017953	0.3402758896	0.0330885027	0.03465616426	0	0.04685095101	0	0.03067270332	dien.mid	0.4566156096	(0.386,0.457]	dien.mid	15	9	4234	2540	ACGGGTCATGTGACTT-1	2	-1.439112506	-1.609482807	Section_2	TGGTTGGGAGA	negative	negative	negative	negative	negative	negative	negative	negative	negative	negative	negative	negative	negative	negative	negative	negative	negative	negative	negative
ACGTTAGATTTGCCCG_S2	0	no	ACGTTAGATTTGCCCG_S2	23146	6300	14387	5805	0.04129832148	0.0152894933	0.09021162597	0.2959391153	0.02173118117	0.03259117375	0.4697020371	0	0.03323705194	mesen	0.4697020371	(0.457,0.534]	mesen	39	39	8521	5585	ACGTTAGATTTGCCCG-1	2	0.625395219	0.9726837569	Section_2	negative	negative	negative	negative	negative	negative	negative	negative	negative	negative	negative	negative	negative	negative	negative	negative	negative	negative	negative	negative
ACTACCAGCTCTCTGG_S2	0	no	ACTACCAGCTCTCTGG_S2	9547	4384	11862	4380	0.4388467768	0.01074389134	0.3315592189	0.05440880938	0	0	0.09779822931	0.001904183007	0.06473889124	dien.mid	0.4388467768	(0.386,0.457]	dien.mid	25	41	6031	5803	ACTACCAGCTCTCTGG-1	2	0.7630290674	-0.5335800719	Section_2	negative	negative	negative	negative	negative	negative	negative	negative	negative	negative	negative	negative	negative	negative	negative	negative	negative	negative	negative	negative
ACTGTAGCACTTTGGA_S2	1	yes	ACTGTAGCACTTTGGA_S2	6992	3632	11886	3729	0.3920184366	0.03537473656	0.1769644622	0.04696933472	0.06053019227	0.03874008497	0.1776929744	0.004456431544	0.06725334673	dien.mid	0.3920184366	(0.386,0.457]	dien.mid	27	39	6386	5596	ACTGTAGCACTTTGGA-1	2	0.625395219	-0.3183995249	Section_2	TGGTTGGGAGA	negative	negative	negative	negative	negative	negative	negative	negative	negative	negative	negative	negative	negative	negative	negative	negative	negative	negative	negative
ACTGTCCAGGATTATA_S2	1	yes	ACTGTCCAGGATTATA_S2	19478	5782	14433	5690	0.4661304937	0.001982707352	0.3343880844	0.03939681283	0.03540650077	0.01122372814	0.08567676212	0	0.0257949107	dien.mid	0.4661304937	(0.457,0.534]	dien.mid	33	55	7462	7227	ACTGTCCAGGATTATA-1	2	1.726466006	0.327142116	Section_2	TGGTTGGGAGA	negative	negative	negative	negative	negative	negative	negative	negative	negative	negative	negative	negative	negative	negative	negative	negative	negative	negative	negative
ACTGTGCTAGTAGATC_S2	1	yes	ACTGTGCTAGTAGATC_S2	16484	5743	14436	5734	0.3895294313	0	0.4404693309	0.05073357787	0.0159765096	0.01154583578	0.08169196203	0.001296649747	0.008756702758	hind	0.4404693309	(0.386,0.457]	hind	13	31	3891	4792	ACTGTGCTAGTAGATC-1	2	0.07485982576	-1.824663354	Section_2	TGGTTGGGAGA	negative	negative	negative	negative	negative	negative	negative	negative	negative	negative	negative	negative	negative	negative	negative	negative	negative	negative	negative
ACTTAGTACGACAAGA_S2	0	no	ACTTAGTACGACAAGA_S2	5365	2961	11883	3360	0.2800111357	0.03746563753	0.3840788929	0.02663531666	0.02286206159	0.05509875971	0.1661181789	0.00216463968	0.02556537735	hind	0.3840788929	[0.219,0.386]	low_maxscore	14	32	4069	4893	ACTTAGTACGACAAGA-1	2	0.1436767499	-1.71707308	Section_2	negative	negative	negative	negative	negative	negative	negative	negative	negative	negative	negative	negative	negative	negative	negative	negative	negative	negative	negative	negative
ACTTATTAGGATCGGT_S2	0	no	ACTTATTAGGATCGGT_S2	11630	4859	12305	4847	0.2519490752	0	0.07097224311	0.3949164024	0	0.0939188234	0.1420915895	0	0.04615186641	pns	0.3949164024	(0.386,0.457]	pns	38	52	8350	6915	ACTTATTAGGATCGGT-1	2	1.520015233	0.8650934834	Section_2	negative	negative	negative	negative	negative	negative	negative	negative	negative	negative	negative	negative	negative	negative	negative	negative	negative	negative	negative	negative
ACTTGGGACCCGGTGG_S2	0	no	ACTTGGGACCCGGTGG_S2	10241	4528	11942	4522	0.4877177678	0.04598595979	0.3208975783	0.06103508632	0.03005056889	0.0001101545047	0.04242540909	0.004088790392	0.007688684902	dien.mid	0.4877177678	(0.457,0.534]	dien.mid	29	49	6747	6617	ACTTGGGACCCGGTGG-1	2	1.313564461	-0.103218978	Section_2	negative	negative	negative	negative	negative	negative	negative	negative	negative	negative	negative	negative	negative	negative	negative	negative	negative	negative	negative	negative
ACTTTGACTGCATCCT_S2	0	no	ACTTTGACTGCATCCT_S2	1897	1387	11040	3471	0.2443992025	0.06795695887	0.3527480625	0.1091545456	0.0174072522	0.003916101478	0.1580456	0	0.04637227694	hind	0.3527480625	[0.219,0.386]	low_maxscore	39	11	8506	2722	ACTTTGACTGCATCCT-1	2	-1.301478657	0.9726837569	Section_2	negative	negative	negative	negative	negative	negative	negative	negative	negative	negative	negative	negative	negative	negative	negative	negative	negative	negative	negative	negative
AGAAGGTTGCCGAATT_S2	1	yes	AGAAGGTTGCCGAATT_S2	23090	6941	14622	6526	0.07129209225	0	0.07277056933	0.7210721622	0.02734413351	0.04744394797	0.05600474865	0	0.004072346051	pns	0.7210721622	(0.534,0.998]	pns	42	44	9058	6093	AGAAGGTTGCCGAATT-1	2	0.9694798398	1.295454577	Section_2	negative	negative	negative	negative	negative	negative	negative	negative	negative	negative	negative	negative	negative	negative	negative	TCAAAGGTATA	negative	negative	negative	negative
AGAAGTGATTCGTGAT_S2	0	no	AGAAGTGATTCGTGAT_S2	11610	3736	12466	3724	0.2426519841	0	0	0	0	0	0.7218270513	0	0.03552096457	mesen	0.7218270513	(0.534,0.998]	mesen	48	28	10116	4452	AGAAGTGATTCGTGAT-1	2	-0.1315909467	1.940996218	Section_2	negative	negative	negative	negative	negative	negative	negative	negative	negative	negative	negative	negative	negative	negative	negative	negative	negative	negative	negative	negative
AGAATAAATCTTCAGG_S2	0	no	AGAATAAATCTTCAGG_S2	12880	5447	12933	5433	0.4129124984	0	0.2961108656	0.1694627509	0.0160158978	0	0.0907075354	0.01158884859	0.003201603338	dien.mid	0.4129124984	(0.386,0.457]	dien.mid	37	11	8150	2724	AGAATAAATCTTCAGG-1	2	-1.301478657	0.7575032099	Section_2	negative	negative	negative	negative	negative	negative	negative	negative	negative	negative	negative	negative	negative	negative	negative	negative	negative	negative	negative	negative
AGAATTGTTTGACATA_S2	0	no	AGAATTGTTTGACATA_S2	3415	2156	11116	3249	0.3983600823	0.04942394511	0.2343997976	0.05918558538	0	0.01735300881	0.2055421432	0	0.03573543755	dien.mid	0.3983600823	(0.386,0.457]	dien.mid	17	23	4598	3970	AGAATTGTTTGACATA-1	2	-0.4756755675	-1.39430226	Section_2	negative	negative	negative	negative	negative	negative	negative	negative	negative	negative	negative	negative	negative	negative	negative	negative	negative	negative	negative	negative
AGACCATGGGATACAA_S2	0	no	AGACCATGGGATACAA_S2	7343	3624	11836	3700	0.3900857062	0.04922058855	0.270400995	0.06076143761	0.02913855382	0	0.1663229633	0	0.03406975544	dien.mid	0.3900857062	(0.386,0.457]	dien.mid	22	28	5490	4476	AGACCATGGGATACAA-1	2	-0.1315909467	-0.8563508924	Section_2	negative	negative	negative	negative	negative	negative	negative	negative	negative	negative	negative	negative	negative	negative	negative	negative	negative	negative	negative	negative
AGACCGGGAAACCCTG_S2	0	no	AGACCGGGAAACCCTG_S2	34358	7672	13734	4887	0.09878344313	6.12E-05	0.08846787855	0.01598654365	0.02268524635	6.41E-05	0.7733461453	3.19E-05	0.0005734807071	mesen	0.7733461453	(0.534,0.998]	mesen	41	17	8865	3333	AGACCGGGAAACCCTG-1	2	-0.8885771125	1.187864304	Section_2	negative	negative	negative	negative	negative	negative	negative	negative	negative	negative	negative	negative	negative	negative	negative	negative	negative	negative	negative	negative
AGACTAGCCTTCCAGA_S2	0	no	AGACTAGCCTTCCAGA_S2	15884	5887	14379	5875	0.4519924354	0	0.2413510786	0.1545288238	0.02832691221	0	0.12380075	0	0	dien.mid	0.4519924354	(0.386,0.457]	dien.mid	28	46	6568	6311	AGACTAGCCTTCCAGA-1	2	1.107113688	-0.2108092515	Section_2	negative	negative	negative	negative	negative	negative	negative	negative	negative	negative	negative	negative	negative	negative	negative	negative	negative	negative	negative	negative
AGAGATCTCTAAAGCG_S2	1	yes	AGAGATCTCTAAAGCG_S2	28031	7478	14644	6198	0.1865447887	0	0.6458400324	0	0.02639576877	0.004868256377	0.105474802	0.004243087197	0.02663326462	hind	0.6458400324	(0.534,0.998]	hind	40	18	8688	3437	AGAGATCTCTAAAGCG-1	2	-0.8197601883	1.08027403	Section_2	negative	ACCCCTCTCCA	negative	negative	negative	negative	negative	negative	negative	negative	negative	negative	negative	negative	negative	negative	negative	negative	negative	negative
AGAGCAGTTATGAGAC_S2	1	yes	AGAGCAGTTATGAGAC_S2	17050	5348	14385	5332	0.290693987	0.3233997961	0.06655685611	0.0411215576	0.02435417569	0.0436389137	0.1567110274	0.01572984822	0.03779383822	tel	0.3233997961	[0.219,0.386]	low_maxscore	29	19	6731	3549	AGAGCAGTTATGAGAC-1	2	-0.7509432642	-0.103218978	Section_2	negative	negative	AAAGGGGAGTA	negative	negative	negative	negative	negative	negative	negative	negative	negative	negative	negative	negative	negative	negative	negative	negative	negative
AGAGCGTACAAGCTCG_S2	0	no	AGAGCGTACAAGCTCG_S2	8925	4097	11950	4109	0.3468637608	0.1057071527	0.1499695968	0.04195747749	0.03894830787	0.03337744028	0.2437623826	0	0.03941388153	dien.mid	0.3468637608	[0.219,0.386]	low_maxscore	24	28	5846	4474	AGAGCGTACAAGCTCG-1	2	-0.1315909467	-0.6411703454	Section_2	negative	negative	negative	negative	negative	negative	negative	negative	negative	negative	negative	negative	negative	negative	negative	negative	negative	negative	negative	negative
AGATAACTTCAGGGCC_S2	1	yes	AGATAACTTCAGGGCC_S2	18430	6313	14603	6282	0.3928342241	0.02021490966	0.4014467974	0	0.06482739064	0	0.1075021153	0	0.01317456292	hind	0.4014467974	(0.386,0.457]	hind	32	44	7278	6103	AGATAACTTCAGGGCC-1	2	0.9694798398	0.2195518425	Section_2	TGGTTGGGAGA	negative	negative	negative	negative	negative	negative	negative	negative	negative	negative	negative	negative	negative	negative	negative	negative	negative	negative	negative
AGATACCGGTGTTCAC_S2	0	no	AGATACCGGTGTTCAC_S2	14769	4982	13959	4971	0.04222130302	0.03597485641	0.209126696	0.4342545578	0.0313596494	0.0321532632	0.2086468473	0	0.006262826788	pns	0.4342545578	(0.386,0.457]	pns	40	38	8698	5482	AGATACCGGTGTTCAC-1	2	0.5565782949	1.08027403	Section_2	negative	negative	negative	negative	negative	negative	negative	negative	negative	negative	negative	negative	negative	negative	negative	negative	negative	negative	negative	negative
AGATACGACTTCATAT_S2	0	no	AGATACGACTTCATAT_S2	3138	1962	11096	3233	0.4077946323	0.124417642	0.1791909847	0.07101905984	0	0.01519083095	0.1665456022	0.003602257971	0.0322389901	dien.mid	0.4077946323	(0.386,0.457]	dien.mid	15	35	4249	5199	AGATACGACTTCATAT-1	2	0.3501275224	-1.609482807	Section_2	negative	negative	negative	negative	negative	negative	negative	negative	negative	negative	negative	negative	negative	negative	negative	negative	negative	negative	negative	negative
AGATTATAGGACGTTT_S2	0	no	AGATTATAGGACGTTT_S2	14273	5456	13850	5446	0.1880126599	0	0.2370587004	0.3427823545	0.01111688309	0.1211076436	0.09261961057	0	0.007302147821	pns	0.3427823545	[0.219,0.386]	low_maxscore	36	54	7996	7122	AGATTATAGGACGTTT-1	2	1.657649081	0.6499129364	Section_2	negative	negative	negative	negative	negative	negative	negative	negative	negative	negative	negative	negative	negative	negative	negative	negative	negative	negative	negative	negative
AGCACTACCGGCCTGT_S2	1	yes	AGCACTACCGGCCTGT_S2	18260	5496	14400	5446	0.3016298366	0.1274932166	0.1112059245	0.0967689386	0.01157366243	0.01908765667	0.2194645237	0.00547921564	0.1072970252	dien.mid	0.3016298366	[0.219,0.386]	low_maxscore	34	20	7621	3647	AGCACTACCGGCCTGT-1	2	-0.68212634	0.4347323895	Section_2	negative	negative	negative	negative	negative	negative	negative	negative	negative	negative	negative	negative	negative	negative	TTGTGTCTAGT	negative	negative	negative	negative	negative
AGCACTTAAGGACGCC_S2	2	yes	AGCACTTAAGGACGCC_S2	18834	6246	14581	6177	0.3376222855	0.05492559571	0.04307981623	0.0295381502	0	0	0.4997566398	0.01822943309	0.01684807948	mesen	0.4997566398	(0.457,0.534]	mesen	31	35	7096	5184	AGCACTTAAGGACGCC-1	2	0.3501275224	0.111961569	Section_2	TGGTTGGGAGA	ACCCCTCTCCA	negative	negative	negative	negative	negative	negative	negative	negative	negative	negative	negative	negative	negative	negative	negative	negative	negative	negative
AGCATCGTCGATAATT_S2	1	yes	AGCATCGTCGATAATT_S2	15426	5615	14265	5607	0.3255350442	0.2237285624	0.3181016068	0.04708337318	0	0.01161803386	0.06316307447	0	0.01077030516	dien.mid	0.3255350442	[0.219,0.386]	low_maxscore	22	52	5503	6930	AGCATCGTCGATAATT-1	2	1.520015233	-0.8563508924	Section_2	TGGTTGGGAGA	negative	negative	negative	negative	negative	negative	negative	negative	negative	negative	negative	negative	negative	negative	negative	negative	negative	negative	negative
AGCCCATACATGTAAG_S2	0	no	AGCCCATACATGTAAG_S2	12231	4257	12672	4246	0.2981892892	0.0005150146535	0.02655092969	0.2040208321	0.005697621664	0.06739356611	0.3565968306	0.01613793595	0.02489797998	mesen	0.3565968306	[0.219,0.386]	low_maxscore	42	26	9048	4253	AGCCCATACATGTAAG-1	2	-0.269224795	1.295454577	Section_2	negative	negative	negative	negative	negative	negative	negative	negative	negative	negative	negative	negative	negative	negative	negative	negative	negative	negative	negative	negative
AGCCGCAAATTCAAAT_S2	0	no	AGCCGCAAATTCAAAT_S2	25417	6460	14406	5614	0.3700013906	0.04822765716	0.4681789702	0.0283774997	0.0287825166	0.0146602412	0.02740646764	0	0.01436525689	hind	0.4681789702	(0.457,0.534]	hind	37	3	8146	1906	AGCCGCAAATTCAAAT-1	2	-1.852014051	0.7575032099	Section_2	negative	negative	negative	negative	negative	negative	negative	negative	negative	negative	negative	negative	negative	negative	negative	negative	negative	negative	negative	negative
AGCGACCAACGATATT_S2	1	yes	AGCGACCAACGATATT_S2	28341	7106	14308	5636	0.1347741712	0.04970437533	0.7038292653	0.05630099949	0.02971988683	0.002316746945	0.01343311754	0.009921437386	0	hind	0.7038292653	(0.534,0.998]	hind	25	55	6039	7234	AGCGACCAACGATATT-1	2	1.726466006	-0.5335800719	Section_2	TGGTTGGGAGA	negative	negative	negative	negative	negative	negative	negative	negative	negative	negative	negative	negative	negative	negative	negative	negative	negative	negative	negative
AGCGGGAAGGGTCCAT_S2	1	yes	AGCGGGAAGGGTCCAT_S2	20991	6191	14320	5959	0.4240464313	0.1189183011	0.3835023578	0.007269488785	0	0.007383457423	0.05885183865	2.81E-05	0	dien.mid	0.4240464313	(0.386,0.457]	dien.mid	13	37	3894	5405	AGCGGGAAGGGTCCAT-1	2	0.4877613707	-1.824663354	Section_2	TGGTTGGGAGA	negative	negative	negative	negative	negative	negative	negative	negative	negative	negative	negative	negative	negative	negative	negative	negative	negative	negative	negative
AGCTCTTTACTCAGTT_S2	0	no	AGCTCTTTACTCAGTT_S2	13462	5250	13376	5237	0.1154576887	0.01220091709	0.06911793235	0.6401043407	0	0.02935722856	0.1034066281	0.00981596873	0.02053929576	pns	0.6401043407	(0.534,0.998]	pns	41	45	8880	6197	AGCTCTTTACTCAGTT-1	2	1.038296764	1.187864304	Section_2	negative	negative	negative	negative	negative	negative	negative	negative	negative	negative	negative	negative	negative	negative	negative	negative	negative	negative	negative	negative
AGCTTGATCTTAACTT_S2	0	no	AGCTTGATCTTAACTT_S2	14562	4664	13822	4652	0.1871718936	0	0.2165848305	0.1423918729	0.04688010406	0.04192358842	0.3620715849	0.002976125549	0	mesen	0.3620715849	[0.219,0.386]	low_maxscore	41	23	8868	3947	AGCTTGATCTTAACTT-1	2	-0.4756755675	1.187864304	Section_2	negative	negative	negative	negative	negative	negative	negative	negative	negative	negative	negative	negative	negative	negative	negative	negative	negative	negative	negative	negative
AGGACATCGCACGTCG_S2	0	no	AGGACATCGCACGTCG_S2	6377	3182	12483	3376	0.2703580163	0.1573829646	0.3314955416	0.08134921058	0.04521304483	0	0.08625234972	0.0142173133	0.01373155901	hind	0.3314955416	[0.219,0.386]	low_maxscore	16	38	4428	5505	AGGACATCGCACGTCG-1	2	0.5565782949	-1.501892533	Section_2	negative	negative	negative	negative	negative	negative	negative	negative	negative	negative	negative	negative	negative	negative	negative	negative	negative	negative	negative	negative
AGGACGACCCATTAGA_S2	2	yes	AGGACGACCCATTAGA_S2	29564	7633	14567	6077	0.0646258846	0	0.09032422245	0.6427036212	0.0003699822625	0.1335080195	0.0598581489	0.005451259665	0.003158861428	pns	0.6427036212	(0.534,0.998]	pns	43	45	9236	6195	AGGACGACCCATTAGA-1	2	1.038296764	1.403044851	Section_2	negative	negative	AAAGGGGAGTA	negative	negative	negative	negative	negative	negative	negative	negative	negative	negative	negative	negative	TCAAAGGTATA	negative	negative	negative	negative
AGGCCACCCGTTATGA_S2	0	no	AGGCCACCCGTTATGA_S2	8925	4145	11897	4147	0.2539735759	0.05597170104	0.04870101399	0.09376898245	0	0	0.3115598551	0	0.2360248715	mesen	0.3115598551	[0.219,0.386]	low_maxscore	28	38	6563	5493	AGGCCACCCGTTATGA-1	2	0.5565782949	-0.2108092515	Section_2	negative	negative	negative	negative	negative	negative	negative	negative	negative	negative	negative	negative	negative	negative	negative	negative	negative	negative	negative	negative
AGGCCCTAGAACGCCA_S2	0	no	AGGCCCTAGAACGCCA_S2	5132	2251	12033	2844	0.1461638979	0.0263760115	0.1400132239	0.04041301386	0	0.05669965435	0.4769849059	0.0228536873	0.09049560526	mesen	0.4769849059	(0.457,0.534]	mesen	45	25	9581	4148	AGGCCCTAGAACGCCA-1	2	-0.3380417192	1.618225398	Section_2	negative	negative	negative	negative	negative	negative	negative	negative	negative	negative	negative	negative	negative	negative	negative	negative	negative	negative	negative	negative
AGGCTATGGTTAGCTT_S2	1	yes	AGGCTATGGTTAGCTT_S2	5933	3188	12207	3460	0.4153248357	0.06493260806	0.1099712724	0.1329417466	0.06776579458	0.03263284827	0.1357152519	0.001548840144	0.03916680237	dien.mid	0.4153248357	(0.386,0.457]	dien.mid	26	30	6203	4677	AGGCTATGGTTAGCTT-1	2	0.006042901597	-0.4259897984	Section_2	TGGTTGGGAGA	negative	negative	negative	negative	negative	negative	negative	negative	negative	negative	negative	negative	negative	negative	negative	negative	negative	negative	negative
AGGCTTGCTAGACACC_S2	0	no	AGGCTTGCTAGACACC_S2	5471	2897	12053	3295	0.120486832	0.1504465524	0.2436425487	0.1346439513	0.0218862707	0.08520997401	0.1269901448	0.02598834144	0.09070538464	hind	0.2436425487	[0.219,0.386]	low_maxscore	24	18	5841	3452	AGGCTTGCTAGACACC-1	2	-0.8197601883	-0.6411703454	Section_2	negative	negative	negative	negative	negative	negative	negative	negative	negative	negative	negative	negative	negative	negative	negative	negative	negative	negative	negative	negative
AGGGCGAGCAGCTGAT_S2	0	no	AGGGCGAGCAGCTGAT_S2	5207	2242	12063	2783	0.2310376763	0.05459539931	0.07836329786	0.07562309681	0	0.01500557731	0.5038024603	0	0.04157249212	mesen	0.5038024603	(0.457,0.534]	mesen	44	20	9400	3637	AGGGCGAGCAGCTGAT-1	2	-0.68212634	1.510635124	Section_2	negative	negative	negative	negative	negative	negative	negative	negative	negative	negative	negative	negative	negative	negative	negative	negative	negative	negative	negative	negative
AGGGCGTGATCGGCTA_S2	1	yes	AGGGCGTGATCGGCTA_S2	8535	3998	11853	4013	0.3796630244	0.4371175554	0.06122904162	0.02063156324	0	0	0.0974190571	0.003903309583	3.64E-05	tel	0.4371175554	(0.386,0.457]	tel	17	45	4610	6219	AGGGCGTGATCGGCTA-1	2	1.038296764	-1.39430226	Section_2	TGGTTGGGAGA	negative	negative	negative	negative	negative	negative	negative	negative	negative	negative	negative	negative	negative	negative	negative	negative	negative	negative	negative
AGGGTGGATAGTGCAT_S2	0	no	AGGGTGGATAGTGCAT_S2	8859	4249	11894	4248	0.6055021783	0	0.03883125342	0.1271307349	0	0.009295430495	0.1330554927	0.04793426073	0.03825064935	dien.mid	0.6055021783	(0.534,0.998]	dien.mid	29	11	6726	2731	AGGGTGGATAGTGCAT-1	2	-1.301478657	-0.103218978	Section_2	negative	negative	negative	negative	negative	negative	negative	negative	negative	negative	negative	negative	negative	negative	negative	negative	negative	negative	negative	negative
AGGTAGGTACAAAGCT_S2	0	no	AGGTAGGTACAAAGCT_S2	34563	7625	13907	4825	0.1319588552	0	0.01174946006	0	0	0.005997199523	0.5366884654	0.0113685382	0.3022374816	mesen	0.5366884654	(0.534,0.998]	mesen	35	31	7805	4771	AGGTAGGTACAAAGCT-1	2	0.07485982576	0.5423226629	Section_2	negative	negative	negative	negative	negative	negative	negative	negative	negative	negative	negative	negative	negative	negative	negative	negative	negative	negative	negative	negative
AGGTCAGGTGAGAGTG_S2	1	yes	AGGTCAGGTGAGAGTG_S2	3288	1587	11605	2983	0.3576086827	0	0.035242001	0.105278212	0	0	0.4810370802	0.006411713305	0.01442231074	mesen	0.4810370802	(0.457,0.534]	mesen	46	20	9756	3635	AGGTCAGGTGAGAGTG-1	2	-0.68212634	1.725815671	Section_2	negative	negative	negative	negative	negative	negative	negative	negative	negative	negative	negative	negative	negative	negative	negative	negative	negative	negative	negative	negative
AGGTGTATCGCCATGA_S2	1	yes	AGGTGTATCGCCATGA_S2	24133	6742	14480	6148	0.6944673918	0	0.1065227696	0.08162569068	0.02576332949	0.01806502879	0.07079981047	0	0.002755979179	dien.mid	0.6944673918	(0.534,0.998]	dien.mid	37	17	8153	3337	AGGTGTATCGCCATGA-1	2	-0.8885771125	0.7575032099	Section_2	negative	negative	negative	negative	negative	negative	negative	negative	negative	negative	negative	negative	negative	negative	negative	negative	negative	negative	negative	negative
AGTACGGCCCGTATCG_S2	0	no	AGTACGGCCCGTATCG_S2	15410	5359	14197	5346	0.2828846299	0.04794338909	0.3099712627	0.07614983755	0.07520214205	0	0.2078487387	0	0	hind	0.3099712627	[0.219,0.386]	low_maxscore	35	11	7794	2726	AGTACGGCCCGTATCG-1	2	-1.301478657	0.5423226629	Section_2	negative	negative	negative	negative	negative	negative	negative	negative	negative	negative	negative	negative	negative	negative	negative	negative	negative	negative	negative	negative
AGTATAATACTAGGCA_S2	1	yes	AGTATAATACTAGGCA_S2	5720	3201	12040	3496	0.4849461703	0.0379014101	0.1320960449	0.1227927975	0.02788508831	0.008293932277	0.1102353725	0.04453866443	0.03131051971	dien.mid	0.4849461703	(0.457,0.534]	dien.mid	25	33	6027	4985	AGTATAATACTAGGCA-1	2	0.2124936741	-0.5335800719	Section_2	TGGTTGGGAGA	negative	negative	negative	negative	negative	negative	negative	negative	negative	negative	negative	negative	negative	negative	negative	negative	negative	negative	negative
AGTCAACACCACCATC_S2	0	no	AGTCAACACCACCATC_S2	21824	6831	14434	6522	0.07730513293	0.007013267817	0.04119417595	0.7625463685	0.02122502542	0	0.08795669994	0	0.002759329475	pns	0.7625463685	(0.534,0.998]	pns	41	47	8881	6401	AGTCAACACCACCATC-1	2	1.175930612	1.187864304	Section_2	negative	negative	negative	negative	negative	negative	negative	negative	negative	negative	negative	negative	negative	negative	negative	negative	negative	negative	negative	negative
AGTCGGCCCAAACGAC_S2	1	yes	AGTCGGCCCAAACGAC_S2	14192	5528	13835	5522	0.5032877316	0.1106248062	0.08169434283	0.1024993153	0.01861549458	2.34E-06	0.1725256384	0.0002368531883	0.01051347584	dien.mid	0.5032877316	(0.457,0.534]	dien.mid	25	39	6030	5598	AGTCGGCCCAAACGAC-1	2	0.625395219	-0.5335800719	Section_2	negative	ACCCCTCTCCA	negative	negative	negative	negative	negative	negative	negative	negative	negative	negative	negative	negative	negative	negative	negative	negative	negative	negative
AGTCTGGACATCCTTG_S2	0	no	AGTCTGGACATCCTTG_S2	5139	2856	11771	3295	0.2835733463	0.03620841247	0.3928552205	0.08753074574	0.0104940617	0.02124304013	0.1272500422	0.01009618649	0.03074894445	hind	0.3928552205	(0.386,0.457]	hind	18	20	4774	3662	AGTCTGGACATCCTTG-1	2	-0.68212634	-1.286711986	Section_2	negative	negative	negative	negative	negative	negative	negative	negative	negative	negative	negative	negative	negative	negative	negative	negative	negative	negative	negative	negative
AGTGCGTAGCTCGTAA_S2	0	no	AGTGCGTAGCTCGTAA_S2	30432	7206	14338	5225	0.1050236345	0.005530456409	0	0	0	0	0.6710825451	0.007217206852	0.2111461572	mesen	0.6710825451	(0.534,0.998]	mesen	46	42	9768	5885	AGTGCGTAGCTCGTAA-1	2	0.8318459915	1.725815671	Section_2	negative	negative	negative	negative	negative	negative	negative	negative	negative	negative	negative	negative	negative	negative	negative	negative	negative	negative	negative	negative
AGTGGTTGCGTATAGG_S2	0	no	AGTGGTTGCGTATAGG_S2	13638	5249	13500	5239	0.287513998	0	0.4788005879	0.090050014	0.08590226582	0.01318732397	0.01906276746	0.001164096813	0.02431894603	hind	0.4788005879	(0.457,0.534]	hind	35	7	7792	2317	AGTGGTTGCGTATAGG-1	2	-1.576746354	0.5423226629	Section_2	negative	negative	negative	negative	negative	negative	negative	negative	negative	negative	negative	negative	negative	negative	negative	negative	negative	negative	negative	negative
AGTGTGCTAAGATCGC_S2	1	yes	AGTGTGCTAAGATCGC_S2	21177	6076	14208	5833	0.3494273989	0.1028806586	0.4315461944	0.03260709796	0.02983562194	0	0.03698103144	0	0.01672199681	hind	0.4315461944	(0.386,0.457]	hind	14	10	4057	2643	AGTGTGCTAAGATCGC-1	2	-1.370295582	-1.71707308	Section_2	TGGTTGGGAGA	negative	negative	negative	negative	negative	negative	negative	negative	negative	negative	negative	negative	negative	negative	negative	negative	negative	negative	negative
AGTGTGGTCTATTGTG_S2	0	no	AGTGTGGTCTATTGTG_S2	3475	2162	11136	3248	0.3860369755	0.02378379764	0.2319201629	0.1308913059	0	0.01592083221	0.1617444954	0.002521159611	0.04718127077	dien.mid	0.3860369755	[0.219,0.386]	dien.mid	21	23	5310	3966	AGTGTGGTCTATTGTG-1	2	-0.4756755675	-0.9639411659	Section_2	negative	negative	negative	negative	negative	negative	negative	negative	negative	negative	negative	negative	negative	negative	negative	negative	negative	negative	negative	negative
AGTTAAACACTTGCGA_S2	0	no	AGTTAAACACTTGCGA_S2	20703	6699	14567	6537	0	0.02257604784	0.2074596657	0.5054794651	0.07247597227	0.06308221557	0.1159405913	0	0.01298604231	pns	0.5054794651	(0.457,0.534]	pns	40	44	8702	6095	AGTTAAACACTTGCGA-1	2	0.9694798398	1.08027403	Section_2	negative	negative	negative	negative	negative	negative	negative	negative	negative	negative	negative	negative	negative	negative	negative	negative	negative	negative	negative	negative
AGTTACCCTTAAGACT_S2	1	yes	AGTTACCCTTAAGACT_S2	12390	5036	12653	5031	0.3466332342	0.02139520045	0.508853548	0.0760236739	0.01030822238	0	0.03400152264	0	0.002784598419	hind	0.508853548	(0.457,0.534]	hind	24	8	5835	2429	AGTTACCCTTAAGACT-1	2	-1.50792943	-0.6411703454	Section_2	negative	negative	AAAGGGGAGTA	negative	negative	negative	negative	negative	negative	negative	negative	negative	negative	negative	negative	negative	negative	negative	negative	negative
AGTTACCGCACATGGT_S2	0	no	AGTTACCGCACATGGT_S2	14826	5454	14043	5447	0.5209994298	0.09712730348	0.138344181	0.02580477975	0.02283870473	0.02898014089	0.1345549826	0	0.03135047776	dien.mid	0.5209994298	(0.457,0.534]	dien.mid	26	14	6194	3041	AGTTACCGCACATGGT-1	2	-1.095027885	-0.4259897984	Section_2	negative	negative	negative	negative	negative	negative	negative	negative	negative	negative	negative	negative	negative	negative	negative	negative	negative	negative	negative	negative
AGTTCCTACAGAATTA_S2	0	no	AGTTCCTACAGAATTA_S2	9815	4376	11913	4370	0.2985419245	0.004731043285	0.4017096913	0.1426319447	0.06358236551	0.009275081507	0.06318402024	0.00213366644	0.01421026249	hind	0.4017096913	(0.386,0.457]	hind	30	50	6926	6718	AGTTCCTACAGAATTA-1	2	1.382381385	0.004371295515	Section_2	negative	negative	negative	negative	negative	negative	negative	negative	negative	negative	negative	negative	negative	negative	negative	negative	negative	negative	negative	negative
AGTTCTGCGTTGTATC_S2	0	no	AGTTCTGCGTTGTATC_S2	9765	4232	11953	4226	0.3270717035	0.1489119158	0.3150711588	0	0.04872366539	0.002756664137	0.1574648924	0	0	dien.mid	0.3270717035	[0.219,0.386]	low_maxscore	13	19	3884	3565	AGTTCTGCGTTGTATC-1	2	-0.7509432642	-1.824663354	Section_2	negative	negative	negative	negative	negative	negative	negative	negative	negative	negative	negative	negative	negative	negative	negative	negative	negative	negative	negative	negative
ATAAAGGCTCGGTCGT_S2	0	no	ATAAAGGCTCGGTCGT_S2	9574	4370	11855	4366	0.3334211438	0.05638193974	0.3441939237	0.07627647923	0.06446409391	0	0.09393362015	0.0003902511556	0.03093854837	hind	0.3441939237	[0.219,0.386]	low_maxscore	34	50	7638	6715	ATAAAGGCTCGGTCGT-1	2	1.382381385	0.4347323895	Section_2	negative	negative	negative	negative	negative	negative	negative	negative	negative	negative	negative	negative	negative	negative	negative	negative	negative	negative	negative	negative
ATAAATATTAGCAGCT_S2	0	no	ATAAATATTAGCAGCT_S2	20637	6036	14363	5824	0.18886594	0.04063365117	0.08721818889	0.1180524321	0.02812279229	0.03421549679	0.4172746852	0	0.08561681357	mesen	0.4172746852	(0.386,0.457]	mesen	38	28	8337	4461	ATAAATATTAGCAGCT-1	2	-0.1315909467	0.8650934834	Section_2	negative	negative	negative	negative	negative	negative	negative	negative	negative	negative	negative	negative	negative	negative	negative	negative	negative	negative	negative	negative
ATAATAGTGTAGGGAC_S2	0	no	ATAATAGTGTAGGGAC_S2	10649	4586	12026	4579	0.5332981779	0.1239627297	0.1571895553	0.08631143973	0.01116180498	0.01478457717	0.07325257949	3.91E-05	0	dien.mid	0.5332981779	(0.457,0.534]	dien.mid	18	30	4780	4685	ATAATAGTGTAGGGAC-1	2	0.006042901597	-1.286711986	Section_2	negative	negative	negative	negative	negative	negative	negative	negative	negative	negative	negative	negative	negative	negative	negative	negative	negative	negative	negative	negative
ATACCACGGGCAACTT_S2	1	yes	ATACCACGGGCAACTT_S2	23528	6366	14453	5754	0.1150622661	0.02838168018	0.02491057949	0.04271084804	0.007270180597	0.01064976649	0.3631587494	0.0222121014	0.3856438284	epi	0.3856438284	[0.219,0.386]	low_maxscore	35	29	7804	4566	ATACCACGGGCAACTT-1	2	-0.06277402256	0.5423226629	Section_2	TGGTTGGGAGA	negative	negative	negative	negative	negative	negative	negative	negative	negative	negative	negative	negative	negative	negative	negative	negative	negative	negative	negative
ATACGGTGAAGATGCA_S2	0	no	ATACGGTGAAGATGCA_S2	6843	3465	12066	3590	0.4186217353	0.1075605181	0.1511169841	0.05623516814	0	0.004390386673	0.2130767757	0.02402328728	0.02497514474	dien.mid	0.4186217353	(0.386,0.457]	dien.mid	33	11	7438	2727	ATACGGTGAAGATGCA-1	2	-1.301478657	0.327142116	Section_2	negative	negative	negative	negative	negative	negative	negative	negative	negative	negative	negative	negative	negative	negative	negative	negative	negative	negative	negative	negative
ATACTTGTTCTCGAGC_S2	0	no	ATACTTGTTCTCGAGC_S2	5060	2830	11782	3301	0.4916748583	0	0.1264847264	0.08507319041	0.03671107575	0.03624501838	0.2236953736	0.0001157571077	0	dien.mid	0.4916748583	(0.457,0.534]	dien.mid	30	10	6904	2628	ATACTTGTTCTCGAGC-1	2	-1.370295582	0.004371295515	Section_2	negative	negative	negative	negative	negative	negative	negative	negative	negative	negative	negative	negative	negative	negative	negative	negative	negative	negative	negative	negative
ATAGACGAAGAGAAAG_S2	1	yes	ATAGACGAAGAGAAAG_S2	16685	5963	14498	5947	0.2443854265	0	0.4815535422	0.002714878884	0.1266292014	0.007693902378	0.1087250242	0	0.02829802436	hind	0.4815535422	(0.457,0.534]	hind	33	45	7457	6204	ATAGACGAAGAGAAAG-1	2	1.038296764	0.327142116	Section_2	TGGTTGGGAGA	negative	negative	negative	negative	negative	negative	negative	negative	negative	negative	negative	negative	negative	negative	negative	negative	negative	negative	negative
ATAGAGTACTGGGACA_S2	1	yes	ATAGAGTACTGGGACA_S2	14718	5697	14062	5682	0.3279953775	0.01799375486	0.3660856586	0.06180324018	0.02371064955	0.02803275264	0.1405359518	0.001693550357	0.0321490646	hind	0.3660856586	[0.219,0.386]	low_maxscore	26	48	6213	6518	ATAGAGTACTGGGACA-1	2	1.244747536	-0.4259897984	Section_2	TGGTTGGGAGA	negative	negative	negative	negative	negative	negative	negative	negative	negative	negative	negative	negative	negative	negative	negative	negative	negative	negative	negative
ATAGCTGCTCTTGTTA_S2	2	yes	ATAGCTGCTCTTGTTA_S2	12958	4488	13034	4480	0.452456566	0.06414902348	0.3061279364	0.06089344427	0.04809896483	0.002174338406	0.06472003812	0.0002868895329	0.001092798908	dien.mid	0.452456566	(0.386,0.457]	dien.mid	16	10	4413	2641	ATAGCTGCTCTTGTTA-1	2	-1.370295582	-1.501892533	Section_2	TGGTTGGGAGA	negative	negative	negative	TTAATCACGAT	negative	negative	negative	negative	negative	negative	negative	negative	negative	negative	negative	negative	negative	negative	negative
ATAGGCGGCTATAGAA_S2	0	no	ATAGGCGGCTATAGAA_S2	12324	4318	12714	4312	0.2227153331	0	0.01914667115	0.1920426395	0.001322424969	0.02353092899	0.5052602365	0	0.03598176583	mesen	0.5052602365	(0.457,0.534]	mesen	43	33	9230	4968	ATAGGCGGCTATAGAA-1	2	0.2124936741	1.403044851	Section_2	negative	negative	negative	negative	negative	negative	negative	negative	negative	negative	negative	negative	negative	negative	negative	negative	negative	negative	negative	negative
ATATTCAGTTAAACCT_S2	0	no	ATATTCAGTTAAACCT_S2	41772	8766	14093	5221	0.05829147149	0	0.009709864421	0.04012697329	0	0.02815325818	0.1659125016	0.0275053653	0.6703005657	epi	0.6703005657	(0.534,0.998]	epi	44	40	9411	5682	ATATTCAGTTAAACCT-1	2	0.6942121432	1.510635124	Section_2	negative	negative	negative	negative	negative	negative	negative	negative	negative	negative	negative	negative	negative	negative	negative	negative	negative	negative	negative	negative
ATATTGCTGTCAAAGT_S2	0	no	ATATTGCTGTCAAAGT_S2	6269	3315	12409	3529	0.4358612005	0.04217952789	0.2627139354	0.05022685194	0.01576045484	0.01359011684	0.1474492219	0.005348746116	0.02686994456	dien.mid	0.4358612005	(0.386,0.457]	dien.mid	18	32	4781	4889	ATATTGCTGTCAAAGT-1	2	0.1436767499	-1.286711986	Section_2	negative	negative	negative	negative	negative	negative	negative	negative	negative	negative	negative	negative	negative	negative	negative	negative	negative	negative	negative	negative
ATCAGACGGCACGCCG_S2	1	yes	ATCAGACGGCACGCCG_S2	39526	7924	13980	4264	0.08512722906	0.004193592938	0.006166086053	0.06572002004	0	0.02503031349	0.2622620932	0.02159528636	0.5299053789	epi	0.5299053789	(0.457,0.534]	epi	44	42	9412	5887	ATCAGACGGCACGCCG-1	2	0.8318459915	1.510635124	Section_2	TGGTTGGGAGA	negative	negative	negative	negative	negative	negative	negative	negative	negative	negative	negative	negative	negative	negative	negative	negative	negative	negative	negative
ATCCAACGCAGTCATA_S2	1	yes	ATCCAACGCAGTCATA_S2	13729	5412	13584	5408	0.5113900022	0.03834705961	0.15136107	0.1539141923	0	0	0.1325018416	0.002721522848	0.009764311376	dien.mid	0.5113900022	(0.457,0.534]	dien.mid	25	37	6029	5394	ATCCAACGCAGTCATA-1	2	0.4877613707	-0.5335800719	Section_2	TGGTTGGGAGA	negative	negative	negative	negative	negative	negative	negative	negative	negative	negative	negative	negative	negative	negative	negative	negative	negative	negative	negative
ATCCAATGGAGGGTCC_S2	0	no	ATCCAATGGAGGGTCC_S2	5784	2541	12357	2965	0.2759383222	0	0.06424068376	0.1204790214	0.04084336989	0	0.4564668446	0	0.04203175804	mesen	0.4564668446	(0.386,0.457]	mesen	43	27	9226	4354	ATCCAATGGAGGGTCC-1	2	-0.2004078709	1.403044851	Section_2	negative	negative	negative	negative	negative	negative	negative	negative	negative	negative	negative	negative	negative	negative	negative	negative	negative	negative	negative	negative
ATCCAATGGTACCGAA_S2	0	no	ATCCAATGGTACCGAA_S2	26336	7328	14725	6383	0.4825804901	0.04549872874	0.3160754767	0.05893283309	0	0	0.09224487435	0.001005360442	0.003662236532	dien.mid	0.4825804901	(0.457,0.534]	dien.mid	36	6	7969	2213	ATCCAATGGTACCGAA-1	2	-1.645563278	0.6499129364	Section_2	negative	negative	negative	negative	negative	negative	negative	negative	negative	negative	negative	negative	negative	negative	negative	negative	negative	negative	negative	negative
ATCCAGGATTCGTGAA_S2	0	no	ATCCAGGATTCGTGAA_S2	14981	5544	14136	5533	0.1404787784	0	0.1590756772	0.4609261472	0.0448765206	0.0531315136	0.1337117937	0	0.007799569363	pns	0.4609261472	(0.457,0.534]	pns	40	46	8703	6300	ATCCAGGATTCGTGAA-1	2	1.107113688	1.08027403	Section_2	negative	negative	negative	negative	negative	negative	negative	negative	negative	negative	negative	negative	negative	negative	negative	negative	negative	negative	negative	negative
ATCCTGAATCGCTGCG_S2	0	no	ATCCTGAATCGCTGCG_S2	30563	8050	14518	6197	0.640982136	0.1242311319	0.03875043015	0.04468474864	0	0.04332315201	0.09868195092	0	0.009346450318	dien.mid	0.640982136	(0.534,0.998]	dien.mid	38	26	8336	4257	ATCCTGAATCGCTGCG-1	2	-0.269224795	0.8650934834	Section_2	negative	negative	negative	negative	negative	negative	negative	negative	negative	negative	negative	negative	negative	negative	negative	negative	negative	negative	negative	negative
ATCGGTTACCTAGTAA_S2	0	no	ATCGGTTACCTAGTAA_S2	5981	3261	12253	3535	0.3053289694	0.1845210507	0.1446353085	0.0767690091	0.003307374417	0.05554561963	0.1954431098	0.01368135777	0.02076820059	dien.mid	0.3053289694	[0.219,0.386]	low_maxscore	34	8	7614	2420	ATCGGTTACCTAGTAA-1	2	-1.50792943	0.4347323895	Section_2	negative	negative	negative	negative	negative	negative	negative	negative	negative	negative	negative	negative	negative	negative	negative	negative	negative	negative	negative	negative
ATCGTATTCCGAGAAC_S2	0	no	ATCGTATTCCGAGAAC_S2	26625	7383	14805	6435	0.6922909945	0	0.1352933213	0.125013521	0.009273020797	0	0.0374865038	0	0.000642638687	dien.mid	0.6922909945	(0.534,0.998]	dien.mid	29	3	6722	1913	ATCGTATTCCGAGAAC-1	2	-1.852014051	-0.103218978	Section_2	negative	negative	negative	negative	negative	negative	negative	negative	negative	negative	negative	negative	negative	negative	negative	negative	negative	negative	negative	negative
ATCTTGACCTGCAACG_S2	1	yes	ATCTTGACCTGCAACG_S2	14349	5625	13899	5615	0.4545146134	0.02251817357	0.1947754304	0.1169658719	0	0.01333589138	0.1654447503	0.01768820083	0.01475706824	dien.mid	0.4545146134	(0.386,0.457]	dien.mid	26	44	6211	6109	ATCTTGACCTGCAACG-1	2	0.9694798398	-0.4259897984	Section_2	TGGTTGGGAGA	negative	negative	negative	negative	negative	negative	negative	negative	negative	negative	negative	negative	negative	negative	negative	negative	negative	negative	negative
ATGAAGCCAAGGAGCC_S2	1	yes	ATGAAGCCAAGGAGCC_S2	11302	4921	12138	4916	0.4698226869	0.08315671605	0.2248176857	0.08221004963	0.03131596534	0	0.08493384358	0	0.02374305276	dien.mid	0.4698226869	(0.457,0.534]	dien.mid	22	46	5500	6317	ATGAAGCCAAGGAGCC-1	2	1.107113688	-0.8563508924	Section_2	TGGTTGGGAGA	negative	negative	negative	negative	negative	negative	negative	negative	negative	negative	negative	negative	negative	negative	negative	negative	negative	negative	negative
ATGAAGTGGACCCAGC_S2	0	no	ATGAAGTGGACCCAGC_S2	21557	6607	14356	6374	0.6692065011	0	0.06959857508	0.1778196359	0	0	0.05621266862	0	0.0271626193	dien.mid	0.6692065011	(0.534,0.998]	dien.mid	30	4	6901	2015	ATGAAGTGGACCCAGC-1	2	-1.783197127	0.004371295515	Section_2	negative	negative	negative	negative	negative	negative	negative	negative	negative	negative	negative	negative	negative	negative	negative	negative	negative	negative	negative	negative
ATGAGGAGTGTTAATC_S2	1	yes	ATGAGGAGTGTTAATC_S2	9194	4344	11812	4338	0.3582527695	0.1466049682	0.1467783557	0.1971455811	0.08564922656	0.003823671317	0.01651690497	8.97E-05	0.04513885599	dien.mid	0.3582527695	[0.219,0.386]	low_maxscore	25	35	6028	5189	ATGAGGAGTGTTAATC-1	2	0.3501275224	-0.5335800719	Section_2	negative	ACCCCTCTCCA	negative	negative	negative	negative	negative	negative	negative	negative	negative	negative	negative	negative	negative	negative	negative	negative	negative	negative
ATGATCGGGAATAGAC_S2	1	yes	ATGATCGGGAATAGAC_S2	5680	2479	12318	2922	0.3638722277	0.2409660974	0.1308826525	0.04853640175	0	0.02372375954	0.1653612016	0	0.02665765947	dien.mid	0.3638722277	[0.219,0.386]	low_maxscore	16	54	4437	7141	ATGATCGGGAATAGAC-1	2	1.657649081	-1.501892533	Section_2	TGGTTGGGAGA	negative	negative	negative	negative	negative	negative	negative	negative	negative	negative	negative	negative	negative	negative	negative	negative	negative	negative	negative
ATGCACTACCGCATTG_S2	1	yes	ATGCACTACCGCATTG_S2	11809	5008	12346	4992	0.3960178238	0.01626887584	0.3335502769	0.1023574123	0	0.03488510379	0.06984783748	0	0.04707266991	dien.mid	0.3960178238	(0.386,0.457]	dien.mid	27	45	6389	6210	ATGCACTACCGCATTG-1	2	1.038296764	-0.3183995249	Section_2	TGGTTGGGAGA	negative	negative	negative	negative	negative	negative	negative	negative	negative	negative	negative	negative	negative	negative	negative	negative	negative	negative	negative
[truncated: 1,192 more rows]
[truncated: 14 more columns]
