# Supplementary material for: Lineage recording in human cerebral organoids
Source: Nat Methods. 2021 Dec 30;19(1):90–9. doi: 10.1038/s41592-021-01344-8 (PMC8748197; doi:10.1038/s41592-021-01344-8)
Supplement: Supplementary file 11 — Supplementary Table 6 [file 41592_2021_1344_MOESM11_ESM.xlsx]

## Sheet: Sheet1
Highly variable genes
Whole-organoids	Microdissected organoid
TTR	UBE2C
SST	TTR
MMP11	MGP
ACTC1	COL1A1
MYLPF	SST
COL1A1	APOE
COL1A2	DLK1
CRYAB	HES6
MGP	CENPF
IGF2	COL1A2
COL3A1	PTTG1
DLK1	CCNB1
MYL1	COL3A1
CCNO	IFITM1
TNNC2	TAC1
TNNI1	LGALS1
LUM	CCNB2
APOE	TOP2A
DCN	CRYAB
IGFBP3	NTS
KRT19	GNRH1
HTR2C	CDK1
TYROBP	SPARCL1
C1QA	S100A10
TPM2	HMGB2
POSTN	S100A11
ACTA1	DCN
MROH8	ID3
C1QC	GDF15
MYH3	ID1
PMEL	NDUFA4L2
MYL4	HIST1H2BG
TNNC1	MT1X
MT1X	CDC20
TNNI2	KPNA2
PCP4	NUF2
NPY	NEK2
TAGLN	NUSAP1
LGALS1	IGF2
MT2A	ACTA2
GDF15	NPY
GHRH	RSPO3
KRT17	MT2A
MLANA	CDKN3
KRT18	NEAT1
HIST1H4C	COL6A3
RNASE1	MMP11
MYBPH	TAGLN
HES6	LUM
CCL2	TPX2
SOST	NMU
TNNT1	RSPO2
MYOG	IGFBP5
TFPI2	KIAA0101
TNNT2	CRABP1
NTS	TWIST1
C1QB	GS1-600G8.5
SPARCL1	BIRC5
SFRP2	TRH
DES	GAD2
PENK	CKS2
FAM89A	IFITM3
KRT8	SOST
FRZB	POSTN
PECAM1	HOPX
TTN	ITM2A
DCT	DPT
PTGDS	ASPM
AKR1B10	CCNA2
GRP	S100B
CXCL14	CRH
TAC1	CCNO
SLN	PCP4
TNNT3	HIST1H4C
PLA2G2A	MKI67
S100A14	TIMP1
IL17B	PBK
SPINK1	UBE2S
APOA1	CXCL14
CD93	PTN
S100A11	CENPA
ACTA2	ANXA1
KLHL41	VIM
SMPX	NRN1
CCL3	IGFBP4
AGR2	MAD2L1
eGFP	MROH8
S100B	PHOX2B
ITM2A	PLK1
CRABP1	BAALC-AS2
FOLR2	CKS1B
PRND	LHX9
COL6A2	MSX1
IGF1	GTSE1
IGFBP7	TUBB4B
PMCH	MFAP4
IGFBP5	TUBA1C
NEAT1	CYTL1
COL6A3	NEUROG1
SRGN	IGFBP2
SFRP4	DLGAP5
DPT	CDCA3
HSPA6	RBP1
NEUROD6	CKAP2
TRH	CA4
TRPM3	S100A6
MMP9	RGS16
SERPINA1	TYMS
S100A10	CCK
ESM1	TPBG
RSPO3	G0S2
FCER1G	FJX1
TSPAN8	PRC1
CRH	CALB2
BGN	IGF1
FN1	TM4SF1
APOA2	TAC3
FDCSP	TWIST2
NEB	FGFBP3
HOXB5	CLDN5
CCL4	TTYH1
TAC3	FABP7
NDUFA4L2	PPP1R17
FGG	CALB1
GS1-600G8.5	TUBA1B
USP18	TROAP
VSIG4	POMC
PPP1R17	HES5
SPP1	FTL
PTN	LDHA
PLP1	SGOL2
EGFL6	SAT1
TIMP1	CLU
OTP	DCT
HES5	TKTL1
LHX9	HOXB-AS3
CYP1B1	GPC3
TCF7L2	KNSTRN
CXCL8	CTGF
ANXA1	TAGLN2
HIST1H1B	PTGDS
CSF1R	SFRP2
CLDN5	NEFL
IFI27	CDC20B
PITX1	HIST1H1C
S100A9	AURKA
PRPH	EMX2
CALCB	CCNA1
MFAP4	KRT19
CLDN4	C1orf61
GAL	SPINK6
A2M	CLEC3A
HAND1	OGN
SULT1E1	TNNI1
MYH8	PMEL
OGN	SMC4
CKM	ANXA2
FGB	PGM5-AS1.1
MYOD1	ARL6IP1
CALCA	CLDN6
C7	LGALS3
ACTN2	FAM83D
CDC20B	SULT1E1
ID1	VSX1
AIF1	CD9
SEPP1	SCGN
GLIPR1	ASCL1
LPL	KIF23
NPNT	HOXA5
B2M	HMMR
C1orf105	NDC80
NPPA	HOXB5
PGM5-AS1.1	HSPA1A
STAB1	GADD45G
ENO3	NUPR1
IGFL2	COL6A2
NEFM	BGN
C11orf88	LPL
APOD	DDIT3
COL4A1	LHX2
HOXB9	GPM6B
PHOX2B	APCDD1
SCGN	P4HB
HSPB3	FEZF1
NEUROG1	DBI
S100A6	KRT18
NEFL	FEZF2
MT1E	NEUROD1
TWIST1	FRZB
IGFBP2	C7
FTL	CDH6
CXCL1	AURKB
FCGRT	BNIP3
CTD-2545M3.8	EFNB3
ITLN1	SLC2A1
CYBB	FABP5
COL14A1	SGOL1
PRRX1	PRRX1
TGFBI	GPNMB
HOPX	CKB
NEUROD1	CENPE
SPRR2F	KIF2C
KRT15	RRM2
LAPTM5	SSTR2
BST2	FAM64A
CD68	HSPA6
ALDH1A1	METRN
REN	IFITM2
COL6A1	NNAT
TYRP1	CDKN2C
RNASE6	DEPDC1
PHOX2A	RGS10
IFITM3	P4HA1
SOX18	MXD3
FOXC1	EDNRB
CTSC	HMGN2
RGS5	NPPC
DKK2	TTK
SPARC	NTRK2
MRLN	ACTG2
RGS16	CA2
C4orf32	MGST1
FGL2	C11orf88
PLAT	IFIT1
LYVE1	HIST1H2BE
GABRP	GPD1
G0S2	MAB21L1
ACTG2	EOMES
GPR34	WNT7B
MS4A4A	FABP4
SFRP1	UBE2T
CD34	BST2
MS4A7	ETV3L
ID3	SYT4
ADGRL4	RAD51AP1
DLX6-AS1	EGFL6
GFRA3	MT3
COL5A1	RSPO1
EFNB3	MDK
MRC1	HES4
BCAN	TPM2
CYTL1	ATP1A2
MPZ	PLS3
PAGE4	SPARC
RSPO2	WLS
AFP	NOS2
CALB2	PTF1A
CFAP126	MASP1
TRIM48	GAL
HOXB8	CDC25B
FGFBP2	HJURP
NNAT	IGFBP3
VIP	CCND1
EPCAM	CDKN1A
XIST	FOXD3-AS1
FBLN1	B2M
MSX1	FEZF1-AS1
DKK1	BARHL1
GJA4	SPRY1
ITIH2	CYP26B1
CYP26A1	MIS18BP1
OLFML2A	BAALC
LGALS3	HTRA1
LHX1	PON2
MMP2	CDCA8
IGFBP4	PLP1
TRPM1	RACGAP1
DIO3	CYP26A1
TM4SF4	MAB21L2
F13A1	DHRS2
HAPLN1	KIF14
CCL4L2	SCD
UPK3B	HES1
PCOLCE	NEFM
UBE2S	NPPA
SAT1	TACC3
CXCL2	KIF4A
RELN	INHBA
JUNB	CENPW
CPA4	HTR2C
HOXB-AS3	OLFM3
PHGR1	IGFL1
MAL	CTD-2521M24.8
CDH5	ALDH1A3
GPC3	TFAP2A
SCG2	ARX
ASPN	BCAN
TACSTD2	PTGES
FLT1	PHOX2A
TPBG	POU4F1
TFF3	TFAP2B
TNC	MT1F
RIPPLY1	CPA4
APCDD1	VSNL1
ZFP36	AIF1
TKTL1	SFRP1
CSRP3	TNMD
MS4A6A	HSPA1B
HPGDS	IGFBP7
OTOR	ZFP36L1
S100A7	NLRP1
HIST1H1C	DIO3
LINC01551	HSPB1
FAM183A	LHX1
DAPL1	PRDM8
SSTR2	FN1
PCDH12	HOXB9
CALB1	HCG9
FABP1	PRPH
CDKN3	BUB1
NUPR1	SAMD3
ITGB2	TBR1
PITX2	PAX2
VCAN	C1QL1
IGFN1	ASPN
CTGF	IGFBP6
KIAA0101	ECT2
SERPINE3	MT1E
RGS4	PTX3
CCK	PTPRZ1
FOXD3-AS1	PIF1
ISL1	VAMP5
CARTPT	ITPKB-AS1
PEG10	CKAP2L
LAMP5	SOX2
S100A1	TGFBI
PPP1R27	USP18
ESAM	MAL
FABP7	ZWINT
S100A4	VCAM1
NCF4	LINC00462
LCN15	LINC01048
TPPP3	TNFRSF12A
SNCG	SERPINH1
COL9A3	TNC
COX6A2	CAPN3
CBLN1	CTSK
TPM1	LHX5-AS1
CD163	HRK
PRSS56	CASC5
CCL3L3	MEG3
HOXA5	SCG2
SIX1	PTPN7
CLDN7	WNT6
LHX2	SNCG
SGCA	HSPA5
ALOX5AP	GDF7
IL32	AP001258.4
DBH	ENC1
SOCS3	DIRAS3
PRDM8	NES
IFITM1	GFAP
FABP4	KIFC1
CTSS	ID4
LYZ	WIF1
NEUROD2	LINC00682
WNT4	PCDH9
TMIGD3	FAM162A
HOXC9	GZMA
CDKN1C	HOXB8
TWIST2	SERPINA11
TAL2	CYP1B1
CCDC80	PDLIM3
DUSP2	SPINK1
FGFBP3	ANGPTL4
CRYGS	CCDC80
HIST1H2BG	RHOC
PLVAP	NPTX2
CRYM	CFI
SOHLH2	PSRC1
SMR3B	CD99
CXorf36	DKK3
ELF3	ESM1
IER3	RTKN2
ATP1A2	ALX1
ADAMDEC1	FABP3
SOX17	FMOD
TRIM67	PRL
HOXA10	UGT2B7
RBP4	DLL3
GFAP	LINC01021
TMEM88	RAB13
HOXB6	CEP55
ICAM2	DLL1
SERPINB7	CENPN
COLEC11	INSM1
SHOX2	ASS1
TFAP2B	ROBO3
ASCL1	PAX6
MB	TYRP1
ALDH1A2	CENPU
LDHA	HILPDA
CXCL12	ISL1
ATF5	LINC00922
GPR151	CCL2
HIST2H2AC	CBLN2
PDE6H	HELT
APOC3	DKK1
C1QL2	CHODL
CCL8	ANXA5
FOS	DLX6-AS1
EOMES	FGFBP2
TFAP2A	JUN
LINC00520	HOXB6
CHGA	GNG11
FAM107A	COL4A1
APOBEC2	TMEM70
COL5A2	PARPBP
LGALS2	NPW
KRT7	LAMP5
SLC9A3R1	GSN
CNTN2	CDH7
TFAP2D	CENPK
MSC	CAV1
MYL9	FAM150B
RBP2	CTSC
ANXA2	DDIT4
PLS3	EMP3
SYT4	TPT1
NRN1	ITM2C
FST	SIX3
BARHL1	GHRH
CRABP2	MND1
WIF1	HOXC4
STAC3	PHGDH
SIX6	CLIC1
NHLH1	SPC25
HSPA1A	H2AFX
SPI1	KIF20B
FABP3	FAM181B
PROCR	IFI6
FXYD3	NHLH1
ELN	NFIB
HIST1H2BE	LINC01497
NPPC	NEUROD4
PTH2	EGR1
HSD17B2	NEUROG2
SFRP5	PSAT1
CEBPD	PGK1
FOSB	ALDOA
LINC00379	PRR11
CAV3	MAGEH1
MASP1	ATOH1
LILRB5	GNG5
SCD	PNOC
TECR	ATF3
FOXG1	NR4A2
C1orf61	OLFML3
GATA3	MLANA
FITM1	HGF
SULF1	HERC5
DAB2	LIX1
POU4F1	PEG10
RGS10	MS4A6A
SRPX	FOXC1
XAGE2	KRT8
COL15A1	FAM72D
WNT2B	PLTP
TNFSF10	AC112721.2
SERPINH1	HOXA10
MAFA	CNTNAP2
HERC5	PPP1R1B
ATOH1	IBSP
CRHBP	BTG3
IGFBP6	NECAB1
MYOZ2	SLITRK2
HSPG2	TPM1
GSTA1	GDF10
HELT	FAM72C
MXD3	IL15
STMN2	ENO1
SLC2A1	SOX14
IFI6	DLX5
CD36	FBLN1
PLD4	MUC4
NTRK2	KIF20A
CDKN1A	CENPH
HLA-A	COL14A1
KRT4	CA14
HOXC8	KIF18A
CPB1	KIF11
C9orf24	MMP14
VGLL1	S100A13
ANKFN1	CENPM
RRBP1	CDCA2
LINC00462	FOS
NPW	NMB
NFIB	MEST
RBP1	GNG8
TLX3	SERPINF1
INHBA	LINC00636
OLFML3	TRPM1
HLA-C	CNTN2
GPM6B	GLUL
ID4	LINC00458
CDC42EP5	SPRY2
CHGB	TMEM158
DDIT3	STXBP6
AHSG	ZMYND10
NKX6-2	C20orf85
GPR183	TLX3
PLP2	CRABP2
TUBA1C	TUBB6
SERPINF1	SERPINE2
IGFL1	ELN
TNFRSF12A	SPC24
MYF5	C5orf49
PNOC	FBXO5
HSPA5	BCYRN1
CLU	KERA
AGT	LINC01198
FMOD	RDM1
NR1H4	HOXA9
MAB21L1	NFIA
TREM2	RALYL
CAPN3	DMRT3
UGT2B15	SERPINE1
HAND2	PCK1
FGA	SNHG18
VSX1	SHOX2
MAB21L2	PEA15
EDNRB	LENEP
CYR61	TRDC
RARRES2	CRYM
ZMYND10	CST3
MYOT	NBL1
HIST1H1D	BTBD17
TBX3	EDN1
ISLR	LOX
CDH15	TFAP2D
ARHGEF15	PDLIM1
CXCL10	NCAPG
C19orf33	CLDN11
CCL21	HOTAIRM1
PAX2	GAD1
LMNA	GSX2
CCL19	DEPDC1B
HSPB6	FOXD3
LINC00305	MZT1
DLL1	CDC42EP5
GAD2	PLCG2
HAND2-AS1	SORCS1
LY96	PITX1
TROAP	RIPPLY1
CCND1	APOD
COL4A2	YBX3
SERPIND1	TRIM59
CTD-2521M24.8	EDNRA
SLC40A1	PDZRN4
TMEM156	CDO1
CHRNA1	BPI
ARHGDIB	CBLN1
KLF2	HSP90B1
GNG11	PIFO
CAPN6	GYPC
MGST1	FOXL2
HFE2	DSG3
AQP1	GSTP1
ANKRD1	TGFB2
CST6	CTD-3064C13.1
TBR1	COL4A6
CA9	GDPD2
SLITRK2	MEIS2
RGS1	C1QL3
MT3	TRIB3
GNG8	DOK5
AREG	CFH
HSPB2	PPIC
LAMA4	ISPD
ENC1	NEUROD6
PCDH9	SPON2
GPNMB	CXCL12
MYL7	FIBIN
KCNQ1OT1	HMGB3
ECSCR.1	ATF5
ARHGAP15	NOV
CA4	RGCC
ADAP2	CYR61
MEF2C	GSTA1
CTD-2035E11.3	ATAD2
CLDN6	AC064834.1
NMU	RCN1
BDKRB1	ATP1B1
TM4SF1	CA8
LHX5-AS1	FSTL5
EDN1	BRS3
WNT7B	TSTD1
OLFM3	C11orf97
H2AFX	HTR3A
HCG9	BAMBI
RGCC	NPC2
GADD45G	QKI
LINC01441	AGXT
CTB-12O2.1	IRX1
RETN	QPCT
DLX5	OTX2
ISG15	AC008937.2
MYBPC1	JUNB
REG3G	KCNJ3
EMX2	LHFP
SIX3	ID2
ROBO3	SLC3A2
NES	SLC44A4
SRPK3	HOXC6
NMB	ZFHX3
CXCL17	VCAN
PLAC9	ADAMTS8
SPON2	LY6H
AKAP14	HSD17B2
PDGFRB	E2F1
P4HA1	MMP2
RTN1	TFPI
HOXA9	MITF
TUBA1B	MICA
TRIB3	CDC45
HLA-B	TGIF1
CNTNAP2	HEY1
FAM181B	C12orf75
C11orf96	CELF4
ROPN1L	SEMA3D
NMRK2	CFAP126
DLL3	CHCHD10
LTB	SRPX2
RAB25	ALDH1A1
CLDN9	NEUROD2
TDO2	CTC1
SOX10	PKIB
IL1B	UTF1
TNMD	LOXL2
AKR1C3	PRSS23
CCDC140	TIMP3
TRDN	LMO1
CD53	SLC1A3
JAML	PLAC9
HES1	LINC00052
CDH17	OAS1
MMP14	TMSB4X
EMILIN1	GABRG1
HSP90B1	TMEM47
CLEC3A	FOXM1
SLC16A3	SERPINB13
GAP43	WNT2B
C3AR1	TDO2
CXCL6	C8orf46
PTPRZ1	ADM
CAPSL	CALR
CD9	GDF6
ECM1	APOLD1
CDC25B	TMEM71
CD74	CD22
PDGFRA	ANGPTL7
TTYH1	SRPX
PPP1R1B	GSX1
MOXD1	CACNG3
MMP1	ADAMTS1
CENPW	GALP
CD84	GRHL3
SLC7A7	MYBL2
LBX1	LYPD1
SUSD2	HOXA3
CDX2	CPVL
PAX8	GABRA2
STOML3	CNN3
CA2	AGT
IBSP	LINC01088
LAMC3	JAG1
FEZF2	OLIG3
LMO3	MAP1LC3A
HOXB7	DHRS3
VAMP8	NELL2
PRKCDBP	CST2
PIFO	C1QL4
VIM	SEPP1
LINC00682	CD70
FBXO32	SPACA3
FCGR3A	LMO2
AFAP1L1	PITX2
EVA1B	H2AFV
EGR1	CD63
OLR1	ARHGAP15
PAX6	GLIPR2
S100A8	SLC17A6
P4HB	ENPP2
SLC1A3	OCIAD2
NHLH2	STMN2
KCTD12	P2RY14
LEFTY2	SPP1
CTD-2215L10.1	APOC1
FMO2	CDH19
MDK	TMEM233
NPTX2	HERPUD1
GADD45B	ANGPTL1
SBSPON	PLAU
DLX2	CCDC102B
EGFL7	ARL4A
LINC01082	FAM81B
BNIP3	GEM
NR0B1	DNAJB1
CLDN11	GAS2L3
CTA-212D2.2	SNCA
KLHL35	HSD17B11
CLEC14A	SULF1
PCAT4	MFNG
KDR	FCGRT
SELE	S100A1
CTHRC1	STPG2-AS1
FNDC1	CYSTM1
LA16c-380H5.3	PLA2G16
FOXS1	AC112721.1
AMBP	HMGCS1
MIR503HG	BEST3
ACKR3	BEX5
ARX	BUB1B
NR2F2	DMRTA2
TH	CDKN1C
PTX3	ARHGAP11A
VCAM1	MYL9
CHRND	NR2F2
LIX1	TPPP3
SGOL1	STC2
HRK	ADCYAP1
BMP4	EVX1
HOXC10	EMC2
WLS	MELK
F2RL3	FOLH1
PRR32	EFEMP1
FOXJ1	HOXC5
LHX5	COL4A5
MIA	NKAIN4
HBD	SOX3
EDNRA	ANP32E
LY86	CALCA
COL5A3	STK17A
CCNA1	FOXP2
NEUROG2	SFTA1P
THSD7A	RP11-197K6.1
INSM1	COL4A2
CDH6	ZNF503
SPDEF	GABBR2
IFI16	BORA
PRSS35	TCEAL7
PRL	H2AFZ
KIFC1	COL6A1
HLA-DRA	RFX4
LYPD1	HSD11B1
LRRC17	MAFB
EMX1	TPI1
VTCN1	EMILIN1
WFDC2	PRRX2
SPATS2L	TFDP2
DIRAS3	NENF
P4HA2	SPATS2L
PMEPA1	INSIG2
MLN	KDELR2
SFTPD	CDCA5
MMRN2	EIF4EBP1
TMEM158	KLHL35
SCT	FOXB1
GJA1	DLX1
LMO1	TMEM156
FJX1	FSTL1
FIBIN	PDGFRB
CHI3L1	SEMA5A
PGF	MCM10
D21S2088E	EEF1D
LINC01480	POC1A
RARRES1	PRDM13
LINC00922	SLC45A2
ONECUT2	IL26
GIMAP4	RELN
HCK	SHMT2
LAMB1	SERF2
SPRY1	NEU1
C1QTNF3	PCDH11X
EMP3	C1orf54
COL21A1	GCNT1
RSPH1	EPSTI1
CARD16	RP11-676F20.5
METRN	SEMA3C
ADGRF5	FLRT3
ANXA3	VIT
FEZF1	EMILIN2
GJB2	C9orf135
KIF14	SPAG5
COL16A1	HOXA4
BANCR	RP11-394O4.5
CELF4	DTL
SNAI2	POU3F1
ATP11C	CRHBP
FLNB	RARRES2
MUC15	VIP
COL2A1	RUNX1T1
EBF1	CTB-193M12.5
PGA5	PDGFRL
TMEM215	NCAPD2
ADH1B	TAF4B
RUNX1T1	CALY
C5orf49	COL5A1
HOXC6	LINC01254
LINC00636	CPNE8
OLFML2B	CRLF1
ARHGAP29	CRNDE
MAFB	STRA6
ITGB7	GADD45B
CYP26B1	TCF7L2
ID2	ADA
ERBB3	PAPSS2
SERPINA11	ZIC2
VSNL1	PPP1R14A
PTF1A	MLPH
PLEK	KISS1
TMEM233	RRAS
TMEM78	COL5A2
CASQ2	FGFR3
MS4A6E	UBALD2
KREMEN2	PMP2
CAMK2N1	SMC2
HES4	MAP1LC3C
FUCA1	WNT4
GJB6	JCHAIN
KIF19	SCARNA2
TAGLN2	NKX1-2
C3	MGAT4C
SLCO2B1	ARR3
HMGA1	RBP2
FCGR1A	NRP2
FOXA2	IQGAP3
PLXND1	RGMB
FGF7	CTD-2035E11.3
NOS2	COX7A1
SAMSN1	ISLR
GMFG	EMCN
COPZ2	HOXA11
PLA2G7	IFI27L2
PTPRC	GPX8
C8orf22	TSPO
RSPO1	CIB1
CXCR4	E2F8
GCNT1	ANXA6
LY6H	GBP2
CBLN2	SERPINB2
ADAM28	P4HA2
AGR3	RASD1
BAMBI	FAM89A
FOXD3	NWD2
UNC45B	DBF4
JUN	ALDH1A2
FXYD1	FAM107A
FCGBP	PGA5
WSB1	ZNF385D
NLRP1	S100A16
LINC01198	ADAMTS6
SCUBE2	CHST7
CAV1	TESC
BPI	AC004540.4
DYSF	HOXB4
FOLR1	PPP1R14C
APOB	PTHLH
UGT2A3	STMND1
FAM83D	RND3
AHNAK	OPRK1
SERPINI1	NEIL3
SNCA	ABCA8
ALCAM	LITAF
GPD1	TBX3
ADAMTS1	LHX5
FOXF2	VEGFB
TEKT1	PFN2
TF	SPINK2
CHL1	KCNJ2
FABP5	PCOLCE
SVIL	FBLN5
MYCT1	C11orf96
REG4	MT-ND2
C8orf46	TMEM106C
ATF3	CCDC109B
DEPDC1	ANXA3
SLC22A11	KIF15
NBL1	CTXN3
GAD1	SLC16A3
CELA3A	RIT2
HTRA1	RND2
ODAM	PARM1
CYP3A7	TBC1D19
CD69	SIX1
TNFAIP6	SNHG8
SPC25	WNT11
CCL20	FAM159B
NPR3	BARHL2
KRT5	OLFML2B
PYY	BAX
IFITM2	CALCB
CDH19	CDC25C
HCST	TEKT1
LINC01497	TMOD1
ZIC2	PRDM12
BARX2	RTN1
ADM	LRRC3B
ITGA8	LINC00152
BCL6B	NCAPH
DHRS3	SCG5
DHRS9	FAM69C
CHST2	GNB2L1
CXCL13	RAB32
ENPP2	BANCR
C1QL1	FLT1
NOV	HAS2
SPINT1	ROPN1L
SASH3	FST
LINC00518	OVOS2
HMGN2	LRRN3
KIRREL2	ZFP36L2
GSTA2	BAG3
SFTA2	VSTM2B
POU5F1	MS4A8
TNFRSF4	PCSK9
CP	AC137932.4
RGMB	ESCO2
SMYD1	LRRC17
WNT6	CDH9
NCF1	CLSPN
FGF19	CSAG1
HIST1H1A	CEP70
THY1	NR2F1
CYBA	HOXB2
SOX7	ICAM3
HOXA4	HMGN3
STMND1	TSHZ2
ESRRG	SKAP1
FCRLA	LRRN4CL
CTD-2339F6.1	CHL1
CXCL3	SLC12A1
EMP1	CAST
ATP1B1	NRGN
SPINK6	BMP2
P2RY6	IER2
TM4SF18	HNRNPA1
KLK11	MIA
RAPSN	GAPDH
C16orf89	SPOCK3
PCDH17	CXCR4
NKD2	CLDN10
FSTL5	GSTO1
PDZRN4	LBX1
PTRF	PPP1R3C
CTSK	THEMIS
FMO1	RSPH1
LY6E	AC015936.3
NEUROD4	APLN
RCN3	SOX9
SYT10	SMS
LINC00261	CYBA
BCYRN1	NME3
EEF1A2	ANLN
MT-ND3	ORC6
NR4A1	MIR4435-2HG
OLIG3	AC004158.3
THBD	FAM181A
TGFB1	KMT5A
TNK2-AS1	ITGA8
NRXN1	KCNIP4
ADORA3	FOLR1
LINC01021	CTNNB1
PPIC	CA12
UNCX	HIST1H4H
MMP7	FAM84B
FEV	ADCY2
TMEM8C	TSPAN8
PCAT19	ACAT2
COL12A1	IFI44L
SCRG1	LUZP2
FAM216B	HLA-DQB1
PTGS2	SPOCK1
GDF7	GLT8D2
RDH10	GPR17
HSPA1B	A2M
TYR	NQO1
HOXB4	TMEFF2
NCF2	SDC2
MEIS2	IL13RA2
PODXL	NXPH1
OSR2	F2RL2
PDLIM3	CTA-384D8.34
ARPP21	TAGLN3
HABP2	ONECUT3
COLEC12	UPP1
DBI	OIP5
VTN	APOA2
TRIM55	C6orf141
EMCN	DLX6
TIMP3	UBE2U
AC004158.3	ECSCR.1
ALDOA	HRAT17
MPC1	TRIM55
POU3F1	RASL12
ZFHX3	CHST2
GUCY1A3	LAMA4
CDH7	ETV4
AC104532.4	SVIP
TMEM176A	CXCL1
THBS1	AF127577.8
CALY	TMEM266
SLA	SELM
HHEX	CMKLR1
HOXC5	DAPL1
GPR22	SKA3
AKAP12	RAB38
SOX14	RBM47
KRT23	GRIK1
SOX3	PDIA6
RBM47	PLPP3
CCND2	GADD45A
ARPC1B	EPHA5
BMP7	ADAMTS19
NID1	ANKRD22
UGT3A1	CLEC1A
MT1G	C2CD4A
ITGAM	PBXIP1
MME	RARRES3
MGAT4C	C8orf4
PCSK1N	PAX3
MIR4435-2HG	LMO3
GJD4	MECOM
FAM81B	PLOD2
BHLHE22	ARHGAP20
MCAM	DLGAP1-AS2
ADCYAP1	GCHFR
ZFYVE16	GINS2
SLC26A7	FMO2
CHI3L2	CGA
PLK2	GJB1
BCL2A1	WISP1
HSPB7	ACSM5
LINC01099	ABI3
BPIFC	LINC00305
LAMB3	CTA-796E4.3
PEA15	MUC13
NDRG1	CTD-2314G24.2
TAGLN3	RP11-69M1.8
STMN4	AP000345.4
LANCL1-AS1	TBX18
NR4A2	FTH1
TPT1	SLC13A4
RARRES3	FLJ35934
JUND	PGM2
MS4A3	PXMP2
TFR2	PPP2R2B
SERPINE2	VWC2
C10orf10	HSPH1
SIGLEC1	SOX21
GLIS3-AS1	BBC3
GDPD2	AC003092.1
DCX	HDGF
WNT2	BUB3
LST1	FGF12
SERPINE1	PCP4L1
RXRG	ITPR2
TMEM119	LINC00520
SLIT3	HMGB1
PRTG	CMBL
RALYL	MAGEA12
DOK5	TMEM78
MYH7B	TRBC2
HPN	CER1
KRT40	RGMA
UCN3	CCDC140
IGFBP7-AS1	SHCBP1
CBLN4	FZD10
PRSS23	ANKRD37
UGT2B7	PCBD1
FILIP1L	EMP2
PDGFRL	PRKCB
TPH1	FILIP1
CASP1	KIF18B
IFI44L	VEGFA
VEGFA	FAM183A
EPHA7	MPC1
RND3	CDH8
OTX2	TM4SF18
CTD-2023N9.3	RRM2B
GZMA	ZFHX4
MAGEA4	ECI1
DNM3OS	LRIG1
S100P	HOXB7
CRYBB1	PMP22
QKI	TCF4
NFIA	KIF9
CEP55	PDLIM4
TINAGL1	GRID2
DDIT4	COLEC12
CES1	WEE1
PGAM2	LEMD1
SLC6A13	LINC00581
GC	LYN
GNG3	CCDC34
EFEMP2	PTGR1
CCR1	C2orf40
CRISPLD2	IGFBPL1
BAALC-AS2	ADD3
GATA2	ISM1
IDO1	PLK2
S100A16	HOXC9
SLC38A11	DNM3OS
FYB	LRRC75A
IL2RG	MCM7
LMO4	CCDC178
PPP1R14A	CDC6
CYTH4	DUSP6
ICAM5	CALU
PDLIM1	KIF22
CXorf21	EN1
HMP19	TMEM176B
EML6	NME4
MT-ND5	SERTAD4
DSP	PGM5P4-AS1
KIF9	TNFSF10
HIGD1B	AQP4
SELM	FGF8
PLCG2	GLIS3
ARL4D	FIGF
VGLL2	PMAIP1
C20orf85	IGFBP7-AS1
GRIA2	SOD3
SLC17A6	FDXR
GADD45A	HOXB3
LILRB2	ANGPT2
LINC00458	PERP
XXbac-BPG308J9.3	SYT1
MPEG1	TMEM163
STC2	GATA2
PTHLH	MIR503HG
GSN	HS3ST5
CFI	HLA-C
ASS1	CLDN3
ECEL1	ONECUT2
RP11-380J14.4	SOX11
PRAC1	SLC25A6
IFIT1	EVA1B
PKIB	TUBA4A
FXYD5	SSPN
BCL11A	SERPINI1
SYNE2	PTPRE
GABBR2	NOVA1
PMP22	ECI2
SOX2	SPAG6
NPAS4	HIST1H4B
PLTP	ARPP21
TGFB2	NPR3
TMEM70	TMEM119
RFX4	ASB9
FOXP2	FOXN4
MAPT	ITGA6
CYP1A1	CHMP2B
CTB-181F24.1	LINC00626
SPACA3	FAM111B
FOXH1	BHLHE22
GDF10	RCAN1
POU3F2	THSD7A
LMO2	HLA-A
NTM	SFRP4
JAG1	KDELC2
CEBPB	MOXD1
COL4A6	HOXB-AS1
CD248	LMNA
CCL7	C4orf47
SLAMF8	STC1
HOXC4	CRIP3
HILPDA	TMEM176A
HSD11B1	SP5
LINC01220	ZNF677
OLFM1	HSPB8
PRAC2	KLHDC8B
PRICKLE1	JAM2
CTA-221G9.12	MFAP2
GJD2	HMGN5
MEST	RAD21
ZIC4	VEPH1
FAM132B	ADRB2
RP11-422P24.12	AC009014.3
FAM114A1	SOX4
MTRNR2L8	CEBPB
SAG	CALM1
HPCA	NHLH2
TUBA4A	HMX2
SPOCK1	WNT5A
TCF21	TMEM97
SLC44A4	GACAT3
CDH11	LINC01602
ICAM1	GAP43
TMEFF2	NDE1
NID2	OLFM1
FLJ35934	CSF2RA
VAMP5	STMN4
KCNJ13	SESN3
RAB13	HK2
HOXA3	HIST1H2AB
MFAP2	EBF1
FAM3B	IQGAP2
BARHL2	TMPO
DLX1	IER3
EVI2B	SLC16A12
EBI3	ONECUT1
CD81	EZR
SMC2	TFAP2C
HGF	KCNQ1OT1
EDN3	CD82
CD63	AKAP14
TPD52L1	ARL4D
CSRP1	CASQ1
FHIT	KCTD12
FOXB1	DDB2
KRT24	TMEM54
NEU1	CPLX3
SEMA3C	PHPT1
SLC15A1	TBX2
INADL	NKX6-2
SP9	PDIA3
FOXF1	DECR1
APBB1IP	GATM
FLT3LG	CRYGC
FEZF1-AS1	CARTPT
FBXO5	GBX2
FBLN5	MRLN
TRDC	GLIS3-AS1
RP1-138A5.3	FAM114A1
CENPU	SAPCD2
FAP	NDNF
IL11RA	PLEKHA5
SOX11	FAP
RNF187	BDNF
GREM1	CCNE2
LOX	GAPLINC
C8orf4	MT1G
IRF1	COL15A1
SNHG8	ANP32B
ITIH5	EFEMP2
GBP2	FOXP1
ITM2C	MAL2
DHRS2	FAM19A1
NRP2	PHLDA2
TSHZ2	FGFR2
DHRS7C	EBF3
RBP3	MFSD2A
LINC00681	IRS4
GSX2	SIAH3
HOTAIRM1	CA9
TFPI	PLAT
GSX1	PIM3
ZNF385D	E2F7
GALNT10	ARHGAP29
ARL4C	HIST1H1B
GYPC	ZIC4
PHLDA1	HLA-B
KDELR3	ANKS1B
MYBL2	NTRK1
INA	CHI3L2
CTC-378H22.2	CD2
HHIP	AC010967.2
HS3ST6	RETNLB
PPP1R14B	C4orf50
TMEM176B	HTRA3
NGFR	MEPE
CLIC3	GZMK
TM4SF5	C6orf10
SLC5A3	AC002480.3
CD300LF	LINC01445
AC009014.3	NKX6-3
RGS13	AP000479.1
HTN3	TCN1
CLEC12A	CASP4
HOXA11	CCDC172
KISS1	BNC1
DMD	C1QTNF8
VIT	CTC-304I17.5
CDKN2C	OAF
GABRA2	SPANXC
MYF6	NKX2-3
FGFBP1	ISYNA1
ZWINT	BLVRB
RCSD1	MYL12A
TUBB6	IRX3
ARF4	KLK4
COL20A1	ITM2B
PDC	S100A4
SLC7A8	CNFN
HTR3A	ESRRG
LINC00996	LSM5
CDO1	CTSV
MTRNR2L12	KDELR3
CCDC68	SLC2A3
PMP2	SYCE1L
JSRP1	PRCP
GLT8D2	CCR6
GPX8	ASF1B
LRRN3	KIRREL2
CSRP2	IDI1
MUC16	RGS20
FAM124B	LY6E
NRGN	RORA
STXBP6	C9orf24
BAALC	DHFR
CLEC11A	CDH2
ARHGAP11A	GC
IER5	CA10
FIGF	CREB5
DDR2	CEBPD
RRAD	C21orf62
HIC1	CAPN6
MT-ND4L	FAM19A4
SOX5	LINC00643
KDELR2	C9orf3
C5orf46	CADM2
HMGCS2	HIST1H2AC
HIST1H1E	HEY2
RHOC	MIR217HG
GPR65	CMTM8
PARM1	WNT3A
NEXN	NEGR1
PLN	MAF
AMBN	NR3C1
NFKBIA	SLC11A1
PON2	LGI1
EIF4EBP1	AC002429.5
ITPRIPL2	UNC5A
TK1	COL21A1
SPOCK3	PDGFRA
LRRC53	KLHL6
HSPB1	GZMB
NOVA1	SLIT2
HOXB2	MYBL1
NELL2	GPC5-AS1
PRKCB	MT-ND5
ATP6V1B1	MSMO1
DMRT3	LMO4
AP000459.7	MEF2C
AC090498.1	KIAA1524
HLA-DQB1	LMNB1
LINC00862	EMX2OS
XX-FW80269A6.1	STK17B
NECAB1	CTA-212D2.2
FSTL1	ETV1
TUBB2A	EFCAB1
LOXL1	KCNG1
SLC39A5	MDFI
CD33	PCDH9-AS1
LINC00540	OLFML2A
TXNIP	OLIG1
EVX1	CAPSL
IRX1	C1orf168
ZFHX4	RAC2
SERPINB2	ASCL2
CNR1	LINC01090
GBP1	FEV
HMGCS1	ALDH1L1-AS2
FOXM1	AC006552.1
FAM150B	SMR3B
FLRT2	GATA4
MRPS6	P2RY6
PBX3	CTD-2591A6.2
IER5L	D21S2088E
SLC6A5	ZFAS1
SULF2	PCSK2
ANGPTL7	CCNG1
CD4	SDCBP
FCGR2B	PHLDA1
HAS2	SYT10
SSPN	LMO7
MT-ND6	AC006378.2
AMN	NTM
ALB	COL12A1
HLA-DRB1	EGLN3
NPFFR2	SVIL
FGFR3	AC090498.1
MX1	OTX1
CITED1	TMEM191B
ITGA5	DNAJC3
KIF5C	MXRA8
MYPN	FGF16
MATN2	GABRA6
WT1	AC061992.2
HIST1H2AG	CLDN7
LINC00643	SEC14L6
ANK3	CYB5R2
HMX2	GPX1
PGM5P4-AS1	SEPHS1
CD180	PENK
PRR15L	GPM6A
FBXO2	MYO10
F5	RIBC2
ELAVL4	SERPINB6
CLDN8	CCDC173
GRHL1	KAZALD1
PHLDA2	SCRG1
CALD1	GMNN
PDLIM4	ZFHX4-AS1
CMKLR1	EML6
DMRTA2	FOSB
LAMC1	TSLP
TMEM100	ANOS1
UACA	PIR
PERP	PTH2
NR2F1	CNNM1
SOX4	VSTM2A
PRDM13	KLHDC8A
MCM7	WNT10B
ORC6	PCDH10
HMGA2	OSTC
RASL11B	AC002454.1
APLNR	RGS4
ISL2	PGF
ANKRD37	PHLPP2
MT-ATP6	FKBP10
MXRA8	HAPLN1
RN7SL832P	OTOL1
CADM1	PSMD14
SLITRK6	KCNK1
MLLT11	TUBB2A
CDH8	DTYMK
CD70	PRDX6
HSD3B1	OPRM1
BPIFA2	HIST1H1A
CEACAM6	TRPA1
POU2F2	GNAI2
SAMD3	FTCD
TG	NEK6
MT-ND1	EMC9
MYOCD	DCX
IDI1	PCDH17
ANKS1B	COL23A1
ACOXL	ZMAT3
RNF222	PCNA
LINC01088	UACA
RXFP2	LAPTM4A
CKB	DNAJC15
SLC3A2	ROR1-AS1
LINC00473	AMIGO2
PAX3	PDPN
ZFP36L2	ITIH5
PAPPA2	SOCS3
RFX6	LINC00324
SLC7A11	SULT1A1
PHGDH	CRYGD
EN1	CRYL1
CTXN3	HLA-DRA
LGALS4	DDX39A
TPM4	CD69
TMEM98	RNASE1
APLN	PKHD1
ABCA1	CCDC3
C1orf194	EFNA5
AC019172.2	IRX4
TENM1	TMPRSS15
OAF	C9orf116
LHFP	C21orf59
FOXL2	RAB3B
LINC00461	IRX5
PRLH	TK1
OSR1	ATP1B2
SUCNR1	BOLL
SKAP1	GOLT1B
LINC01405	MIF
CDT1	PLSCR5
IL1RN	TLE1
PKIA	SLC18A1
STC1	DMRTA1
TGFBR2	CDT1
FGFR2	TRPM8
CLEC2A	NRXN1
PCDH8	KB-226F1.2
DUSP1	LL22NC03-N95F10.1
SFN	TMEM125
SORCS1	G6PC2
XIRP2	NRAP
AKR1B15	KRT23
RGMA	GPX7
CCL13	CSRP2
EFEMP1	BCHE
CDCA5	FXYD5
FKBP10	BOC
LIMA1	PIH1D3
SHH	VGF
AP001626.2	TSPAN6
CA10	PRDX4
PPP1R14C	TLL1
STON1-GTF2A1L	ST6GAL2
UNC5B	MXRA5
RTKN2	RNASEH2A
ITGA1	TMPO-AS1
CTSZ	FAM72B
DSCR8	IL1B
HCG15	SRI
C1orf64	TNFRSF11B
FGF20	CD44
CENPK	SPA17
CACNG3	BMP7
HEY1	RXRG
UPK3A	DLX2
ADCY2	CDCA4
APOC1	EEF1A1
NPC2	ACKR3
FAM162A	DIAPH3
HERPUD1	GUCY1A3
2004-09-01	OSR2
AC018647.3	TNN
CREB3L1	CRYM-AS1
FXYD4	HPCA
PRRX2	ADAMTS3
L1TD1	ZNF626
F3	SHF
SYT1	PPIB
ETS1	PHLDA3
GHRL	GNG12
INSC	IER5
IRS4	EDIL3
EBF3	PCDH18
TCF4	TF
ACKR4	DNPH1
GPM6A	C1QL2
OAS2	NCKAP1L
NRP1	H2AFJ
TNN	DCXR
PDZK1IP1	TBC1D1
VGF	EFHD1
PRAME	LECT1
DUSP6	CDK6
RASD1	RMI2
MXRA5	SQLE
LINC00152	DPPA4
SLC2A3	CHRNA3
CNIH2	GALNT12
IL13RA2	HOXC8
BPIFB2	ADAMTS15
HIST1H3G	OPTC
DLL4	MLF1
TBX1	ETS1
MAF	GNG3
NKX2-2	NPM1
METTL12	CLEC4G
RAC2	AKAP12
SLC22A6	NEURL3
ANXA5	C1orf189
ACY3	PDLIM7
PBOV1	MCM5
CD300A	CIT
CA14	CD248
SAPCD2	TMEM45A
CCDC173	GCSH
CADM2	HIST1H2BH
MYOC	BCL11A
FCGR2A	CHRNA6
GBX2	UNC5B-AS1
FBN1	DMD
C9orf116	GATA3
MYO3B	TLE4
MT-CYB	ATRAID
PCDH7	SYT6
NWD2	ATP6V0E1
PTPRB	UBE2QL1
ENO1	MSX2
S100A13	STON1-GTF2A1L
LAPTM4A	RBFOX1
GRID2	HIST1H1D
C17orf78	GLUD2
RBFOX1	RHOA
SLC17A7	NECAB2
PSAT1	SPINT2
SHISA3	POLE4
BMP2	ODC1
CTSD	GJA1
DHFR	ALDH9A1
BRS3	CCND2
LGI1	AQP1
CTA-392E5.1	ME1
ANXA6	RNF212
CENPH	PLIN3
BIRC3	TMBIM6
PCDH11X	IRX2
ARHGAP36	UBB
NEGR1	CTC-425F1.4
MIF	BMP4
UBE2QL1	MCM3
NPPB	PLP2
ETV3L	FMO1
FAM92B	CRISPLD1
ZBTB18	EXO1
STRA6	CNR1
C1orf189	IL11RA
MYOM3	KDR
HLA-E	ERCC6L
NXPH4	LIFR
DCC	HIC1
TSTD1	TMSB15A
GNA15	C1QTNF3
PPP2R2B	INSIG1
DKK3	TMEM204
MYT1L	BRCA1
GUCY2C	CHAF1A
CCDC78	SP9
IRX5	TNFSF9
PIK3CG	QPRT
FCMR	SERP1
HBE1	AHNAK
CHODL	WNT8B
GOLGB1	DERA
HOXB-AS1	LINC00461
PLPP3	FBXO2
CIB1	CRTAC1
PRDM12	SNHG15
DNER	EPHA4
CCL11	C5orf38
FGF8	ICAM5
ARHGAP28	ARF4
BDNF	PLCL2-AS1
OR8S1	NCKAP5
ZNF771	ZEB1
WWTR1	ACTN1
NFKBIZ	BRINP3
TRIM43	STOML3
CLPS	LPAR6
RAMP2	PRSS35
CFH	L1TD1
SUCO	HLA-E
GPX2	MANF
CPM	DUOX1
AF165138.7	IDH2
TBC1D3I	LINC01563
CSF2RB	SUCLG2
CLDN3	DES
YBX3	DAW1
ATP12A	DCAF13
HEY2	PDLIM2
TP73	EGR4
LOXL2	HNRNPA2B1
HTRA3	SRSF3
ZFP36L1	DUT
ALAS2	TTC9B
CEACAM16	DAB2
RAB3B	ZBTB18
SMOC1	WNT3
KLHL40	RAMP1
HSPH1	PAMR1
ANGPT2	TNFRSF1B
CD24	MIR99AHG
ZIC1	TRIM48
SLC13A4	RXFP2
CCDC39	SYPL1
TRIM54	BHLHE41
TLX1	CAMK2N1
TNFRSF9	CNTNAP4
MAL2	SEMA6A
LUZP2	CPED1
FBN2	BFSP2
CH25H	BMP5
BHLHE41	TRAPPC3L
PHACTR2	GAS1
TMEM40	SEZ6L
KRT75	SDF2L1
LIPC	BTG2
MMP10	CEP85L
OAS1	VIPR2
EMC10	TMCO4
JCHAIN	FLG2
RRAS	LINC00309
EPHA5	LINC01393
GATM	MAGEA8-AS1
NDNF	TMEM215
VIPR2	CYSLTR2
IRX4	HDC
SLC11A1	GAST
PITX3	PECAM1
LPAR6	ZNF295-AS1
PCSK2	UMODL1
AC006552.1	GPSM2
GOLGA4	TNFAIP6
HOXB3	HELLS
TLX2	H1F0
CTD-2023N9.2	CCBE1
SERPINB4	AC114803.3
SPINT2	SCUBE2
HMGB3	MYLK
MYC	ALLC
LINC00324	FAM160A1
GPX5	CALCR
LINC01374	MS4A3
PCDH18	MRPS6
IRX3	SRRM4
MMP23B	AAMDC
CFB	KCNQ2
MUC13	PTGER3
SEMA5A	GRM1
KITLG	TXNIP
PALMD	GALNTL6
AF064858.6	SERPINA1
MT-ATP8	CRB2
LAT2	ESPL1
TEX19	AUTS2
FENDRR	SOX1
CHPF	PAPPA2
ADAM12	EFNB2
NMS	IKBIP
POMC	DCC
WNT10A	SPTSSA
CALU	DDIT4L
SIGLEC14	COL11A1
RND2	TECR
ST18	BACE2
CRLF1	RERG
LRRC10B	SYNPR
ALDH1A3	SMOC1
DEPDC1B	TNFRSF10B
AC003092.1	CTD-2339F6.1
GNGT1	MAOA
CTSV	PTRF
NTRK1	COL9A1
CNTN1	TMEM98
JADRR	RP11-568A7.4
CALM1	DSP
BLVRB	TCEAL6
CDKN2A	DUSP23
EEF1B2	BHLHE40
HNMT	PI15
MC4R	FAM46A
TCEA3	HLA-DPA1
C14orf105	ERO1A
UBE2M	ARHGEF39
SNHG18	COPZ2
MAGEB3	DDX54
FFAR2	FANCD2
PLA2G16	RRBP1
MCIDAS	DNER
CPEB2	CARMN
PCLO	SOX10
TECRL	CHPF
RAMP1	WNT16
AC137932.4	KCNE4
KCNJ2	NINJ1
CPLX3	OLFML1
MIAT	LAPTM4B
H2AFZ	TCF12
GPR17	DMRT1
TMPRSS15	TRPM3
C15orf48	RHOH
DMKN	CTNNAL1
LINC00348	TP73
DNAAF1	ZNF503-AS2
APOF	CFAP74
PCBP4	MTHFD2
TTC9B	HES2
CD3G	CCDC167
GCG	DNAJC1
NGEF	TSC22D1-AS1
CNTN5	PBX3
MZT1	DUSP5
PKDCC	MAP7D3
ONECUT1	RP11-422P24.12
KCNE5	C4orf3
SYP	EEF1B2
FAM69C	DSN1
EMC2	OBSL1
LAMA2	ARHGAP18
SAMD11	SKAP2
SCEL	SLIT1
EMILIN2	ADGRG1
GRIN2B	FLRT2
EPSTI1	BARD1
KRTAP4-1	FBN1
IGFBP1	MT-CYB
LINC00592	WWTR1
GPRC5A	ZIC5
CA12	CALD1
SCG5	CTHRC1
AZGP1	NRP1
SYTL4	EPHA7
PDPN	APOB
AHSP	CXorf65
PYCARD	RGS13
GPR87	NTSR2
DNAJC3	SERPINA5
FAM111B	SAMD11
DOCK2	SEMA3A
DAW1	SLCO3A1
MT-CO3	TGFB3
EPAS1	TCF23
GRXCR1	CELA2A
TIE1	PRSS8
GAPT	GRIA2
SLC32A1	NXPH2
RIBC2	LRRC4C
PERM1	LSAMP
GOLT1A	EYA2
MCM3	FLNC
WNT3A	SIGIRR
AC002454.1	COL18A1
SDPR	EIF1
AC073628.1	SOX6
TSPO	POU4F2
HBZ	ARL6IP6
TDGF1	BBOX1
IL6ST	MTUS2
ASIC4	EPHA5-AS1
FAM153C	TRIL
C4orf22	CHCHD2
E2F1	SNHG12
COL4A5	SIX3-AS1
HOXB1	RORB
ERMN	KLF2
IRX2	CANX
HOXA7	MYH11
ARL14	DSEL
HRAT17	TNFRSF1A
C9orf92	NID2
LRRC15	HEBP1
CTC-546K23.1	FLT3LG
CTB-50L17.16	DBP
DUOX1	NXPH4
ADRA2C	GDF3
CHAF1A	PHF19
IER2	SELL
CENPM	RP11-496N12.9
FSIP2	IQCA1-AS1
AP1M2	ATP13A5
CAMK2N2	FGFBP1
IHH	AREG
BBC3	F13A1
NCKAP5	AC003985.1
ELAVL2	TRGV5
ORM1	RGS22
CRIP1	TUSC8
GFRAL	MPO
PLCE1-AS1	NKX2-2
CELA3B	CTD-2527I21.14
KLHDC8A	CTD-3064H18.2
LMAN1	RRS1-AS1
RUNX3	AC002076.10
HEPACAM2	GULP1
SOX9	BRCA2
APOLD1	POU2F2
ZNF503	NOTCH3
VEGFB	GRAMD3
ARC	TPD52L1
COL9A1	LRR1
PCDH10	GUCA1A
CDKN2D	PLPP5
ACAT2	HMG20B
BEST3	CTB-171A8.1
OTOL1	KCNQ1
C11orf97	PCDH7
FRMD6-AS2	BCL2L15
OSTC	ALDH2
AGXT	PLXDC1
CITED4	TIMP2
CLEC4G	SLIT3
PTPRS	GOLIM4
LMX1A	GCA
MFAP5	CYB5D2
XKR4	PGM5
MFNG	GABRB1
ANOS1	C1orf194
VSTM2B	IER5L
AGTR1	CDH11
BEX5	SCGB1D2
DBF4	LINC00326
ASF1B	DCDC2
CD99	CYYR1
LGI4	HAND2
RASSF8	AC006262.5
QPCT	CTB-12O2.1
DSC2	LINC01405
WDFY4	LA16c-358B7.4
KCNG1	ST18
LINC01474	CTSD
ST6GALNAC1	CSPG5
LINC00113	KCNC2
BASP1	C19orf48
EBF2	YIF1A
MAP1B	PKMYT1
UBALD2	AMER2
TMPRSS11F	COL9A3
AC092652.1	ETV5
CCL18	RDH10
SPANXB1	CETN2
KIDINS220	PCBP4
ADGRA2	ERMN
NSG1	2002-09-01
KCNIP4	C3orf49
SEZ6L	HOXD8
MED11	LRPAP1
CORIN	RFTN2
GLIS3	SRPRB
SLC34A2	ARHGAP11B
LRRC46	SHD
SERPINB13	ALDH7A1
PGK1	TAL2
WNT5B	DNASE2
RGS2	PGM2L1
NPL	FLNA
ITPR2	PTPRO
VAV1	MFGE8
PLA2G12B	PKM
ZMAT3	NDST4
NKAIN3	SSR3
CTNNB1	LACTB2
SEMA3D	SLC17A8
IL33	HSPE1
FLNC	TMED3
PRSS8	CDH1
KANK4	C8orf89
M1AP	SLN
INS	HEPACAM2
WDR64	ITIH2
EFNB2	GABRB2
LINC00326	FBXO32
GALNTL6	NKAIN3
NR3C1	BCDIN3D
EPHA4	SLC25A5
ELMO1	PSAP
ACVRL1	PMEPA1
PI15	PLD5
LINC01511	LAMP2
CYSTM1	NKD2
LINC00426	MSN
DRGX	HLA-DPB1
ACP5	TCEAL2
GLTPD2	P4HTM
FLRT3	CTB-181F24.1
ARSI	INA
TBX2	SERPINB9
FILIP1	MRC2
GNRH2	FNDC5
CST3	UNCX
HLA-DPA1	CPNE2
IGFBPL1	ZIC1
MAP3K7CL	PDIA4
PHYHIPL	RGS6
MS4A15	GBE1
ONECUT3	THSD4
CACNA2D1	DST
CD44	FAM122B
E2F7	GYG1
RAB31	ITGB1
SCG3	EGFL7
BMP3	FAT1
PMAIP1	PSD4
DSG3	AP4M1
DRC1	PPEF1
FGFR4	ACO2
PDE5A	PRAC2
ARL4A	RRM1
C1QL4	ADGRV1
RUNX1	GLMP
GFPT1	LRRC10B
BCHE	PRR5
FAM72D	RASL11B
UBE2U	PHYH
LINC01360	ARC
CSN3	SOX21-AS1
HLA-DQA1	SCPEP1
ADGRF2	CDH18
NHEG1	CPQ
RP1	XBP1
GFI1B	PCDH8
PNLIP	KISS1R
LINC01498	TMEM123
CTSG	C17orf89
CTD-2006K23.2	SPTSSB
SIRPD	AEBP1
DAPP1	EFHC2
KISS1R	TMEM161B-AS1
MND1	SELENBP1
RAB3A	C21orf58
MYRF	TSKS
MYL10	PTGER4
SCN3B	MEI1
SNAP25	ALX4
MSX2	TGFB1
EGR2	SGCG
NPR1	TMEM155
SPAG6	AC147651.5
OTX1	ELMOD1
HK2	MCOLN2
SDC2	HIST2H3D
TMEM161B-AS1	ZNF502
FNDC5	LINC00885
TFF1	ADGRL3-AS1
ADGRG2	AC083843.2
TMPRSS4	ERP27
TNFAIP8L2	LTB4R2
LAMC2	HBA1
RRM2B	KRTAP19-1
LSAMP	NTF3
KRT16	RAB34
SDR16C5	TMEM132C
FPR1	KANK4
RNF186	FOXJ1
GIMAP8	LINC00467
CRNDE	FAM26D
MTRNR2L1	OTOS
NOTCH4	AC009110.1
[truncated: 3,001 more rows]
