# Supplementary material for: Lineage recording in human cerebral organoids
Source: Nat Methods. 2021 Dec 30;19(1):90–9. doi: 10.1038/s41592-021-01344-8 (PMC8748197; doi:10.1038/s41592-021-01344-8)
Supplement: Supplementary file 13 — Supplementary Table 8 [file 41592_2021_1344_MOESM13_ESM.xlsx]

## Sheet: DE(RFP+ vs. BFP+)
Gene	Var(RFP+/BFP+)	Var(covar)	Total var	Coefficient	P	P-adj (bonferroni)	Specific to BFP+/BFP+
ATP5I	56.8313	101.423	1411.86	0.378838	2.70026e-39	3.50412e-35	TRUE
NDUFA3	56.3045	90.1849	1253.54	0.377078	9.24264e-44	1.19942e-39	TRUE
UQCR11	52.9628	87.355	1429.98	0.365717	7.90941e-36	1.0264e-31	TRUE
TMEM258	49.7503	90.2421	1458.82	0.354452	4.22799e-33	5.48666e-29	TRUE
SHFM1	49.6009	105.711	1404.06	0.35392	9.89539e-35	1.28413e-30	TRUE
DPM3	46.5667	54.9861	1148.14	0.342924	1.29718e-38	1.68335e-34	TRUE
ATP5J2	42.037	104.469	1394.06	0.325818	8.43399e-30	1.09448e-25	TRUE
PTMS	36.0477	874.01	2414.1	0.301716	9.19117e-22	1.19274e-17	TRUE
CLU	32.8637	291.507	2021.16	0.288083	6.3133e-18	8.19277e-14	TRUE
COX6C	32.8028	101.119	1379.98	0.287816	1.01363e-23	1.31539e-19	TRUE
CTNNB1	31.076	105.713	1518.42	0.280138	1.55253e-20	2.01471e-16	TRUE
UQCR10	30.694	35.8585	1247.17	0.278411	1.8917e-23	2.45486e-19	TRUE
NDUFC1	29.4504	53.811	1391.24	0.272713	1.48336e-20	1.92495e-16	TRUE
SNRPF	28.9889	129.837	1481.38	0.270567	4.66712e-20	6.05652e-16	TRUE
HNRNPH1	27.9942	72.0838	1650.62	0.265885	7.96688e-17	1.03386e-12	TRUE
SNRPG	27.523	131.067	1479.11	0.263638	3.69262e-19	4.79191e-15	TRUE
NDUFB1	27.3359	105.628	1047.74	0.26274	1.15971e-26	1.50495e-22	TRUE
ID3	26.6388	304.29	3470.42	0.259368	1.03261e-08	0.000134002	TRUE
SLIRP	25.5642	68.7338	1195.49	0.254083	3.88307e-21	5.03906e-17	TRUE
TMA7	24.4628	69.8331	1346.94	0.24855	4.63053e-18	6.00904e-14	TRUE
PLCG2	23.955	12.4944	464.563	0.245956	7.43909e-48	9.6537e-44	TRUE
CDH2	23.1947	630.06	1990.58	0.242022	3.1458e-16	4.08231e-12	TRUE
COX17	23.0588	102.101	1140.36	0.241312	1.01548e-20	1.31778e-16	TRUE
MDK	22.5891	590.844	2896.11	0.238841	6.37756e-10	8.27616e-06	TRUE
ROMO1	22.3324	116.777	1443.06	0.23748	4.79055e-16	6.2167e-12	TRUE
C8orf59	21.5309	104.977	1318.92	0.23318	7.93585e-17	1.02984e-12	TRUE
PET100	20.7439	24.23	806.101	0.228879	1.72353e-24	2.23662e-20	TRUE
NDUFA13	19.6406	105.45	1306.42	0.222708	1.26352e-15	1.63968e-11	TRUE
H1FX	19.4995	834.506	2669.22	0.221907	1.20782e-10	1.56738e-06	TRUE
SON	19.3072	36.7044	1423.58	0.22081	1.64603e-13	2.13605e-09	TRUE
KCNQ1OT1	18.91	30.267	1645.67	0.218527	1.39125e-11	1.80542e-07	TRUE
HNRNPA2B1	18.896	1081.59	2383.25	0.218446	4.99674e-14	6.48427e-10	TRUE
WSB1	18.5601	42.6892	2146.96	0.216496	4.55765e-09	5.91446e-05	TRUE
DDIT4	18.0286	550.706	2789.64	0.213374	2.13753e-08	0.000277387	TRUE
COX6B1	16.9835	46.8942	1216.44	0.207097	4.95176e-14	6.4259e-10	TRUE
MSI1	16.922	82.337	1080.41	0.206722	3.7953e-16	4.92517e-12	TRUE
MSMO1	15.4841	169.68	2086.86	0.197744	2.03593e-08	0.000264203	TRUE
METAP2	15.0224	21.3253	1295.42	0.194773	1.17428e-11	1.52386e-07	TRUE
ARGLU1	14.8783	163.462	1548.03	0.193837	9.53805e-11	1.23775e-06	TRUE
NDUFB4	14.8425	113.962	1452.3	0.193603	4.7812e-11	6.20456e-07	TRUE
MINOS1	14.4716	134.597	1083.13	0.191169	1.136e-14	1.47419e-10	TRUE
BLOC1S1	13.5519	118.181	1042.35	0.184995	3.72257e-14	4.83078e-10	TRUE
RBM39	13.5165	27.7024	1498.66	0.184753	2.17184e-09	2.8184e-05	TRUE
PSMA2	13.0563	45.4134	1063.03	0.181581	1.46331e-12	1.89894e-08	TRUE
SDCBP	12.4597	60.3045	1444.26	0.177383	3.15598e-09	4.09551e-05	TRUE
COX7A2	12.2962	164.466	1369.5	0.176216	2.82843e-10	3.67046e-06	TRUE
TMEM256	12.2052	31.2291	1168.65	0.175563	9.83309e-11	1.27604e-06	TRUE
DAZAP2	12.1711	10.6782	937.727	0.175317	8.04722e-13	1.04429e-08	TRUE
LSM7	12.0863	50.7835	1292.89	0.174705	7.31684e-10	9.49507e-06	TRUE
IFI27L2	12.0337	71.8809	1210.15	0.174325	1.35189e-10	1.75435e-06	TRUE
TOMM7	11.8811	93.0219	1344.96	0.173216	1.18562e-09	1.53858e-05	TRUE
COPZ1	11.8534	46.9055	1302.23	0.173014	1.30469e-09	1.6931e-05	TRUE
ATP5L	11.4142	43.8117	1000.49	0.169779	8.86182e-12	1.15e-07	TRUE
FAM133B	11.1325	33.6627	1132.7	0.16767	3.28522e-10	4.26323e-06	TRUE
TRA2B	10.9658	47.3674	1191.08	0.166411	9.74238e-10	1.26427e-05	TRUE
NDUFC2	10.6349	57.6973	1414.31	0.16388	3.28342e-08	0.000426089	TRUE
HSD17B7	10.5858	15.3591	681.951	0.163501	3.26008e-15	4.23061e-11	TRUE
YWHAE	10.5851	132.403	1022.7	0.163496	9.63386e-12	1.25019e-07	TRUE
CDO1	10.4222	183.139	1201.7	0.162233	2.67171e-10	3.46708e-06	TRUE
S100A13	10.2911	35.8309	1122.71	0.16121	1.23823e-09	1.60685e-05	TRUE
PFDN1	10.2574	17.7274	1025.78	0.160945	2.99531e-10	3.88701e-06	TRUE
TSEN15	10.2379	23.6688	728.319	0.160793	4.87599e-14	6.32757e-10	TRUE
NDUFA12	10.0841	54.2615	1395.83	0.15958	6.29345e-08	0.0008167	TRUE
COX20	9.51521	77.3372	1085.88	0.155013	1.32549e-09	1.72008e-05	TRUE
INSIG1	9.38149	50.5856	1196.81	0.15392	1.6374e-08	0.000212485	TRUE
ANP32E	9.25754	818.353	2144.6	0.1529	1.85869e-07	0.00241203	TRUE
ZSCAN16-AS1	8.92808	19.151	569.543	0.150155	1.64772e-15	2.13825e-11	TRUE
NAA38	8.88513	82.3407	1281.28	0.149793	7.7911e-08	0.00101105	TRUE
NDUFB2	8.63711	51.561	1382.74	0.147688	5.02711e-07	0.00652368	TRUE
ETNK1	8.51805	5.86691	657.579	0.146666	9.04842e-13	1.17421e-08	TRUE
LRRC75A	8.21228	6.03996	1215.55	0.14401	2.73166e-07	0.00354487	TRUE
GDF10	8.18813	13.8218	180.676	0.143798	2.3164e-44	3.006e-40	TRUE
IMMP1L	8.12505	36.0368	939.141	0.143243	3.19522e-09	4.14644e-05	TRUE
ATOX1	8.05962	32.3839	1302.41	0.142665	6.70583e-07	0.00870216	TRUE
C1orf56	8.00929	2.50339	365.199	0.142219	1.30862e-20	1.6982e-16	TRUE
NOVA1	7.81709	32.2453	581.153	0.140502	8.67761e-14	1.12609e-09	TRUE
RP11-410L14.2	7.79933	7.868	372.882	0.140342	5.49511e-20	7.131e-16	TRUE
DDX18	7.78388	191.096	1349.75	0.140203	3.15806e-07	0.00409821	TRUE
ENSA	7.15369	57.0945	1004.9	0.134408	5.91178e-08	0.000767172	TRUE
IER5L	7.05241	26.1089	932.264	0.133453	3.67959e-08	0.0004775	TRUE
HBE1	7.01829	0.432759	145.165	0.13313	7.6416e-44	9.91651e-40	TRUE
ARRDC3	6.87828	46.7536	956.732	0.131795	5.78092e-08	0.00075019	TRUE
HNRNPU-AS1	6.81697	2.25006	384.047	0.131206	6.25717e-17	8.11993e-13	TRUE
SLC39A1	6.69628	11.2746	724.702	0.13004	1.46135e-09	1.89639e-05	TRUE
NDUFA7	6.68797	8.42594	553.575	0.129959	4.5112e-12	5.85418e-08	TRUE
TMEM183A	6.53293	112.226	1032.76	0.128444	1.46841e-07	0.00190555	TRUE
NDUFS2	6.38723	115.444	1114.61	0.127004	6.10242e-07	0.00791911	TRUE
C7orf55	5.97203	14.2013	588.393	0.122806	1.9057e-10	2.47302e-06	TRUE
AIDA	5.80356	18.6884	702.364	0.121062	8.87769e-09	0.000115206	TRUE
PIP5K1A	5.57346	6.12208	454.707	0.118638	3.29799e-12	4.2798e-08	TRUE
SNHG25	5.17258	0.928806	209.813	0.114291	6.02738e-23	7.82173e-19	TRUE
FEZF1	5.17205	12.8773	365.602	0.114285	3.72852e-14	4.8385e-10	TRUE
HSPA1B	5.14926	56.2225	602.137	0.114033	1.3316e-09	1.72802e-05	TRUE
UPF2	5.13102	69.8064	813.364	0.113831	2.18311e-07	0.00283302	TRUE
GALNT2	4.9348	7.59224	517.765	0.111634	8.21544e-10	1.06612e-05	TRUE
VEPH1	4.86295	42.9318	536.328	0.110818	5.68597e-10	7.37868e-06	TRUE
SNHG9	4.81808	6.78417	339.006	0.110305	5.14169e-14	6.67237e-10	TRUE
GPRC5B	4.77191	10.8798	419.549	0.109776	1.47557e-11	1.91484e-07	TRUE
RRP15	4.48791	10.4102	466.202	0.106459	5.79753e-10	7.52345e-06	TRUE
SRSF6	4.42371	9.12459	579.026	0.105695	3.83519e-08	0.000497693	TRUE
TOMM5	4.27519	40.6953	542.336	0.103905	8.29638e-09	0.000107662	TRUE
ATN1	4.04069	14.2234	582.208	0.101015	1.4183e-07	0.00184052	TRUE
CD320	4.15187	36.3624	668.491	-0.102396	4.27751e-07	0.00555093	TRUE
CHEK1	4.49704	164.094	842.492	-0.106567	3.78199e-07	0.00490788	TRUE
PPFIA1	4.52586	14.5417	588.067	-0.106908	2.95668e-08	0.000383689	TRUE
MIS18A	5.0338	94.8151	831.494	-0.112748	2.50242e-07	0.0032474	TRUE
GINS2	5.03842	271.402	1030.52	-0.112799	3.71921e-07	0.00482641	TRUE
ZCCHC7	5.28458	315.595	1109.96	-0.115522	3.60517e-07	0.00467843	TRUE
SPATC1L	5.70969	16.2423	891.47	-0.120079	4.67984e-07	0.00607303	TRUE
DNAJC1	5.95549	305.501	1208.19	-0.122636	4.03038e-07	0.00523022	TRUE
C9orf142	6.22739	34.62	867.853	-0.125404	6.86168e-08	0.000890441	TRUE
PPIL3	6.49129	13.2894	890.499	-0.128034	7.96422e-08	0.00103352	TRUE
MAD2L1	6.49776	1198.43	2080.15	-0.128098	8.47099e-08	0.00109928	TRUE
FILIP1	6.55248	104.008	742.305	-0.128636	2.49948e-10	3.24357e-06	TRUE
ATF5	6.65784	313.917	1266.63	-0.129666	1.82865e-07	0.00237304	TRUE
PPIL4	6.94405	138.892	1195.85	-0.132424	4.26215e-07	0.00553099	TRUE
ZNF43	7.03615	14.6829	393.731	-0.133299	1.51643e-17	1.96787e-13	TRUE
CALCOCO2	7.08198	47.4018	873.058	-0.133733	7.42736e-09	9.63849e-05	TRUE
BUB3	7.09731	755.535	1849.72	-0.133877	5.04676e-07	0.00654917	TRUE
TPX2	7.18064	2989.38	4039.71	-0.134661	2.48471e-07	0.00322441	TRUE
RAD50	7.20817	26.0396	768.278	-0.134919	7.60278e-10	9.86612e-06	TRUE
SRPK1	7.26979	125.11	1034.31	-0.135494	2.39533e-08	0.000310842	TRUE
KDM1A	7.56356	103.977	1165.93	-0.138205	1.39497e-07	0.00181026	TRUE
PRKAR2A	7.80125	45.2182	780.352	-0.14036	1.24736e-10	1.6187e-06	TRUE
CNBP	7.83532	37.628	1236.91	-0.140666	4.58888e-07	0.00595499	TRUE
SRPK2	8.0403	30.7215	1088.88	-0.142494	5.33628e-08	0.000692489	TRUE
HLTF	8.08293	120.223	1153.75	-0.142871	3.40867e-08	0.000442343	TRUE
DDX42	8.13907	52.9749	881.694	-0.143366	6.09763e-10	7.91289e-06	TRUE
PRDX3	8.20204	88.8226	1288.34	-0.14392	2.47873e-07	0.00321665	TRUE
GPI	8.21828	78.8969	1349.27	-0.144062	5.22553e-07	0.00678117	TRUE
RAB2A	8.38038	274.884	1508.34	-0.145476	2.70704e-07	0.00351292	TRUE
CCT4	8.72194	46.0414	1248.56	-0.148411	1.07121e-07	0.00139011	TRUE
AGGF1	8.73288	13.4017	810.119	-0.148504	6.19385e-11	8.03776e-07	TRUE
GOPC	8.75583	36.2606	655.15	-0.148699	1.04646e-13	1.35799e-09	TRUE
SMC3	8.79689	321.07	1542.24	-0.149047	1.18356e-07	0.00153591	TRUE
DYNC1H1	8.81463	22.6808	1152.96	-0.149198	3.56372e-08	0.000462464	TRUE
GCSH	8.9901	234.501	1558.45	-0.150675	2.72815e-07	0.00354032	TRUE
EIF3D	9.241	79.2389	1286.93	-0.152763	4.79175e-08	0.000621825	TRUE
KIF2A	9.37538	60.9409	1237.04	-0.15387	2.51508e-08	0.000326381	TRUE
CALM2	9.56609	684.906	1913.72	-0.155427	3.66446e-08	0.000475537	TRUE
RALA	9.69327	470.75	1499.8	-0.156457	1.36607e-09	1.77275e-05	TRUE
CALD1	9.92136	83.152	1322.05	-0.158287	2.33626e-08	0.000303177	TRUE
CPNE3	9.997	41.9634	1231.5	-0.158889	1.05271e-08	0.000136611	TRUE
NDUFS7	10.0981	71.4289	1340.92	-0.159691	2.60362e-08	0.000337872	TRUE
XRN2	10.1847	75.0473	1271.64	-0.160374	8.48182e-09	0.000110069	TRUE
EEF1E1	10.2211	56.3095	1008.83	-0.16066	9.83227e-11	1.27593e-06	TRUE
HNRNPR	10.2302	256.373	1553.71	-0.160732	2.99094e-08	0.000388135	TRUE
TMEM161B-AS1	10.2418	283.866	1511.41	-0.160823	1.18975e-08	0.000154393	TRUE
IMPDH2	10.2733	129.945	1489.8	-0.16107	5.82793e-08	0.00075629	TRUE
NIFK	10.3464	200.283	1467.6	-0.161642	1.70682e-08	0.000221495	TRUE
SRM	10.4073	44.9082	1156.12	-0.162117	1.52234e-09	1.97554e-05	TRUE
APLP2	10.891	26.5907	1294.58	-0.165842	7.25324e-09	9.41253e-05	TRUE
ORC6	10.9422	446.899	1336.8	-0.166231	4.26627e-12	5.53634e-08	TRUE
PLIN2	10.9485	24.4983	830.562	-0.166279	3.24297e-13	4.20841e-09	TRUE
PRDX4	11.158	44.174	1231.07	-0.167862	1.41823e-09	1.84044e-05	TRUE
CLNS1A	11.2394	59.7311	1274.08	-0.168474	1.89969e-09	2.46523e-05	TRUE
BRK1	11.248	48.7682	1305	-0.168538	3.48416e-09	4.52139e-05	TRUE
DMRTA2	11.381	82.9914	978.176	-0.169531	1.8484e-12	2.39867e-08	TRUE
KPNB1	11.4483	103.903	1444.66	-0.170032	8.02977e-09	0.000104202	TRUE
EIF3H	11.7761	230.482	1262.38	-0.172449	2.50784e-11	3.25442e-07	TRUE
ALKBH7	12.0127	102.527	1401.38	-0.174173	1.92592e-09	2.49926e-05	TRUE
PHPT1	12.46	180.967	1591.26	-0.177386	4.42361e-09	5.74052e-05	TRUE
ANKRD11	12.5417	41.1138	1416.59	-0.177966	2.50411e-09	3.24958e-05	TRUE
AKAP12	13.202	78.3247	1068.57	-0.182591	5.35665e-13	6.95132e-09	TRUE
EIF4A2	13.7689	130.412	1536.75	-0.18647	6.48441e-10	8.41481e-06	TRUE
MTDH	14.0286	47.4456	1344.12	-0.188221	8.23656e-11	1.06886e-06	TRUE
NPM1	14.053	47.319	796.148	-0.188384	1.00793e-17	1.308e-13	TRUE
URI1	14.7839	37.2969	1140.68	-0.193221	4.68744e-13	6.08289e-09	TRUE
MAP1B	15.2698	319.858	1819.34	-0.196371	2.94767e-10	3.8252e-06	TRUE
SMARCC1	15.664	199.901	1390.15	-0.198889	7.55567e-13	9.805e-09	TRUE
XRCC5	16.2658	166.452	1452.38	-0.202674	2.10307e-12	2.72916e-08	TRUE
EIF3M	16.7579	386.168	1626.93	-0.205717	3.78051e-13	4.90597e-09	TRUE
NCL	17.0665	159.809	1638.49	-0.207602	1.93409e-11	2.50986e-07	TRUE
PPIG	17.4931	68.1462	1409.99	-0.210181	9.67933e-13	1.25609e-08	TRUE
SMC1A	17.6748	390.412	1714.91	-0.21127	5.22445e-13	6.77976e-09	TRUE
C14orf166	17.6906	174.27	1299.47	-0.211364	4.47504e-15	5.80726e-11	TRUE
SCG5	18.4719	177.083	1113.46	-0.215981	1.47189e-18	1.91007e-14	TRUE
CAMLG	18.5701	365.778	1665.58	-0.216554	7.92038e-14	1.02783e-09	TRUE
HSPD1	19.6803	199.626	1613.7	-0.222934	1.65905e-13	2.15295e-09	TRUE
BNIP3L	19.8159	91.5535	1418.83	-0.223701	2.18666e-14	2.83763e-10	TRUE
CCND1	20.0434	509.612	2151.56	-0.224981	5.09777e-12	6.61537e-08	TRUE
EPB41L4A-AS1	20.0836	347.818	1751.04	-0.225206	7.52378e-14	9.76361e-10	TRUE
CCT6A	21.2877	197.117	1521.23	-0.231859	2.19984e-15	2.85474e-11	TRUE
EIF3F	21.7609	62.4459	1020.08	-0.234422	3.61733e-21	4.69422e-17	TRUE
COX4I1	21.9243	58.7713	1077	-0.2353	3.95038e-20	5.12641e-16	TRUE
RAC1	22.0845	39.9398	1051.39	-0.236158	2.15301e-20	2.79396e-16	TRUE
EIF1AX	23.7713	94.0815	1423.98	-0.245012	6.01643e-17	7.80752e-13	TRUE
HSP90AB1	24.9795	366.055	1068.64	-0.251161	2.13046e-32	2.76469e-28	TRUE
KIF5B	25.0484	110.616	1437.32	-0.251507	8.02826e-18	1.04183e-13	TRUE
VDAC2	25.1896	349.33	1564.32	-0.252214	1.96258e-19	2.54684e-15	TRUE
EIF3E	27.622	233.711	1162.78	-0.264112	2.74309e-27	3.5597e-23	TRUE
EEF1A1	27.8272	76.1138	493.805	-0.265091	4.03899e-60	5.2414e-56	TRUE
SSR4	27.9542	475.264	1763.78	-0.265695	2.84879e-20	3.69688e-16	TRUE
EEF2	28.8618	92.7585	1199.75	-0.269974	4.33707e-24	5.62822e-20	TRUE
EEF1D	32.5266	62.708	1177.26	-0.286602	8.26537e-27	1.0726e-22	TRUE
FEZF2	35.3344	356.486	1768.63	-0.298716	3.58202e-23	4.64839e-19	TRUE
TPT1	75.7498	404.272	1045.67	-0.437371	4.8252e-108	6.26166e-104	TRUE
PTN	88.9118	749.275	2776.83	0.473848	1.00707e-39	1.30688e-35	FALSE
ATP5E	74.4235	68.0269	1256.49	0.433526	1.66816e-56	2.16477e-52	FALSE
LHX5-AS1	61.8424	212.214	1506.4	0.395187	3.24931e-43	4.21662e-39	FALSE
HSPB1	60.122	338.483	2456.75	0.389652	4.15011e-26	5.38559e-22	FALSE
NNAT	55.0897	1110.88	3104.31	0.372988	1.86724e-25	2.42312e-21	FALSE
HMGCS1	54.6707	192.288	3033.21	0.371567	3.87355e-18	5.0267e-14	FALSE
UBL5	46.1237	100.4	1433.31	0.341289	1.45755e-31	1.89146e-27	FALSE
COX7B	45.625	73.8061	1421.5	0.339438	6.64364e-31	8.62145e-27	FALSE
SOX3	42.5699	456.461	2141.92	0.327877	2.23254e-23	2.89716e-19	FALSE
GPC3	40.2156	343.328	2207.75	0.318682	3.65924e-20	4.7486e-16	FALSE
POLR2L	38.1164	58.5175	1285.24	0.310253	1.83469e-28	2.38088e-24	FALSE
C4orf48	36.6686	269.488	1685.25	0.304303	6.13013e-24	7.95507e-20	FALSE
MYEOV2	33.3434	106.471	1400.17	0.290178	7.9057e-24	1.02592e-19	FALSE
USMG5	29.7223	485.734	1818.94	0.273969	8.56572e-21	1.11157e-16	FALSE
FDPS	29.6392	168.449	1961.44	0.273585	8.87244e-16	1.15138e-11	FALSE
SNRPE	28.9988	174.393	1460.18	0.270614	5.08992e-21	6.60519e-17	FALSE
SMS	28.9888	281.024	1880.02	0.270567	3.61213e-17	4.68746e-13	FALSE
DRD4	23.604	18.2695	646.322	0.244148	3.48405e-34	4.52125e-30	FALSE
UQCRQ	23.4776	219.376	1626.2	0.243493	6.46852e-16	8.39419e-12	FALSE
UBC	23.411	257.833	1786.69	0.243148	1.01572e-14	1.3181e-10	FALSE
COX7C	22.9286	91.7264	845.921	0.24063	7.09432e-28	9.2063e-24	FALSE
GLUL	22.2929	43.7011	1621.08	0.23727	1.07788e-13	1.39876e-09	FALSE
KRTCAP2	22.2614	88.9417	1149.06	0.237103	1.14997e-19	1.49232e-15	FALSE
COX6A1	21.904	286.167	1577.11	0.235191	3.69987e-16	4.80132e-12	FALSE
TCEAL4	21.8233	94.5395	1512.29	0.234758	8.65148e-15	1.1227e-10	FALSE
PFDN2	20.8731	373.478	1716.8	0.22959	6.46622e-15	8.39122e-11	FALSE
TCEB2	20.7955	49.4333	1165.17	0.229163	1.30296e-17	1.69085e-13	FALSE
CACYBP	20.6352	150.97	1572.21	0.228278	4.9736e-14	6.45425e-10	FALSE
WBP5	20.4083	270.315	1681.05	0.227019	5.52859e-14	7.17445e-10	FALSE
ACTB	20.0962	562.871	1670.16	0.225277	3.47194e-17	4.50554e-13	FALSE
RBM8A	19.5797	194.516	1637.6	0.222363	3.34002e-13	4.33434e-09	FALSE
OST4	19.0468	144.27	1420.35	0.219316	2.20282e-14	2.85859e-10	FALSE
HDGF	18.5537	300.864	1603.92	0.216459	8.72265e-14	1.13194e-09	FALSE
GPM6B	18.2276	211.437	1436.64	0.214548	2.42924e-14	3.15243e-10	FALSE
MYL6	17.24	179.045	1792.74	0.208655	1.08063e-10	1.40233e-06	FALSE
PSMD4	16.5125	79.4216	1258.09	0.204205	1.37993e-13	1.79073e-09	FALSE
SERF2	16.3986	237.685	1441.3	0.203499	2.98276e-13	3.87072e-09	FALSE
SH3BGRL	15.6949	498.422	1711.92	0.199085	1.18957e-12	1.54371e-08	FALSE
LAMTOR2	15.4235	42.6453	1106.53	0.197356	5.19592e-14	6.74274e-10	FALSE
SEC61G	15.4163	847.083	2240.28	0.19731	5.02434e-11	6.52009e-07	FALSE
UBE2A	15.3015	21.5312	922.849	0.196574	3.63075e-16	4.71163e-12	FALSE
PIN4	15.0435	73.3583	1128.35	0.19491	8.36722e-14	1.08581e-09	FALSE
TRH	13.9553	91.8089	1531.52	0.187728	7.88724e-10	1.02353e-05	FALSE
H3F3A	13.9077	702.317	1466.84	0.187408	3.18993e-17	4.13958e-13	FALSE
PTX3	12.9834	37.5129	655.002	0.181073	1.08878e-19	1.41291e-15	FALSE
ZIC1	12.7361	77.0647	904.086	0.17934	8.53086e-15	1.10705e-10	FALSE
SFPQ	12.5929	415.08	1811.49	0.178329	3.06162e-09	3.97306e-05	FALSE
DYNLL1	11.7302	509.497	2252.71	0.172113	3.08841e-07	0.00400783	FALSE
MGST3	11.5901	156.917	1507.63	0.171081	7.37793e-09	9.57435e-05	FALSE
MEST	11.5584	158.14	1737.75	0.170848	9.41001e-08	0.00122114	FALSE
PEA15	11.502	29.9386	771.874	0.17043	6.94516e-15	9.01273e-11	FALSE
ILF2	11.1178	229.409	1525.37	0.16756	7.40625e-09	9.61109e-05	FALSE
PAX6	10.964	218.442	1793.58	0.166397	1.93351e-07	0.00250911	FALSE
ARF1	10.7246	457.672	1874.07	0.16457	5.63093e-08	0.000730726	FALSE
CNIH4	10.3388	100.259	1476.73	0.161582	6.36428e-08	0.000825893	FALSE
DNAJC8	10.275	60.5355	1354.3	0.161083	2.66987e-08	0.000346469	FALSE
NDUFA1	10.1657	57.5866	1422.56	0.160224	7.23472e-08	0.000938849	FALSE
ATPIF1	9.48051	48.7994	1366.59	0.15473	1.20632e-07	0.00156544	FALSE
LINC00632	9.44707	30.3674	878.176	0.154457	4.30141e-11	5.58194e-07	FALSE
TLE4	9.08434	13.8473	944.766	0.151463	6.91709e-10	8.9763e-06	FALSE
C14orf2	8.90873	62.7897	1200.06	0.149992	3.32255e-08	0.000431167	FALSE
TMCO1	8.77206	419.695	1681.73	0.148837	1.97291e-07	0.00256025	FALSE
FEZF1-AS1	8.54308	30.6037	474.433	0.146881	3.83823e-18	4.98087e-14	FALSE
MDM4	7.96576	9.02213	826.468	0.141832	7.111e-10	9.22795e-06	FALSE
RIT1	7.80959	32.2399	892.553	0.140434	2.71619e-09	3.5248e-05	FALSE
PCBP2	7.69342	93.1809	1292.12	0.139386	5.80989e-07	0.00753949	FALSE
NUCKS1	6.92142	1002.6	2075.27	0.132208	5.40497e-07	0.00701402	FALSE
CRYAB	6.79527	282.54	1257.24	0.130998	1.89112e-07	0.0024541	FALSE
HTRA1	6.49649	33.2202	613.987	0.128085	3.94508e-11	5.11953e-07	FALSE
RP3-395M20.12	6.1729	85.6196	933.601	0.124855	1.01552e-07	0.00131784	FALSE
NME7	5.56798	37.3868	800.403	0.118579	9.79649e-08	0.00127129	FALSE
IAH1	5.44332	16.5148	728.745	0.117244	4.88103e-08	0.000633411	FALSE
NTRK2	5.22747	39.7126	705.486	0.114896	3.20217e-08	0.000415546	FALSE
WDR13	4.05288	19.4103	644.797	-0.101168	5.10621e-07	0.00662632	FALSE
FBLN1	4.3031	117.704	644.932	-0.104244	1.71477e-08	0.000222525	FALSE
IFI6	4.32418	31.9997	698.162	-0.104499	4.99796e-07	0.00648586	FALSE
SND1	4.68739	101.298	756.579	-0.108799	1.31043e-07	0.00170054	FALSE
KRT8	4.90873	92.6508	655.379	-0.111338	5.54059e-09	7.19003e-05	FALSE
LRRN1	4.98638	80.06	833.428	-0.112215	3.86034e-07	0.00500957	FALSE
TIMP3	5.08938	47.4814	733.078	-0.113368	7.59742e-08	0.000985918	FALSE
TMEM205	5.7082	215.639	957.513	-0.120063	4.39811e-08	0.000570743	FALSE
GPM6A	6.28048	74.9099	931.816	-0.125938	9.18529e-08	0.00119197	FALSE
EFNA5	6.29438	117.455	821.343	-0.126077	3.56522e-09	4.62658e-05	FALSE
HIST1H1A	6.37629	37.6082	493.224	-0.126895	1.42081e-13	1.84379e-09	FALSE
IFT20	6.75191	367.951	1203.22	-0.130579	2.00743e-08	0.000260504	FALSE
C11orf1	6.86206	30.5264	920.612	-0.13164	4.26592e-08	0.000553588	FALSE
KRT18	6.87275	181.409	748.603	-0.131742	6.10541e-12	7.92299e-08	FALSE
TOMM40	6.91826	54.5991	791.794	-0.132178	1.46574e-09	1.90209e-05	FALSE
TMED3	6.93801	238.234	1235.73	-0.132366	1.95412e-07	0.00253586	FALSE
PDCD7	6.95772	23.1911	1019.26	-0.132554	1.84009e-07	0.00238788	FALSE
EMP3	6.97561	42.4116	973.161	-0.132724	6.57908e-08	0.000853768	FALSE
EMD	7.10605	30.2803	1115.4	-0.13396	4.44939e-07	0.00577398	FALSE
H3F3B	7.13884	564.558	1638.71	-0.134268	3.65305e-07	0.00474057	FALSE
MAP9	7.47035	157.436	1309.85	-0.13735	5.08796e-07	0.00660264	FALSE
RND3	7.62954	80.9371	1222.16	-0.138806	3.37347e-07	0.00437776	FALSE
HM13	7.74139	374.979	1514.8	-0.13982	2.72053e-07	0.00353043	FALSE
LARS	8.00848	60.5124	1252.89	-0.142212	3.16857e-07	0.00411185	FALSE
EIF1B	8.03307	422.988	1698.01	-0.14243	7.35593e-07	0.00954578	FALSE
TOMM20	8.0631	474.505	1592.87	-0.142696	1.16917e-07	0.00151723	FALSE
LHX2	8.11848	80.1179	961.827	-0.143185	2.0914e-09	2.71401e-05	FALSE
INPP5F	8.4241	5.57558	536.691	-0.145855	3.38851e-15	4.39727e-11	FALSE
EPRS	8.54766	335.798	1665.27	-0.146921	5.66446e-07	0.00735077	FALSE
CCNI	8.65375	140.572	1277.05	-0.14783	5.16563e-08	0.000670344	FALSE
GLRX5	8.81897	174.955	1520.54	-0.149234	4.401e-07	0.00571118	FALSE
UBA2	8.8679	51.2024	1307.25	-0.149648	1.58155e-07	0.00205238	FALSE
ZCCHC17	9.05739	41.5645	1117.01	-0.151238	1.01553e-08	0.000131785	FALSE
PSMA7	9.10018	99.9416	1366.6	-0.151595	1.23056e-07	0.0015969	FALSE
NSMCE1	9.11161	9.53333	580.373	-0.15169	2.77042e-15	3.59517e-11	FALSE
COPE	9.1666	139.962	1550.58	-0.152147	4.92672e-07	0.0063934	FALSE
MDH1	9.25168	259.992	1623.3	-0.152852	2.75126e-07	0.00357031	FALSE
LCMT1	9.2664	180.972	1153.9	-0.152973	1.10725e-09	1.43688e-05	FALSE
PPA1	9.37506	93.4891	1533.34	-0.153867	4.80007e-07	0.00622905	FALSE
TMF1	9.4305	210.092	1311.82	-0.154322	7.69562e-09	9.98661e-05	FALSE
MDH2	9.47072	141.916	1507.37	-0.15465	2.03279e-07	0.00263795	FALSE
ODC1	9.49778	72.6759	1570.64	-0.154871	6.78171e-07	0.00880062	FALSE
GNAI2	10.0595	514.946	1874.75	-0.159385	7.99894e-08	0.00103802	FALSE
UBXN4	10.1087	16.6098	1390.55	-0.159774	8.67687e-08	0.001126	FALSE
TMEM14C	10.2225	112.901	1478.38	-0.160672	6.68886e-08	0.000868014	FALSE
CCNB1IP1	10.492	129.231	1579.79	-0.162775	1.1154e-07	0.00144745	FALSE
RBP1	10.8067	22.1074	797.239	-0.165199	1.58026e-13	2.05071e-09	FALSE
TIMM17B	11.0106	67.9779	1512.99	-0.16675	5.11141e-08	0.000663308	FALSE
MPC1	11.0937	593.038	1686.12	-0.167378	3.15818e-10	4.09837e-06	FALSE
ZNF677	11.1094	9.05971	445.232	-0.167497	1.45468e-23	1.88774e-19	FALSE
PRAF2	11.4588	17.1123	971.101	-0.17011	7.5446e-12	9.79062e-08	FALSE
RCN2	11.4995	90.4077	1358.65	-0.170412	2.77305e-09	3.59859e-05	FALSE
COX5A	11.554	99.7502	1305.55	-0.170815	9.85869e-10	1.27936e-05	FALSE
YIPF6	11.5675	37.1674	1085.15	-0.170915	5.31033e-11	6.89121e-07	FALSE
TSPAN13	11.5799	35.1705	997.383	-0.171006	7.20206e-12	9.34611e-08	FALSE
EIF2AK1	11.7046	22.3086	1105.03	-0.171925	8.38013e-11	1.08749e-06	FALSE
DNAJC15	11.9157	14.6118	968.618	-0.173468	2.89193e-12	3.75285e-08	FALSE
PGK1	12.2945	185.153	2016.68	-0.176204	3.19236e-07	0.00414272	FALSE
OCIAD2	12.6115	44.527	1081.71	-0.178461	5.60937e-12	7.27928e-08	FALSE
HTATSF1	12.7716	125.392	1355.93	-0.17959	1.9912e-10	2.58398e-06	FALSE
POMC	12.8786	207.857	1570.36	-0.180341	1.27962e-09	1.66056e-05	FALSE
CIB1	12.8931	985.764	2130.36	-0.180443	3.37217e-11	4.37607e-07	FALSE
PPIB	12.9999	72.6816	1515.43	-0.181188	3.10834e-09	4.0337e-05	FALSE
FTH1	13.2332	230.347	993.188	-0.182806	1.72955e-16	2.24443e-12	FALSE
SPARC	13.5399	262.836	2182.07	-0.184913	1.59852e-07	0.00207441	FALSE
PKIB	14.2391	29.4599	682.477	-0.189627	2.2837e-20	2.96355e-16	FALSE
ATP5D	14.3869	57.6562	1382.17	-0.190609	7.55506e-11	9.80421e-07	FALSE
WDR83OS	14.415	240.688	1570.13	-0.190795	7.8506e-11	1.01877e-06	FALSE
PMEL	14.5577	250.182	1545.32	-0.191737	3.53872e-11	4.5922e-07	FALSE
YBX1	14.716	171.224	859.974	-0.192777	5.50569e-20	7.14474e-16	FALSE
HACD3	15.2177	173.283	1484.39	-0.196035	1.69776e-11	2.20319e-07	FALSE
SOX2	15.3585	942.605	2515.75	-0.19694	6.85536e-10	8.8962e-06	FALSE
ATP5G1	15.3981	182.695	1636.62	-0.197194	1.30191e-10	1.68949e-06	FALSE
GPX4	15.5988	386.683	1571.36	-0.198475	7.45328e-13	9.67212e-09	FALSE
ARL4C	16.7122	132.786	1422.61	-0.205436	1.13523e-12	1.47319e-08	FALSE
FTL	16.8479	3463.55	4501.14	-0.206269	1.5946e-15	2.06931e-11	FALSE
NDUFS8	16.967	182.02	1479.99	-0.206996	9.01731e-13	1.17018e-08	FALSE
KDELR2	17.1679	959.829	2412.15	-0.208218	1.10498e-11	1.43393e-07	FALSE
NAP1L1	17.4504	445.107	1317.68	-0.209924	8.53804e-19	1.10798e-14	FALSE
RANBP1	17.7237	302.336	1818.43	-0.211562	1.43582e-11	1.86326e-07	FALSE
AURKAIP1	18.1383	458.43	1827.08	-0.214022	6.27927e-13	8.14861e-09	FALSE
SFRP1	18.1417	947.07	3141.35	-0.214042	1.38521e-08	0.000179759	FALSE
SEC11A	18.7764	43.8955	1311	-0.217754	2.73295e-14	3.54655e-10	FALSE
CALU	19.2532	481.082	1998.01	-0.220501	1.92913e-12	2.50343e-08	FALSE
EIF3K	20.2776	75.4615	1392.67	-0.226292	8.62659e-15	1.11947e-10	FALSE
C1orf61	21.1127	1969.51	4406.93	-0.230904	6.26595e-09	8.13133e-05	FALSE
HN1	21.4034	1249.18	2734.67	-0.232488	6.20926e-14	8.05776e-10	FALSE
TUBB	22.2479	1981.72	3302.59	-0.23703	4.74371e-16	6.15591e-12	FALSE
EDF1	22.318	95.4758	1453.16	-0.237403	1.06739e-15	1.38515e-11	FALSE
OCIAD1	22.8954	168.726	1571.88	-0.240455	1.36019e-15	1.76511e-11	FALSE
DLK1	24.7281	321.34	2603.76	-0.249894	7.98935e-11	1.03678e-06	FALSE
MAGEA12	25.3912	12.0599	579.186	-0.253222	1.54023e-40	1.99876e-36	FALSE
CUTA	26.2644	409.071	1941.58	-0.25754	2.62827e-16	3.41071e-12	FALSE
UBE2T	27.126	1097.11	2022.95	-0.261729	6.55376e-27	8.50482e-23	FALSE
ENO1	27.6349	165.791	1873.11	-0.264173	1.76787e-15	2.29417e-11	FALSE
PABPC1	29.3446	54.6298	1177.96	-0.272223	3.918e-24	5.08439e-20	FALSE
SRRM2	29.9844	139.649	1483.82	-0.275174	8.34448e-21	1.08286e-16	FALSE
LMAN1	31.7949	366.311	1808.22	-0.28336	1.39584e-20	1.81138e-16	FALSE
SPINT2	32.1102	96.5847	1352.03	-0.284761	1.17476e-23	1.52448e-19	FALSE
TTC3	33.253	58.5619	1606.72	-0.289785	4.39105e-20	5.69827e-16	FALSE
GSTP1	34.154	144.18	1546.53	-0.293684	1.3679e-22	1.77513e-18	FALSE
SYNE2	35.0723	691.582	2216.17	-0.297606	2.05891e-21	2.67185e-17	FALSE
CSAG1	35.5852	24.9663	758.969	-0.299774	7.80452e-44	1.01279e-39	FALSE
C6orf48	39.7815	201.164	1591.95	-0.316957	2.65907e-26	3.45068e-22	FALSE
PDHA1	40.5594	51.5369	1407.36	-0.320041	1.89239e-27	2.45575e-23	FALSE
TIMP1	42.2719	747.331	2238.07	-0.326727	4.37653e-26	5.67942e-22	FALSE
CRABP1	43.9108	1513.89	4492.88	-0.333001	3.19594e-14	4.14737e-10	FALSE
RPSA	44.4275	428.957	1083.75	-0.334954	3.11186e-61	4.03826e-57	FALSE
BTF3	53.7181	97.0027	929.98	-0.368315	3.434e-58	4.4563e-54	FALSE
RPL18	54.3728	171.672	688.04	-0.370553	7.09355e-96	9.2053e-92	FALSE
LINC01420	57.6592	109.452	1615.11	-0.381588	8.20922e-35	1.06531e-30	FALSE
RPL13	65.6489	74.0944	539.885	-0.407168	3.44536e-130	4.47105e-126	FALSE
GNB2L1	70.8643	123.819	1004.56	-0.423032	9.56216e-73	1.24088e-68	FALSE
EEF1B2	104.507	240.887	1573.34	-0.513727	6.9498e-71	9.01875e-67	FALSE
eGFP	223.433	106.394	1798.17	-0.751162	1.6092e-121	2.08826e-117	FALSE

## Sheet: DAVID - RFP+ specific Up
Category	Term	Count	%	PValue	Genes	List Total	Pop Hits	Pop Total	Fold Enrichment	Bonferroni	Benjamini	FDR
KEGG_PATHWAY	hsa00190:Oxidative phosphorylation	19	19.1919	5.79984e-18	NDUFA13, NDUFA7, NDUFA12, NDUFB4, NDUFA3, COX17, NDUFB2, NDUFB1, NDUFC2, COX7A2, ATP5I, NDUFC1, UQCR11, UQCR10, COX6C, ATP5L, ATP5J2, COX6B1, NDUFS2	43	116	4140	15.7698	4.87187e-16	4.87187e-16	4.87187e-16
UP_KEYWORDS	Mitochondrion inner membrane	20	20.202	1.36907e-14	NDUFA13, NDUFA7, NDUFA12, NDUFB4, NDUFA3, NDUFB2, NDUFB1, NDUFC2, COX7A2, ATP5I, NDUFC1, UQCR11, UQCR10, COX6C, ATP5L, ATP5J2, IMMP1L, MINOS1, NDUFS2, ROMO1	91	241	11868	10.823	2.03471e-12	2.03991e-12	1.903e-12
UP_KEYWORDS	Respiratory chain	12	12.1212	7.80392e-13	NDUFA13, NDUFA7, NDUFA12, NDUFB4, NDUFA3, NDUFB2, NDUFS2, NDUFB1, NDUFC2, NDUFC1, UQCR11, UQCR10	91	61	11868	25.6559	1.16276e-10	5.81392e-11	5.42372e-11
KEGG_PATHWAY	hsa05012:Parkinson's disease	15	15.1515	3.67442e-12	NDUFA13, NDUFA7, NDUFA12, NDUFB4, NDUFA3, NDUFB2, NDUFB1, NDUFC2, COX7A2, NDUFC1, UQCR11, UQCR10, COX6C, COX6B1, NDUFS2	43	120	4140	12.0349	3.08649e-10	1.45449e-10	1.45449e-10
KEGG_PATHWAY	hsa04932:Non-alcoholic fatty liver disease (NAFLD)	15	15.1515	5.19461e-12	NDUFA13, NDUFA7, NDUFA12, NDUFB4, NDUFA3, NDUFB2, NDUFB1, NDUFC2, COX7A2, NDUFC1, UQCR11, UQCR10, COX6C, COX6B1, NDUFS2	43	123	4140	11.7413	4.36348e-10	1.45449e-10	1.45449e-10
KEGG_PATHWAY	hsa05010:Alzheimer's disease	15	15.1515	2.10259e-11	NDUFA13, NDUFA7, NDUFA12, NDUFB4, NDUFA3, NDUFB2, NDUFB1, NDUFC2, COX7A2, NDUFC1, UQCR11, UQCR10, COX6C, COX6B1, NDUFS2	43	136	4140	10.619	1.76617e-09	4.41544e-10	4.41544e-10
GOTERM_MF_DIRECT	GO:0008137~NADH dehydrogenase (ubiquinone) activity	10	10.101	2.99209e-11	NDUFA13, NDUFA7, NDUFA12, NDUFB4, NDUFA3, NDUFB2, NDUFS2, NDUFB1, NDUFC2, NDUFC1	79	45	10528	29.6146	4.84719e-09	4.84719e-09	4.81727e-09
GOTERM_BP_DIRECT	GO:0006120~mitochondrial electron transport, NADH to ubiquinone	10	10.101	5.00678e-11	NDUFA13, NDUFA7, NDUFA12, NDUFB4, NDUFA3, NDUFB2, NDUFS2, NDUFB1, NDUFC2, NDUFC1	79	47	10413	28.0447	2.70366e-08	2.70366e-08	2.70366e-08
GOTERM_CC_DIRECT	GO:0005747~mitochondrial respiratory chain complex I	10	10.101	8.05708e-11	NDUFA13, NDUFA7, NDUFA12, NDUFB4, NDUFA3, NDUFB2, NDUFS2, NDUFB1, NDUFC2, NDUFC1	86	48	11046	26.7587	1.18439e-08	1.18439e-08	1.13605e-08
UP_KEYWORDS	Electron transport	12	12.1212	1.0523e-10	NDUFA13, NDUFA7, NDUFA12, NDUFB4, NDUFA3, NDUFB2, NDUFS2, NDUFB1, NDUFC2, NDUFC1, UQCR11, UQCR10	91	94	11868	16.6491	1.56792e-08	5.22642e-09	4.87565e-09
KEGG_PATHWAY	hsa05016:Huntington's disease	15	15.1515	1.50576e-10	NDUFA13, NDUFA7, NDUFA12, NDUFB4, NDUFA3, NDUFB2, NDUFB1, NDUFC2, COX7A2, NDUFC1, UQCR11, UQCR10, COX6C, COX6B1, NDUFS2	43	157	4140	9.19864	1.26484e-08	2.52968e-09	2.52968e-09
UP_KEYWORDS	Mitochondrion	29	29.2929	1.83016e-10	NDUFA13, NDUFA12, NDUFB4, COX17, NDUFB2, NDUFB1, COX7A2, ATP5I, UQCR11, UQCR10, ATP5L, BLOC1S1, MINOS1, ROMO1, NDUFA7, PET100, NDUFA3, NDUFC2, NDUFC1, COX6C, ATP5J2, COX6B1, IMMP1L, DDIT4, TOMM7, NDUFS2, SLIRP, TOMM5, COX20	91	954	11868	3.96448	2.72693e-08	6.81733e-09	6.35979e-09
GOTERM_CC_DIRECT	GO:0005743~mitochondrial inner membrane	19	19.1919	5.98901e-10	NDUFA13, NDUFA7, NDUFA12, NDUFB4, NDUFA3, NDUFB2, NDUFB1, NDUFC2, ATP5I, NDUFC1, UQCR11, UQCR10, COX6C, ATP5L, ATP5J2, COX6B1, IMMP1L, MINOS1, ROMO1	86	387	11046	6.30593	8.80384e-08	4.40192e-08	4.22225e-08
GOTERM_BP_DIRECT	GO:0032981~mitochondrial respiratory chain complex I assembly	10	10.101	6.81302e-10	NDUFA13, NDUFA7, NDUFA12, NDUFB4, NDUFA3, NDUFB2, NDUFS2, NDUFB1, NDUFC2, NDUFC1	79	62	10413	21.2597	3.67903e-07	1.83952e-07	1.83952e-07
KEGG_PATHWAY	hsa01100:Metabolic pathways	26	26.2626	3.1088e-08	NDUFA13, NDUFA12, NDUFB4, COX17, NDUFB2, NDUFB1, ATP5I, UQCR11, MSMO1, UQCR10, HSD17B7, ATP5L, PLCG2, PIP5K1A, NDUFA7, GALNT2, NDUFA3, NDUFC2, NDUFC1, COX6C, ATP5J2, COX6B1, DPM3, ETNK1, NDUFS2, CDO1	43	848	4140	2.95195	2.61139e-06	4.35231e-07	4.35231e-07
GOTERM_CC_DIRECT	GO:0005739~mitochondrion	25	25.2525	2.17169e-06	YWHAE, NDUFA13, NDUFB4, COX17, NDUFB1, ATP5I, ATP5L, MINOS1, ROMO1, ARGLU1, RRP15, NDUFA7, PET100, NDUFA3, NDUFC1, COX6C, COX6B1, IMMP1L, DDIT4, TOMM7, NDUFS2, SLIRP, TOMM5, HSPA1B, COX20	86	1118	11046	2.87213	0.000319188	0.000106413	0.000102069
UP_KEYWORDS	Ubiquinone	5	5.05051	0.000120519	NDUFA13, NDUFA3, NDUFB2, NDUFS2, NDUFB1	91	34	11868	19.1791	0.0177982	0.00359148	0.00335044
SMART	SM00651:Sm	4	4.0404	0.000132221	LSM7, SNRPG, NAA38, SNRPF	32	20	6030	37.6875	0.00435408	0.00272724	0.00272724
GOTERM_BP_DIRECT	GO:1902600~hydrogen ion transmembrane transport	5	5.05051	0.000159484	COX7A2, UQCR11, UQCR10, COX6C, COX6B1	79	37	10413	17.8122	0.0825234	0.0287071	0.0287071
SMART	SM00360:RRM	7	7.07071	0.000165287	RBM39, HNRNPH1, TRA2B, HNRNPA2B1, MSI1, SLIRP, SRSF6	32	166	6030	7.94616	0.00544008	0.00272724	0.00272724
UP_KEYWORDS	Acetylation	40	40.404	0.000189752	YWHAE, NDUFA13, NDUFA12, NDUFB4, ATN1, COX7A2, ATP5I, MSI1, PTMS, ATP5L, SDCBP, MINOS1, TRA2B, ENSA, H1FX, RRP15, RBM39, NDUFA7, C8ORF59, NDUFA3, ATOX1, COPZ1, ATP5J2, COX6B1, TMEM256, LSM7, PSMA2, HNRNPH1, HNRNPA2B1, ANP32E, PFDN1, CTNNB1, NDUFS2, NAA38, SNRPF, SRSF6, TOMM5, HSPA1B, COX20, METAP2	91	3044	11868	1.71377	0.0278796	0.00453587	0.00423145
UP_KEYWORDS	Transport	23	23.2323	0.000213095	NDUFA13, NDUFA7, NDUFA12, NDUFB4, NDUFA3, HBE1, NDUFB2, NDUFB1, NDUFC2, ATP5I, NDUFC1, UQCR11, UQCR10, COPZ1, ATOX1, ATP5L, ATP5J2, HNRNPA2B1, S100A13, TOMM7, NDUFS2, SLC39A1, TOMM5	91	1299	11868	2.30916	0.0312556	0.00453587	0.00423145
INTERPRO	IPR001163:Ribonucleoprotein LSM domain	4	4.0404	0.000443955	LSM7, SNRPG, NAA38, SNRPF	86	20	11149	25.9279	0.0714741	0.0566461	0.0563069
INTERPRO	IPR010920:Like-Sm (LSM) domain	4	4.0404	0.000678396	LSM7, SNRPG, NAA38, SNRPF	86	23	11149	22.546	0.107145	0.0566461	0.0563069
UP_KEYWORDS	RNA-binding	13	13.1313	0.000862578	UPF2, RBM39, DDX18, MSI1, LSM7, HNRNPH1, NOVA1, TRA2B, HNRNPA2B1, SNRPG, SLIRP, SNRPF, SRSF6	91	549	11868	3.08821	0.120656	0.0160655	0.0149873
OMIM_DISEASE	220110~Mitochondrial complex IV deficiency	3	3.0303	0.000921385	PET100, COX20, COX6B1	13	9	2248	57.641	0.0146407	0.0147422	0.0147422
GOTERM_BP_DIRECT	GO:0000398~mRNA splicing, via spliceosome	8	8.08081	0.000965001	LSM7, HNRNPH1, NOVA1, TRA2B, HNRNPA2B1, SNRPG, SNRPF, SRSF6	79	210	10413	5.02134	0.406283	0.130275	0.130275
KEGG_PATHWAY	hsa04260:Cardiac muscle contraction	5	5.05051	0.00109705	COX7A2, UQCR11, UQCR10, COX6C, COX6B1	43	46	4140	10.4651	0.08808	0.0131646	0.0131646
GOTERM_MF_DIRECT	GO:0003954~NADH dehydrogenase activity	3	3.0303	0.00111093	NDUFA13, NDUFS2, NDUFB1	79	7	10528	57.1139	0.164789	0.0849626	0.0844382
GOTERM_MF_DIRECT	GO:0003723~RNA binding	11	11.1111	0.00157338	UPF2, RBM39, DDX18, LSM7, HNRNPH1, NOVA1, HNRNPA2B1, SNRPG, MSI1, SNRPF, SRSF6	79	445	10528	3.29421	0.225152	0.0849626	0.0844382
UP_KEYWORDS	mRNA processing	9	9.09091	0.00175914	RBM39, LSM7, HNRNPH1, TSEN15, TRA2B, HNRNPA2B1, SNRPG, SNRPF, SRSF6	91	295	11868	3.97884	0.230752	0.0291235	0.0271689
UP_KEYWORDS	mRNA splicing	8	8.08081	0.00207224	RBM39, LSM7, HNRNPH1, TRA2B, HNRNPA2B1, SNRPG, SNRPF, SRSF6	91	236	11868	4.42093	0.265881	0.0308763	0.0288041
INTERPRO	IPR000504:RNA recognition motif domain	7	7.07071	0.00234731	RBM39, HNRNPH1, TRA2B, HNRNPA2B1, MSI1, SLIRP, SRSF6	86	178	11149	5.09818	0.324608	0.130667	0.129885
GOTERM_CC_DIRECT	GO:0005732~small nucleolar ribonucleoprotein complex	3	3.0303	0.00307682	LSM7, SNRPG, SNRPF	86	11	11046	35.0296	0.364275	0.105238	0.100943
GOTERM_CC_DIRECT	GO:0000276~mitochondrial proton-transporting ATP synthase complex, coupling factor F(o)	3	3.0303	0.00367378	ATP5I, ATP5L, ATP5J2	86	12	11046	32.1105	0.417857	0.105238	0.100943
GOTERM_CC_DIRECT	GO:0071013~catalytic step 2 spliceosome	5	5.05051	0.00429544	LSM7, HNRNPH1, HNRNPA2B1, SNRPG, SNRPF	86	86	11046	7.46755	0.468892	0.105238	0.100943
UP_SEQ_FEATURE	domain:RRM 1	5	5.05051	0.00482176	RBM39, HNRNPH1, HNRNPA2B1, MSI1, SRSF6	90	90	11727	7.23889	0.688032	0.583433	0.583433
UP_SEQ_FEATURE	domain:RRM 2	5	5.05051	0.00482176	RBM39, HNRNPH1, HNRNPA2B1, MSI1, SRSF6	90	90	11727	7.23889	0.688032	0.583433	0.583433
UP_KEYWORDS	CF(0)	3	3.0303	0.00487759	ATP5I, ATP5L, ATP5J2	91	14	11868	27.9466	0.517386	0.0660691	0.061635
INTERPRO	IPR012677:Nucleotide-binding, alpha-beta plait	7	7.07071	0.00516946	RBM39, HNRNPH1, TRA2B, HNRNPA2B1, MSI1, SLIRP, SRSF6	86	209	11149	4.34199	0.579175	0.215825	0.214533
GOTERM_BP_DIRECT	GO:0033617~mitochondrial respiratory chain complex IV assembly	3	3.0303	0.00621011	PET100, COX17, COX20	79	16	10413	24.7144	0.9654	0.670692	0.670692
UP_KEYWORDS	ATP synthesis	3	3.0303	0.00636898	ATP5I, ATP5L, ATP5J2	91	16	11868	24.4533	0.614037	0.0790816	0.0737741
KEGG_PATHWAY	hsa03040:Spliceosome	6	6.06061	0.00804948	LSM7, TRA2B, SNRPG, SNRPF, SRSF6, HSPA1B	43	125	4140	4.6214	0.492822	0.0845196	0.0845196
UP_KEYWORDS	Membrane	43	43.4343	0.00832914	IFI27L2, NDUFA13, TMEM183A, NDUFA12, NDUFB4, INSIG1, NDUFB2, NDUFB1, COX7A2, ATP5I, UQCR11, MSMO1, UQCR10, HSD17B7, ATP5L, SDCBP, CDH2, BLOC1S1, MINOS1, PIP5K1A, ROMO1, SLC39A1, NDUFA7, PET100, GALNT2, NDUFA3, ARRDC3, NDUFC2, NDUFC1, COX6C, COPZ1, ATP5J2, IMMP1L, DPM3, TMEM256, GPRC5B, ETNK1, VEPH1, TOMM7, CTNNB1, NDUFS2, TOMM5, COX20	91	4033	11868	1.39052	0.712416	0.0954648	0.0890577
GOTERM_BP_DIRECT	GO:0048025~negative regulation of mRNA splicing, via spliceosome	3	3.0303	0.00964425	TRA2B, HNRNPA2B1, SRSF6	79	20	10413	19.7715	0.994663	0.818337	0.818337
GOTERM_CC_DIRECT	GO:0005753~mitochondrial proton-transporting ATP synthase complex	3	3.0303	0.0101626	ATP5I, ATP5L, ATP5J2	86	20	11046	19.2663	0.777215	0.213415	0.204704
GOTERM_BP_DIRECT	GO:0042776~mitochondrial ATP synthesis coupled proton transport	3	3.0303	0.0106081	ATP5I, ATP5L, ATP5J2	79	21	10413	18.83	0.996846	0.818337	0.818337
GOTERM_MF_DIRECT	GO:0004129~cytochrome-c oxidase activity	3	3.0303	0.0113724	COX7A2, COX6C, COX6B1	79	22	10528	18.1726	0.843215	0.420341	0.417746
UP_KEYWORDS	Spliceosome	5	5.05051	0.0134041	LSM7, HNRNPH1, HNRNPA2B1, SNRPG, SNRPF	91	121	11868	5.38916	0.866107	0.142658	0.133083
PIR_SUPERFAMILY	PIRSF037188:U6 snRNA-associated Sm-like protein LSm7	2	2.0202	0.0141529	LSM7, SNRPG	9	2	1127	125.222	0.10777	0.113223	0.113223
GOTERM_MF_DIRECT	GO:0016531~copper chaperone activity	2	2.0202	0.0147634	COX17, ATOX1	79	2	10528	133.266	0.91014	0.420341	0.417746
INTERPRO	IPR017132:U6 snRNA-associated Sm-like protein LSm7	2	2.0202	0.0151906	LSM7, SNRPG	86	2	11149	129.64	0.922408	0.507365	0.504327
GOTERM_MF_DIRECT	GO:0000166~nucleotide binding	7	7.07071	0.0155682	RBM39, HNRNPH1, TRA2B, HNRNPA2B1, MSI1, SLIRP, SRSF6	79	273	10528	3.41707	0.921282	0.420341	0.417746
GOTERM_CC_DIRECT	GO:0005689~U12-type spliceosomal complex	3	3.0303	0.0168733	LSM7, SNRPG, SNRPF	86	26	11046	14.8202	0.918041	0.310047	0.297392
GOTERM_BP_DIRECT	GO:0006754~ATP biosynthetic process	3	3.0303	0.0172251	ATP5I, ATP5L, ATP5J2	79	27	10413	14.6456	0.999916	1	1
GOTERM_BP_DIRECT	GO:0001764~neuron migration	4	4.0404	0.0172801	YWHAE, DDIT4, CTNNB1, FEZF1	79	73	10413	7.22247	0.999918	1	1
GOTERM_BP_DIRECT	GO:0006979~response to oxidative stress	4	4.0404	0.0198972	NDUFA12, NDUFB4, NDUFS2, ATOX1	79	77	10413	6.84728	0.999981	1	1
GOTERM_MF_DIRECT	GO:0022857~transmembrane transporter activity	3	3.0303	0.0206148	ATP5I, ATP5L, ATP5J2	79	30	10528	13.3266	0.965765	0.477085	0.47414
GOTERM_CC_DIRECT	GO:0016021~integral component of membrane	29	29.2929	0.0223007	IFI27L2, NDUFA13, TMEM183A, NDUFB4, INSIG1, NDUFB1, COX7A2, UQCR11, MSMO1, HSD17B7, SDCBP, CDH2, MINOS1, ROMO1, SLC39A1, PET100, GALNT2, NDUFA3, NDUFC2, NDUFC1, COX6C, ATP5J2, DPM3, TMEM256, GPRC5B, ETNK1, TOMM7, TOMM5, COX20	86	2535	11046	1.46935	0.963677	0.361953	0.34718
GOTERM_BP_DIRECT	GO:0006695~cholesterol biosynthetic process	3	3.0303	0.022385	INSIG1, MSMO1, HSD17B7	79	31	10413	12.7558	0.999995	1	1
GOTERM_BP_DIRECT	GO:0009060~aerobic respiration	3	3.0303	0.023763	BLOC1S1, UQCR10, COX20	79	32	10413	12.3572	0.999998	1	1
GOTERM_CC_DIRECT	GO:0005913~cell-cell adherens junction	7	7.07071	0.0248557	YWHAE, SDCBP, CDH2, CTNNB1, H1FX, ARGLU1, HSPA1B	86	292	11046	3.07909	0.975276	0.361953	0.34718
GOTERM_MF_DIRECT	GO:0005507~copper ion binding	3	3.0303	0.0260859	COX17, S100A13, ATOX1	79	34	10528	11.7587	0.986185	0.528239	0.524978
GOTERM_CC_DIRECT	GO:0005844~polysome	3	3.0303	0.0279965	UPF2, MSI1, NAA38	86	34	11046	11.3331	0.984612	0.361953	0.34718
GOTERM_BP_DIRECT	GO:0006396~RNA processing	4	4.0404	0.0281626	RBM39, LSM7, HNRNPH1, NOVA1	79	88	10413	5.99137	1	1	1
UP_KEYWORDS	Copper	3	3.0303	0.0287768	COX17, S100A13, ATOX1	91	35	11868	11.1786	0.987102	0.28585	0.266665
GOTERM_CC_DIRECT	GO:0072562~blood microparticle	3	3.0303	0.0295472	SDCBP, HBE1, HSPA1B	86	35	11046	11.0093	0.987831	0.361953	0.34718
GOTERM_BP_DIRECT	GO:0006091~generation of precursor metabolites and energy	3	3.0303	0.0327258	COX17, UQCR11, COX6C	79	38	10413	10.4061	1	1	1
GOTERM_MF_DIRECT	GO:0019212~phosphatase inhibitor activity	2	2.0202	0.0365061	ENSA, ANP32E	79	5	10528	53.3063	0.997582	0.632264	0.628362
UP_KEYWORDS	Hydrogen ion transport	3	3.0303	0.0368191	ATP5I, ATP5L, ATP5J2	91	40	11868	9.78132	0.996263	0.33328	0.310912
GOTERM_BP_DIRECT	GO:1990403~embryonic brain development	2	2.0202	0.0369033	TRA2B, CTNNB1	79	5	10413	52.7241	1	1	1
GOTERM_CC_DIRECT	GO:0097526~spliceosomal tri-snRNP complex	2	2.0202	0.0378946	LSM7, SNRPG	86	5	11046	51.3767	0.996582	0.428501	0.411011
UP_KEYWORDS	Chaperone	5	5.05051	0.0380252	COX17, ANP32E, PFDN1, HSPA1B, ATOX1	91	167	11868	3.90472	0.9969	0.33328	0.310912
BIOCARTA	h_smPathway:Spliceosomal Assembly	2	2.0202	0.0386697	SNRPG, SNRPF	4	14	1073	38.3214	0.298781	0.348027	0.348027
UP_KEYWORDS	Transmembrane helix	29	29.2929	0.0424496	IFI27L2, NDUFA13, TMEM183A, NDUFB4, INSIG1, NDUFB1, COX7A2, UQCR11, MSMO1, HSD17B7, SDCBP, CDH2, MINOS1, ROMO1, SLC39A1, PET100, GALNT2, NDUFA3, NDUFC2, NDUFC1, COX6C, ATP5J2, DPM3, TMEM256, GPRC5B, ETNK1, TOMM7, TOMM5, COX20	91	2705	11868	1.39819	0.99844	0.342878	0.319866
GOTERM_MF_DIRECT	GO:0044822~poly(A) RNA binding	14	14.1414	0.0427416	YWHAE, RBM39, DDX18, MSI1, FAM133B, HNRNPH1, NOVA1, TRA2B, HNRNPA2B1, SNRPG, H1FX, SLIRP, SRSF6, METAP2	79	1046	10528	1.78367	0.999155	0.632264	0.628362
UP_KEYWORDS	Transmembrane	29	29.2929	0.0437227	IFI27L2, NDUFA13, TMEM183A, NDUFB4, INSIG1, NDUFB1, COX7A2, UQCR11, MSMO1, HSD17B7, SDCBP, CDH2, MINOS1, ROMO1, SLC39A1, PET100, GALNT2, NDUFA3, NDUFC2, NDUFC1, COX6C, ATP5J2, DPM3, TMEM256, GPRC5B, ETNK1, TOMM7, TOMM5, COX20	91	2712	11868	1.39458	0.998721	0.342878	0.319866
GOTERM_CC_DIRECT	GO:0005742~mitochondrial outer membrane translocase complex	2	2.0202	0.0453015	TOMM7, TOMM5	86	6	11046	42.814	0.998903	0.475665	0.45625
GOTERM_MF_DIRECT	GO:0098641~cadherin binding involved in cell-cell adhesion	6	6.06061	0.0477599	YWHAE, SDCBP, CTNNB1, H1FX, ARGLU1, HSPA1B	79	267	10528	2.99474	0.999639	0.632264	0.628362
GOTERM_BP_DIRECT	GO:0021987~cerebral cortex development	3	3.0303	0.050065	YWHAE, CDH2, MDK	79	48	10413	8.23813	1	1	1
GOTERM_MF_DIRECT	GO:0036002~pre-mRNA binding	2	2.0202	0.0507373	TRA2B, SRSF6	79	7	10528	38.0759	0.999783	0.632264	0.628362
GOTERM_MF_DIRECT	GO:0045294~alpha-catenin binding	2	2.0202	0.0507373	CDH2, CTNNB1	79	7	10528	38.0759	0.999783	0.632264	0.628362
GOTERM_CC_DIRECT	GO:0005683~U7 snRNP	2	2.0202	0.0526519	SNRPG, SNRPF	86	7	11046	36.6977	0.999648	0.515989	0.494928
GOTERM_BP_DIRECT	GO:0035308~negative regulation of protein dephosphorylation	2	2.0202	0.0583965	YWHAE, ENSA	79	8	10413	32.9525	1	1	1
GOTERM_CC_DIRECT	GO:0005916~fascia adherens	2	2.0202	0.0599465	CDH2, CTNNB1	86	8	11046	32.1105	0.999887	0.518361	0.497203
GOTERM_CC_DIRECT	GO:0016342~catenin complex	2	2.0202	0.0599465	CDH2, CTNNB1	86	8	11046	32.1105	0.999887	0.518361	0.497203
GOTERM_CC_DIRECT	GO:0048471~perinuclear region of cytoplasm	8	8.08081	0.0646924	UPF2, GALNT2, TRA2B, S100A13, ATN1, CTNNB1, SLIRP, HSPA1B	86	462	11046	2.2241	0.999946	0.528321	0.506757
GOTERM_MF_DIRECT	GO:0008121~ubiquinol-cytochrome-c reductase activity	2	2.0202	0.0647609	UQCR11, UQCR10	79	9	10528	29.6146	0.999981	0.749377	0.744751
UP_SEQ_FEATURE	metal ion-binding site:Copper	2	2.0202	0.0662886	COX17, ATOX1	90	9	11727	28.9556	1	1	1
GOTERM_MF_DIRECT	GO:0016887~ATPase activity	4	4.0404	0.0757663	ATP5I, HSPA1B, ATP5L, ATP5J2	79	133	10528	4.00799	0.999997	0.818276	0.813225
GOTERM_BP_DIRECT	GO:0006369~termination of RNA polymerase II transcription	3	3.0303	0.0763724	SNRPG, SNRPF, SRSF6	79	61	10413	6.48247	1	1	1
GOTERM_CC_DIRECT	GO:0005746~mitochondrial respiratory chain	2	2.0202	0.0814988	NDUFA13, COX7A2	86	11	11046	23.3531	0.999996	0.599016	0.574566
GOTERM_CC_DIRECT	GO:0005687~U4 snRNP	2	2.0202	0.0814988	SNRPG, SNRPF	86	11	11046	23.3531	0.999996	0.599016	0.574566
GOTERM_MF_DIRECT	GO:0044183~protein binding involved in protein folding	2	2.0202	0.0854138	PFDN1, HSPA1B	79	12	10528	22.211	0.999999	0.860454	0.855143
GOTERM_BP_DIRECT	GO:0008334~histone mRNA metabolic process	2	2.0202	0.0863191	SNRPG, SNRPF	79	12	10413	21.9684	1	1	1
GOTERM_BP_DIRECT	GO:0006825~copper ion transport	2	2.0202	0.0863191	COX17, ATOX1	79	12	10413	21.9684	1	1	1
GOTERM_CC_DIRECT	GO:0034709~methylosome	2	2.0202	0.0885738	SNRPG, SNRPF	86	12	11046	21.407	0.999999	0.620016	0.59471
GOTERM_MF_DIRECT	GO:0009055~electron carrier activity	3	3.0303	0.0902946	NDUFA12, NDUFS2, UQCR11	79	68	10528	5.87937	1	0.860454	0.855143
GOTERM_CC_DIRECT	GO:0005758~mitochondrial intermembrane space	3	3.0303	0.0939199	BLOC1S1, COX17, COX6B1	86	67	11046	5.75113	0.999999	0.627555	0.601941
GOTERM_MF_DIRECT	GO:0008266~poly(U) RNA binding	2	2.0202	0.0989316	HNRNPH1, MSI1	79	14	10528	19.038	1	0.890384	0.884888
GOTERM_BP_DIRECT	GO:0008380~RNA splicing	4	4.0404	0.0993319	RBM39, NOVA1, SNRPG, SNRPF	79	148	10413	3.56244	1	1	1
